# Supplementary material for: Exploring functional InDels and genetic diversity: agro-morphometric and molecular insights into the Western and Eastern gene pools of carrot (Daucus carota L.)
Source: Front Plant Sci. 2025 Oct 22;16:1658653. doi: 10.3389/fpls.2025.1658653 (PMC12587770; doi:10.3389/fpls.2025.1658653)
Supplement: Supplementary file 2 [file Table1.xlsx]

## Sheet: Table S1
Table S1: List of Eastern and Western accession and check variteis
Sl. No.	Genotype ID	Genotype name	Source
Western accessions (Exotic collections)
1	EC-1	w2796-W6422	N171581
2	EC-2	br636	1996 cage 636
3	EC-3	Brasilia	EMBRAPA
4	EC-4	r2735	157072
5	EC-5	r2731	127080
6	EC-6	u762-U7393	21124-1
7	EC-7	u682	2016 cage 682
8	EC-8	HCM	249-1/148942
9	EC-9	u495-U493	2014 cage 493
10	EC-10	u492	2014 cage 492
11	EC-12	or2633-br705	1997 cage 705
12	EC-16	Y1246	16'B112-1
13	EC-17	R6636	13'S364-1
14	EC-18	Nbh2306B	19' B112-1
15	EC-19	Nh216813	N171561
16	EC-20	Ns5154B	12'B310-1
17	EC-21	R6220	17'B104-1
18	EC-22	B7262B	15'ST507-1
19	EC-23	B7322C	01'168-1
20	EC-24	B9304A	09'933-2
21	EC-25	B9304B	09'933-1
22	EC-26	F7737	18'B111-1
23	EC-27	F7738	18'B112-1
24	EC-28	L1408A	19'S1433-2
25	EC-29	L1408B	19'S1433-1
26	EC-30	Nb8524B	19'B111-1
27	EC-31	Nbh2306A	19'B112-2
28	EC-32	B1111B	15'I030-1
29	EC-33	B2566A	21'B122-2
30	EC-34	B2327B	19S1431-1
31	EC-35	B2566B	21'B122-1
32	EC-36	B493A	18'B107-2
33	EC-37	B493B	18'B107-1
34	EC-42	B6274A	15'B120-2
35	EC-43	Nb8503B	15'B121-1
36	EC-44	B1111A	15'I030-2
37	EC-45	B6274B	15'B120-1
38	EC-46	B7262A	15'B122-2
39	EC-47	Nb4002B	N110041
40	EC-49	Nb4001B	N110101
41	EC-50	Nb3999B	16'B115
42	EC-51	Nb8524A	19'B111-2`
43	EC-55	Pokhara	Kuruda type (Solar seeds)
Eastern accessions (Indigenous collections)
Sl. No.	Genotype ID	Genotype name	Source
44	IC-1	UHSBC-23-1-1	Selection from VRCAR-23-1 collected from IIVR, Varanasi
45	IC-3	MARS-2	Selection from MARS-1
46	IC-4	UHSBC-151	Reddish orange
47	IC-5	UHSBC-150	Reddish orange
48	IC-6	UHSBC-118	Selection from improved varieties
49	IC-7	UHSBC-117	Kularkoppa Local
50	IC-8	UHSBC-66	Pusa Asita (IARI released variety)
51	IC-10	UHSBC-23-1	Selection from VRCAR-23 collected from IIVR, Varanasi
52	IC-12	UHSBC-31	Selection from VRCAR-31 collected from IIVR, Varanasi
53	IC-13	UHSBC-32-2	Selection from VRCAR-32 collected from IIVR, Varanasi
54	IC-14	UHSBC-34-2	Selection from VRCAR-34 collected from IIVR, Varanasi
55	IC-15	UHSBC-1	Vannur local 1
56	IC-16	UHSBC-46-1-1	Selection from VRCAR-46 collected from IIVR, Varanasi
57	IC-17	UHSBC-17	Ghataprabha local-2
58	IC-18	UHSBC-152	Selection from improved varieties
59	IC-19	UHSBC-59	Vaishali Seeds (Pusa Kesari) (IARI released variety)
60	IC-20	UHSBC-34-1-2	Selection from VRCAR-34-1 collected from IIVR, Varanasi
61	IC-21	UHSBC-44-3-1	Selection from VRCAR-44-3 collected from IIVR, Varanasi
62	IC-22	UHSBC-31-1	Selection from VRCAR-31 collected from IIVR, Varanasi
63	IC-23	UHSBC-14	Kankanakoppa Local-1
64	IC-24	UHSBC-42-1-1	Selection from VRCAR-42-1 collected from IIVR, Varanasi
65	IC-25	UHSBC-14-1	Selection from Kankanakoppa Local-1
66	IC-27	UHSBC-153	Selection from improved varieties
67	IC-29	UHSBC-65-1	Selection from Pusa Meghali (IARI released variety)
68	IC-33	UHSBC-40-1	Selection from VRCAR-40 collected from IIVR, Varanasi
69	IC-34	UHSBC-53	Selection from VRCAR-53 collected from IIVR, Varanasi
70	IC-35	UHSBC-25	Selection from VRCAR-25 collected from IIVR, Varanasi
71	IC-38	UHSBC-15	Kankanakoppa Local-2
72	IC-40	UHSBC-68	Akshay-1 collected from Bangalore market
73	IC-41	UHSBC-52-1	Selection from VRCAR-52 collected from IIVR, Varanasi
74	IC-44	UHSBC-42-1	Selection from VRCAR-42 collected from IIVR, Varanasi
75	IC-48	UHSBC-29	Selection from VRCAR-29 collected from IIVR, Varanasi
76	IC-49	UHSBC-67	Pusa Vrishti (IARI released variety)
77	IC-50	UHSBC-64	Selection from Pusa Rudhira (IARI released variety)
78	IC-52	UHSBC-40	Selection from VRCAR-40 collected from IIVR, Varanasi
79	IC-53	UHSBC-28	Selection from VRCAR-28 collected from IIVR, Varanasi
80	IC-54	UHSBC-154	Selection from improved varieties
81	IC-55	UHSBC-34-2-1	Selection of VRCAR-34-2 collected from IIVR, Varanasi
82	IC-56	UHSBC-44-3-1-1-1	Selection of VRCAR-44-3-1-1 collected from IIVR, Varanasi
83	IC-57	UHSBC-46-1-2	Selection of VRCAR-46-1 collected from IIVR, Varanasi
84	IC-58	UHSBC-42-1-1-1	Selection of VRCAR-42-1-1 collected from IIVR, Varanasi
85	IC-59	UHSBC-157	Selection from improved varieties
86	IC-60	UHSBC-158	Selection from improved varieties
87	IC-61	UHSBC-93	Pradham carrot (Online collection)
88	IC-62	UHSBC-44-1	Selection of VRCAR-44 collected from IIVR, Varanasi
89	IC-65	UHSBC-34-2-1	Selection of VRCAR-34-2 collected from IIVR, Varanasi
Checks
1	C-1	Pusa Rudhira	IARI released variety
2	C-2	Pusa Asita	IARI released variety
3	C-3	Krishna Prabha Vriddhi	UHSB released variety
4	C-4	Super Kuroda Improved	Temperate local collected from Hosur
5	C-5	Kuroda local	Temperate local

## Sheet: TableS2
Table S2: InDels of >6bp identified and annotated
mRNA_ID	Function in Carrot	Position	Ref Seq	Length	alt1_Seq	length_alt1	indel length_alt1
XM_017391279.2	XP_017246769.1 beta-galactosidase 8 [Daucus carota subsp. sativus]	208	CCTGCAGC	8	CGTCAGTCGAGAATTGGAGAAACGGAATATCTTATATTTTTTGAGCTGCAGC	52	44
XM_017370671.2	XP_017226160.2 glycine-rich protein A3-like [Daucus carota subsp. sativus]	808	T	1	TGTAGCCTCGTACGGGGCTAACCATATGGCACATGGTCATGGTC	44	43
XM_017393892.2	XP_017249381.1 thioredoxin-like 4, chloroplastic [Daucus carota subsp. sativus]	124	AAGA	4	AAGATGAAATTAAACTGAGAATCGACATATGCTGAGCATATTACAGA	47	43
XR_010286442.1	#N/A	138	GG	2	GGGTTTTGTCTTAAATTAGTAGTGCATATGATTGATCAGCTTTAG	45	43
XM_017380867.2	XP_017236356.1 topless-related protein 1 [Daucus carota subsp. sativus]	2282	T	1	TGCCCTGGAGGTTGCACATCTCCTTTTAGTACATGACTCAATG	43	42
XM_064086872.1	XP_063942942.1 uncharacterized protein LOC135150529 [Daucus carota subsp. sativus]	1880	TG	2	TGGTAATACTGAAGACCAGACTCAACAAGGTGGACAAAATGCAG	44	42
XM_017389226.2	XP_017244715.1 protein ANTHESIS POMOTING FACTOR 1 [Daucus carota subsp. sativus]	1441	TTA	3	TTATAAAATTTGGTGCTTAGTGTGTGCCCGTGGGCACACACTA	43	40
XM_017397122.2	XP_017252610.1 uncharacterized protein LOC108223064 isoform X1 [Daucus carota subsp. sativus]	119	GC	2	GCGAGTCTACTAAGGATTAGCGATTGCCCATGTTCTATTCAC	42	40
XM_064088047.1	XP_063944117.1 PRA1 family protein F3 isoform X1 [Daucus carota subsp. sativus]	2589	ATAT	4	ATATGTCTCCTGATAATGAATGATAAATTAAAAATAAAAGTTAT	44	40
XM_017373683.2	XP_017229172.1 probable pectate lyase 8 [Daucus carota subsp. sativus]	1566	TC	2	TCCTTCGATTTCTTATGAAACATGCAAAGTCATTAAGAAAC	41	39
XM_017375343.2	XP_017230832.1 hydroxyproline O-galactosyltransferase GALT3 [Daucus carota subsp. sativus]	163	G	1	GTATTGTATGCATCAACTTTGCTTAGATCCAAACATATAT	40	39
XM_017375530.2	XP_017231020.1 putative ALA-interacting subunit 2 [Daucus carota subsp. sativus]	1387	CT	2	CTGTTACTGAAGAACACGTTATGTCACATATGGAAGAATGT	41	39
XM_017375531.2	XP_017231020.1 putative ALA-interacting subunit 2 [Daucus carota subsp. sativus]	1252	CT	2	CTGTTACTGAAGAACACGTTATGTCACATATGGAAGAATGT	41	39
XM_017387042.2	XP_017242531.1 uncharacterized protein LOC108214830 [Daucus carota subsp. sativus]	92	T	1	TCACAAAACCTTCTCTTACCAGATGGCGGCGGCGCATGGC	40	39
XR_010288688.1	XP_017252737.1 vacuolar protein sorting-associated protein 41 homolog [Daucus carota subsp. sativus]	60	AACCACCGCCCTGTCTTCCTCTCCGTCTCGGCTGCTTTTCA	41	AACCACCGCCCTGTCTTCCTCTCCGTCTCGGCTGCTTTTCACCACCGCCCTGTCTTCCTCTCCGTCTCGGCTGCTTTTCA	80	39
XM_017397894.2	XP_017253383.1 ruBisCO large subunit-binding protein subunit alpha [Daucus carota subsp. sativus]	1982	T	1	TTTGTTAGAGTCGGGAGAGATTTGAGGTGGTGTAATAAGC	40	39
XR_010287793.1	XP_017224201.1 chromatin structure-remodeling complex protein BSH [Daucus carota subsp. sativus]	2399	AAGG	4	AAGGTCTACCATCTTCTTATCTTCATCATCATGCCCTTCAGG	42	38
XR_010287794.1	XP_017224201.1 chromatin structure-remodeling complex protein BSH [Daucus carota subsp. sativus]	2297	AAGG	4	AAGGTCTACCATCTTCTTATCTTCATCATCATGCCCTGCAGG	42	38
XR_001805803.2	XP_017242484.1 uncharacterized protein LOC108214795 [Daucus carota subsp. sativus]	614	A	1	AATACTATATACCTAATTATCAACTAGTATTGCTTACTC	39	38
XM_064086491.1	XP_063942561.1 uncharacterized protein LOC108208229 [Daucus carota subsp. sativus]	1873	C	1	CGATATGAAGCTGTAGACGTAGTCCGAGTGGAGGTGTCA	39	38
XM_064092328.1	XP_063948398.1 protein yippee-like At3g55890 isoform X2 [Daucus carota subsp. sativus]	431	GAG	3	GAGGTATTCCAGAATCTGTAATATTGTGAAATGTTTTTTAG	41	38
XM_017393475.2	XP_063949434.1 uncharacterized protein LOC108219898 isoform X1 [Daucus carota subsp. sativus]	721	AAG	3	AAGGTGTCAGCAGTTTACGCTAATGCAATTGACCATGGCAG	41	38
XM_017375996.2	XP_017231485.1 uncharacterized protein LOC108205879 [Daucus carota subsp. sativus]	296	CTTT	4	CCTTATGCATACCCAGAAAGAAAGATTCAATCTTTGTGTTT	41	37
XM_017376861.2	XP_017232350.1 uncharacterized protein LOC108206532 isoform X1 [Daucus carota subsp. sativus]	173	TG	2	TGTACCTATCTTATAAACGAATAAATTCCTATACTTCAG	39	37
XM_017382237.2	XP_017237726.1 peptide deformylase 1B, chloroplastic [Daucus carota subsp. sativus]	496	A	1	AGAGTGTGAACAAATCTTGTTGGCTTCCTTTTCCACAG	38	37
XM_064093644.1	XP_063949713.1 pullulanase 1, chloroplastic isoform X1 [Daucus carota subsp. sativus]	2583	G	1	GGTTAGACCGCTTAAATTGATATTTAGTCAAAAATAAA	38	37
XM_017365563.2	XP_017221052.1 cysteine-rich receptor-like protein kinase 10 [Daucus carota subsp. sativus]	224	TTGTTC	6	TTGTTCAATTCAATATGCTGAGTTACAATGACAAGGCTGTTC	42	36
XM_017380930.2	XP_017236419.1 3-phosphoshikimate 1-carboxyvinyltransferase 2 [Daucus carota subsp. sativus]	1920	GTT	3	GTAGGGGTGGCAGTTTCGGGTAACGGGTTGTGTCAGTTT	39	36
XM_017381819.2	XP_017237308.1 uncharacterized protein LOC108210499 [Daucus carota subsp. sativus]	80	GAAG	4	GAAGTGTGGTACAAGGGAAGGGAGCCAAAGCATTTCAAAG	40	36
XM_017385940.2	XP_017241429.1 proline--tRNA ligase, chloroplastic/mitochondrial [Daucus carota subsp. sativus]	1755	GAAAT	5	GAAATCCTCTTGTATTGAATAATAACAGTTCTACTTCAAAT	41	36
XM_064094253.1	XP_017248778.1 protein PSK SIMULATOR 2 isoform X1 [Daucus carota subsp. sativus]	1614	T	1	TGTGAGTACTAATATTATTTTTGTTCCCATTTGACAG	37	36
XM_017399501.2	XP_017254990.1 dihydroflavonol 4-reductase [Daucus carota subsp. sativus]	184	TGG	3	TGGTCCGTATCTTCCTCCTCATGTCTGTCAAATTACAGG	39	36
XM_064079915.1	XP_063935985.1 putative F-box/FBD/LRR-repeat protein At3g56780 [Daucus carota subsp. sativus]	2335	CAAACC	6	CAAACCTTGTTGGCTGCATAGGAGATGATCTCTTGTGAAACC	42	36
XR_010284903.1	XP_063938902.1 uncharacterized protein LOC108198840 isoform X2 [Daucus carota subsp. sativus]	1197	T	1	TTCTTCCTGCAGTATTGTGTTTAAATTACTGCTGCAA	37	36
XR_010284905.1	XP_063938902.1 uncharacterized protein LOC108198840 isoform X2 [Daucus carota subsp. sativus]	1166	TG	2	TTCTTCCTGCAGTATTGTGTTTAAATTACTGCTGCAAG	38	36
XR_010284908.1	XP_063938902.1 uncharacterized protein LOC108198840 isoform X2 [Daucus carota subsp. sativus]	1197	T	1	TTCTTCCTGCAGTATTGTGTTTAAATTACTGCTGCAA	37	36
XM_064085710.1	XP_063941780.1 putative pentatricopeptide repeat-containing protein At1g56570 [Daucus carota subsp. sativus]	325	G	1	GCAGGAGAAACTTGAAGCAAGTCCATTTAGCGTTTCT	37	36
XM_064092610.1	XP_063948680.1 protein root UVB sensitive 5 [Daucus carota subsp. sativus]	543	C	1	CGTCAATCTAACTCAGGACGTTAGTTCCACTTGGCAG	37	36
XR_010291587.1	XP_017238738.2 putative E3 ubiquitin-protein ligase SINA-like 6 isoform X3 [Daucus carota subsp. sativus]	1282	G	1	GCTTTTCTAGCCACAGTCTGATTCGACACATTTTGT	36	35
XR_001803666.2	XP_017243748.1 uncharacterized protein LOC108215708 [Daucus carota subsp. sativus]	1023	GGCA	4	GGCAGTAGCGGGAGGTGCACTTGAAATGAGTGAGATGCA	39	35
XM_017397297.2	XP_017252786.1 uncharacterized protein LOC108223179 [Daucus carota subsp. sativus]	515	TG	2	TGGAGTGCATTGACATTGATTTGGTGTGGGCATGCAG	37	35
XM_064084606.1	XP_063940677.1 putative pentatricopeptide repeat-containing protein At1g12700, mitochondrial [Daucus carota subsp. sativus]	3697	GCAAG	5	GCAATTTTGGCGCACGACCTAACTTGTGATGTCGGACAAG	40	35
XM_064087910.1	XP_063943980.1 uncharacterized protein LOC108210114 [Daucus carota subsp. sativus]	193	GGTGATAATTTTGGAGATCATGTCTAACTATGATCTTGTTCTTGGGCAAAG	51	GGGTTTCTTTAGTTATTTTTGTTGCATCTTTGAGCAGTGATAATTTTGGAGATCATGTCTAACTATGATCTTGTTCTTGGGCAAAG	86	35
XM_017370132.2	XP_017225621.1 early nodule-specific protein 2 [Daucus carota subsp. sativus]	2318	CA	2	CATGTGTACTCATGTATTGCATTATCAGTGTTTCAA	36	34
XM_017371855.2	XP_017227344.1 uncharacterized protein LOC108203111 isoform X4 [Daucus carota subsp. sativus]	367	G	1	GGTGTAGAGATTCACCACTTTTTGAATGTATTAAT	35	34
XM_017392434.2	XP_017247923.1 ankyrin repeat-containing protein ITN1 [Daucus carota subsp. sativus]	2078	T	1	TTTGAAACTGTCTTATTTACAATCATGTATATCAG	35	34
XR_001805373.2	XP_017249679.1 uncharacterized protein LOC108220425 [Daucus carota subsp. sativus]	465	CA	2	CAAGTCAGTGGAATTCGGCCCAGTGACTTAAAAAAA	36	34
XM_017400389.2	XP_017255878.1 probable ATP-dependent DNA helicase CHR12 [Daucus carota subsp. sativus]	3449	AGT	3	AGTTATTGTACACTGTAACTTGATTACTTTAGTTTGT	37	34
XM_064078896.1	XP_063934966.1 putative leucine-rich repeat receptor-like protein kinase At2g19210 [Daucus carota subsp. sativus]	1999	C	1	CTGTAGTAATTATAAAGTTATGCTTTGTTTTTTTT	35	34
XM_017379802.2	XP_063942580.1 COP1-interactive protein 1 [Daucus carota subsp. sativus]	152	CTCTCTCACACTCAGA	16	CTCTCACACTCAGAACAGAACTCTCTCTCTCTCTTTCTCTCACACTCAGA	50	34
XM_064087114.1	XP_063943185.1 U11/U12 small nuclear ribonucleoprotein 48 kDa protein [Daucus carota subsp. sativus]	1929	TGTAA	5	TGTAATTGTAACTCTGTTTCGTCACAAACTTTGCAGTAA	39	34
XM_064091472.1	XP_063947542.1 uncharacterized protein LOC135152043 [Daucus carota subsp. sativus]	487	ACAG	4	ACAGATGCTTTCGTGCCTTCATTGGTATCTCAACTCAG	38	34
XR_010288182.1	#N/A	872	TAAGTTAATGGATATGTT	18	TAAGTTAATGGATATGTTTGCTTTCAAAAAAAAAAAAGTTAATGGATATGTT	52	34
XM_017366416.2	XP_017221905.2 uncharacterized protein LOC108198644 isoform X1 [Daucus carota subsp. sativus]	286	TATG	4	TATGTTAGTCACCGTCTTGACATGATCGAAACTGATG	37	33
XR_010286173.1	XP_017221905.2 uncharacterized protein LOC108198644 isoform X1 [Daucus carota subsp. sativus]	286	TATG	4	TATGTTAGTCACCGTCTTGACATGATCGAAACTGATG	37	33
XM_017366858.2	XP_017222347.1 uncharacterized protein LOC108199113 [Daucus carota subsp. sativus]	4738	GA	2	GAGAATGCTGTTCTTACTGATGTTCTTAGAATGAA	35	33
XM_017376626.2	XP_017232115.1 protein Iojap-related, mitochondrial [Daucus carota subsp. sativus]	112	C	1	CTAGTGTAGTACCAGCAGCATTGTGATACAAACT	34	33
XM_017382650.2	XP_017238139.1 uncharacterized protein LOC108211134 [Daucus carota subsp. sativus]	649	TATCAGCAACAGCA	14	TATCAGCAACAGCAGCCTTCAAGGCCACAGAACAATCAGCAACAGCA	47	33
XM_017385072.2	XP_017240561.1 transcription repressor OFP8 [Daucus carota subsp. sativus]	488	T	1	TCTCTTCCAGAGCTGCCACGAATAAAGACAAGGC	34	33
XM_017386922.2	XP_017242411.1 peptidyl-prolyl cis-trans isomerase CYP38, chloroplastic [Daucus carota subsp. sativus]	918	GG	2	GGCTGAGATCTTCATGGGGCATTGGATTTCTGCAG	35	33
XM_017388414.2	XP_017243903.1 uncharacterized protein LOC108215827 [Daucus carota subsp. sativus]	1294	TC	2	TCTTCATCAAACTCTACTGTTGATCGAAGGCTTGC	35	33
XM_017388603.2	XP_017244092.2 FHA domain-containing protein PS1 [Daucus carota subsp. sativus]	2107	C	1	CACCTGTTGAGGGGAGAATTTGAAGACAATAAGA	34	33
XM_017389052.2	XP_017244541.1 F-box protein CPR1 [Daucus carota subsp. sativus]	133	AATT	4	AATTTCTCTCCTAGTTCTACATATATGCACACATATT	37	33
XM_017390367.2	XP_017245856.1 DNA replication licensing factor MCM6 [Daucus carota subsp. sativus]	2616	AGG	3	AGGAAATGCCTCACCTTTTCCTTTTAGGCATATTGG	36	33
XM_017395055.2	XP_017250544.1 flotillin-like protein 3 [Daucus carota subsp. sativus]	1234	AGAGGCTGA	9	AGAGGCTGATATGTATGCTCGCCAACGAGCAGCGGAGGCTGA	42	33
XR_010284718.1	XP_017253101.1 uncharacterized protein LOC108223383 [Daucus carota subsp. sativus]	768	TC	2	TCAAATGTTGAAGATAAATTAGCTTTTAACTCGAC	35	33
XM_064079411.1	XP_063935483.1 ABC transporter G family member 3 [Daucus carota subsp. sativus]	58	T	1	TAACTTATACAATACACTCTGCTTAAGTCACTTA	34	33
XM_064082544.1	XP_063938614.1 uncharacterized protein LOC108198644 isoform X2 [Daucus carota subsp. sativus]	286	TATG	4	TATGTTAGTCACCGTCTTGACATGATCGAAACTGATG	37	33
XR_010291786.1	#N/A	314	CAAA	4	CAAATCAAATCGGAATTGGACGACAGCGGATATAAAA	37	33
XM_017360332.2	XP_017215821.1 UMP-CMP kinase 3 [Daucus carota subsp. sativus]	128	AAGG	4	AAGGTCTGATCCAGTGGCATTATTGCTGATTGCAGG	36	32
XR_001802114.2	XP_017234479.1 transcription factor MYB20 [Daucus carota subsp. sativus]	435	GTTA	4	GTTACATTAATATACAAGTTGTGTGTTTGCATTTTA	36	32
XM_017387904.2	XP_017243393.1 translation initiation factor IF3-1, mitochondrial [Daucus carota subsp. sativus]	1939	TACAGAACTCGTAAGCATGATT	22	TACAGAACTCGTAAGCATGATTTTTTTTTTTTGACAGAACTCGTAAGCATGATT	54	32
XM_017388312.2	XP_017243801.1 probable arabinosyltransferase ARAD1 [Daucus carota subsp. sativus]	829	CG	2	CGGTTAAGTTAAACCTTGAAGCATTCTTTGGCAG	34	32
XR_010284780.1	XP_017246143.1 protein S40-4 [Daucus carota subsp. sativus]	486	ATTT	4	ATTTCTCTTACATAGTCGATCATTTTGCAAGAGTTT	36	32
XM_017393317.2	XP_017248807.1 uncharacterized protein LOC108219798 [Daucus carota subsp. sativus]	1494	TTGATAT	7	TTGATATTTATTGGGAGTTTGATGTAAAAATGCTGATAT	39	32
XM_017393318.2	XP_017248807.1 uncharacterized protein LOC108219798 [Daucus carota subsp. sativus]	1514	TTGATAT	7	TTGATATTTATTGGGAGTTTGATGTAAAAATGCTGATAT	39	32
XM_017394394.2	XP_017249883.2 uncharacterized protein LOC108220591 [Daucus carota subsp. sativus]	703	CAGG	4	CAGGTGATATTCCTCTAAAATGTTTGCAAAAATAGG	36	32
XM_017398247.2	XP_017253736.1 uncharacterized protein LOC108223819 [Daucus carota subsp. sativus]	1703	GG	2	GGACCTAATGATGTATGACAACTTTTTTTCAGAG	34	32
XM_017400567.2	XP_017256056.1 COBRA-like protein 4 [Daucus carota subsp. sativus]	1483	CAGGTAT	7	CAGGTATCTTTGCACAAGTCACTTGATCAGTTGAGGTAT	39	32
XM_017402959.2	XP_017258448.1 threonine--tRNA ligase, chloroplastic/mitochondrial 2 [Daucus carota subsp. sativus]	529	TGG	3	TGGGTACGGAATTCATTTCTTAAATCATCTGTAGG	35	32
XM_064081521.1	XP_063937594.1 uncharacterized protein LOC108192624 [Daucus carota subsp. sativus]	256	AA	2	AACCCTTATTACACGTTATATAAATTGATTTAGA	34	32
XR_010289076.1	XP_063944019.1 uncharacterized protein LOC135150797 isoform X2 [Daucus carota subsp. sativus]	1322	TCTGAAACCGGCTCATAATAAATTCTA	27	TCTGAAACCGGCTCATAATAAATTCTATTCTACCTGAAACCGGCTCATAATAAATTCTA	59	32
XM_064093914.1	XP_063949984.1 uncharacterized protein LOC108212067 [Daucus carota subsp. sativus]	175	AC	2	ACACGTTATGACTTGGCATGTCCAGCACATGTTC	34	32
XM_017365477.2	XP_017220966.1 mediator of RNA polymerase II transcription subunit 32 [Daucus carota subsp. sativus]	126	ATCT	4	ATCTGTCACAACTTCTGCTCATTTTGGTCATCTCT	35	31
XM_017367089.2	XP_017222578.1 2-oxoglutarate-Fe(II) type oxidoreductase hxnY [Daucus carota subsp. sativus]	1112	AGAT	4	AGATGCCACAACATGGCTAATGCAGAATCTATGAT	35	31
XM_017369150.2	XP_017224639.1 uncharacterized protein LOC108200885 [Daucus carota subsp. sativus]	1368	GAATTGTTTTTGATATGTT	19	GAATTGTTTTTGATATGTTTTTTTTGCTAAATAATTGTTTTTGATATGTT	50	31
XM_017374830.2	XP_017230319.1 ASI1-immunoprecipitated protein 3 isoform X1 [Daucus carota subsp. sativus]	1895	AATAT	5	AATATGGTCTGCACTCCGCACAATTATTTTATATAT	36	31
XM_017376681.2	XP_017232170.1 ACT domain-containing protein ACR8 [Daucus carota subsp. sativus]	1796	TATATAT	7	TATATATGAAATTAGCGTCGAGGTGTAAATAAATATAT	38	31
XM_017388354.2	XP_017243843.1 F-box protein At5g51380 [Daucus carota subsp. sativus]	1895	A	1	ATCTACAGCTGCTAGACCCTCTGGTCAATAAT	32	31
XM_017388767.2	XP_017244256.1 transcription factor MYB48 [Daucus carota subsp. sativus]	257	CAGGTTTGAA	10	CAGGTTTGAAGGTGGCGGGAGACAAGTAATATAGGTTTGAA	41	31
XM_017392553.2	XP_017248043.1 glucose-6-phosphate 1-dehydrogenase 6, cytoplasmic [Daucus carota subsp. sativus]	1809	AT	2	ATGCTTGGTACATGGTCAGATAATGTGTCAGTT	33	31
XM_017392554.2	XP_017248043.1 glucose-6-phosphate 1-dehydrogenase 6, cytoplasmic [Daucus carota subsp. sativus]	1769	AT	2	ATGCTTGGTACATGGTCAGATAATGTGTCAGTT	33	31
XM_017395949.2	XP_017251438.1 putative pentatricopeptide repeat-containing protein At1g03510 [Daucus carota subsp. sativus]	1449	TA	2	TAACAGAGAGTTTGTAGTTTACTGATAACAAGA	33	31
XM_017397220.2	XP_017252709.1 ABC transporter D family member 2, chloroplastic [Daucus carota subsp. sativus]	546	CGGT	4	CGGTGAGCACATTGCTCCATTCTCCTCTCTTAGGT	35	31
XR_010284589.1	XP_063935775.1 uncharacterized protein LOC108228162 isoform X2 [Daucus carota subsp. sativus]	718	CAATTACCTGTTCTTTTT	18	CAATTACCTGTTCTTTTTTTTTTTTTTTTGAAAATTACCTGTTCTTTTT	49	31
XM_064089743.1	XP_063945813.1 ASI1-immunoprecipitated protein 3 isoform X2 [Daucus carota subsp. sativus]	1834	AATAT	5	AATATGGTCTGCACTCCGCACAATTATTTTATATAT	36	31
XM_064090892.1	XP_063946962.1 disease resistance protein RUN1-like isoform X1 [Daucus carota subsp. sativus]	3701	GAGG	4	GAGGAAATTATCAAGCACAGCTTAACGAAAAAAGG	35	31
XM_017365597.2	XP_017221086.1 uncharacterized protein LOC108197867 [Daucus carota subsp. sativus]	76	T	1	TTCATACCATTGCCAATGCATACAAACAGAG	31	30
XM_017366666.2	XP_017222155.1 membrane-bound transcription factor site-2 protease homolog [Daucus carota subsp. sativus]	750	TGGT	4	TGGTACTGTGTATGAAAGTTTACTTGTGAAAGGT	34	30
XM_017367168.2	XP_017222657.1 flowering time control protein FCA isoform X1 [Daucus carota subsp. sativus]	2252	TGCACA	6	TGCACAACCTACACAATCAATTCAATTAGGAGCACA	36	30
XM_017367169.2	XP_017222658.1 flowering time control protein FCA isoform X2 [Daucus carota subsp. sativus]	2246	TGCACA	6	TGCACAACCTACACAATCAATTCAATTAGGAGCACA	36	30
XM_017368615.2	XP_017224104.1 pentatricopeptide repeat-containing protein At1g50270 isoform X1 [Daucus carota subsp. sativus]	2628	TTAAG	5	TTAAGATATTTTTAAGAATGATCCTTTTAAATAAG	35	30
XM_017368770.2	XP_017224259.1 pentatricopeptide repeat-containing protein At2g26790, mitochondrial isoform X2 [Daucus carota subsp. sativus]	2582	AA	2	AAACGTTGAAACATTGGTCTCCCTTAGCTTCA	32	30
XM_017371950.2	XP_017227439.1 carbonic anhydrase 2 isoform X1 [Daucus carota subsp. sativus]	263	AAG	3	AAGCGGAGCCTGCGACATTATTTTATCACACAG	33	30
XM_017373855.2	XP_017229344.1 uncharacterized protein YNL011C [Daucus carota subsp. sativus]	3631	GGGAT	5	GGGATAGATATGGATACATTAGAATAATAGAGGAT	35	30
XM_017381085.2	XP_017236574.1 peptidyl-prolyl cis-trans isomerase CYP71 [Daucus carota subsp. sativus]	2114	A	1	AATCATAGGAAATTTGTAAAAGTAACTCTGC	31	30
XM_017382810.2	XP_017238299.1 uncharacterized protein LOC108211259 isoform X2 [Daucus carota subsp. sativus]	321	TAAAGACTTATTA	13	TAAAGACTTATTAGATATCTGTCAAAAAAAAAAAGACTTATTA	43	30
XM_017387645.2	XP_017243134.1 uncharacterized vacuolar membrane protein YML018C-like isoform X2 [Daucus carota subsp. sativus]	680	A	1	AGGATGTTAACAATTTAATCCTTGTCTACAG	31	30
XM_017388115.2	XP_017243604.1 arginine-specific demethylase JMJ20 isoform X1 [Daucus carota subsp. sativus]	620	GGT	3	GGTTTGAGTGTGATGCGCTGAACTATTTCCTGT	33	30
XM_017392443.2	XP_017247932.1 probable receptor-like protein kinase At2g42960 [Daucus carota subsp. sativus]	110	ATCTCTCTCTCTCTCTC	17	ATCTCTCTCTCTCTCTCTCTCTCTCTCTCTCTCTCTCTCTCTCTCTC	47	30
XM_017392887.2	XP_017248376.1 binding partner of ACD11 1 [Daucus carota subsp. sativus]	68	CA	2	CTCTCTCTCTCTCTCTCTCTCTCTCTCTCAGA	32	30
XM_017393968.2	XP_017249457.1 plant intracellular Ras-group-related LRR protein 7 [Daucus carota subsp. sativus]	967	T	1	TGGCTGCATTATGTATATCAAAGCTCTTACA	31	30
XM_017395895.2	XP_017251384.1 uncharacterized protein LOC108222015 [Daucus carota subsp. sativus]	362	TCAGGTACAGGATATATGCCGCCAAACG	28	TCAGGTACAGGATATATGCCGCCAAACGTTGCAGGTACAGGATATATGCCGCCAAACG	58	30
XM_017396133.2	XP_017251622.1 F-box protein At2g26850 [Daucus carota subsp. sativus]	487	GC	2	GCACCCACTTGTAAGTAAATGAAGGCCCCTCC	32	30
XM_017400401.2	XP_017255890.1 subtilisin-like protease SBT3 [Daucus carota subsp. sativus]	2478	T	1	TTTACCCTGTAATGACAAATAATGACTAGTG	31	30
XM_017402490.2	XP_017257979.1 plasma membrane ATPase 4 [Daucus carota subsp. sativus]	3137	AA	2	AACTTATCCGAATCGATAAGAGATTGACGAGA	32	30
XM_064079404.1	XP_063935474.1 kinesin-like protein KIN-7C [Daucus carota subsp. sativus]	1319	AAG	3	AAGCAAAGGGAATAACAGGCATGTACCTTTCAG	33	30
XM_017368766.2	XP_063940658.1 pentatricopeptide repeat-containing protein At2g26790, mitochondrial isoform X1 [Daucus carota subsp. sativus]	2705	AA	2	AAACGTTGAAACATTGGTCTCCCTTAGCTTCA	32	30
XM_017368767.2	XP_063940658.1 pentatricopeptide repeat-containing protein At2g26790, mitochondrial isoform X1 [Daucus carota subsp. sativus]	2705	AA	2	AAACGTTGAAACATTGGTCTCCCTTAGCTTCA	32	30
XR_010288089.1	XP_063941830.1 uncharacterized protein LOC108194373 [Daucus carota subsp. sativus]	1855	TCT	3	TCTTAGGGGTTGTGTGGACAAGGTCAGAGAGCT	33	30
XM_064090177.1	XP_063946247.1 serine/threonine-protein phosphatase BSL1 [Daucus carota subsp. sativus]	1573	GCAG	4	GCAGATACGTTGTTCGGTGATTTTCTTTTTTCAG	34	30
XM_064091168.1	XP_063947243.1 uncharacterized protein LOC108192688 isoform X1 [Daucus carota subsp. sativus]	667	GT	2	GTACCTGTTGAAGTTTTTTCTTTTTGCCAAAT	32	30
XM_017359582.2	XP_017215071.1 putative BPI/LBP family protein At1g04970 [Daucus carota subsp. sativus]	479	TGG	3	TGGATCTGATTGATTACACCTCTGGGCAAAGG	32	29
XM_017364860.2	XP_017220349.1 ER lumen protein-retaining receptor [Daucus carota subsp. sativus]	109	GATA	4	GATAGCAGGATTATCCTGGCCATGGCTGTAATA	33	29
XM_017364970.1	XP_017220459.1 actin-related protein 2/3 complex subunit 4 [Daucus carota subsp. sativus]	721	TGTG	4	TGTGATACGATAATGGCAATAAGTAGTGTCGTG	33	29
XM_017377185.2	XP_017232674.1 uncharacterized protein LOC108206771 isoform X2 [Daucus carota subsp. sativus]	215	AC	2	ACATCCCCCCAGTACTACATGTCTACATTGC	31	29
XM_017381221.2	XP_017236710.1 uncharacterized protein LOC108209993 [Daucus carota subsp. sativus]	103	CTCTCTCTCAACACTCTCTGCCTGTCTCTCTCTCTCTTTCTC	42	CTCTCCCTCTCTCAACTACCTCTGCGTGTGTCTCTCTCAACACTCTCTGCCTGTCTCTCTCTCTCTTTCTC	71	29
XM_017382203.2	XP_017237692.1 lipid phosphate phosphatase gamma [Daucus carota subsp. sativus]	2162	GAAAA	5	GAAAATCAGCTTTGGCTGTAAATTTGGTGAAAAA	34	29
XM_017382969.2	XP_017238458.1 uncharacterized protein LOC108211383 [Daucus carota subsp. sativus]	386	AAGC	4	AAGCTGCTAAGTTGGAGTCTTTTGTATGACAGC	33	29
XM_017384392.2	XP_017239881.1 uncharacterized protein LOC108212668 isoform X1 [Daucus carota subsp. sativus]	509	CACAG	5	CACAGTATGATATCTCTGTCAGTTACTTTTACAG	34	29
XM_017389416.2	XP_017244905.1 uncharacterized protein LOC108216607 [Daucus carota subsp. sativus]	311	GTTCA	5	GTTCAGAAACATCAAGATAGTTGTTTCTGATTCA	34	29
XR_010284472.1	XP_017250141.1 probable disease resistance protein At4g19530 [Daucus carota subsp. sativus]	559	CA	2	CACTTGCAGAAGTTGGAGACATACTAGCCAA	31	29
XM_017398209.2	XP_017253698.1 F-box/LRR-repeat protein 3 [Daucus carota subsp. sativus]	2558	TACAGGT	7	TACAGGTTATCACTTGCAGCCATAATTTTCACAGGT	36	29
XR_001806167.2	XP_063935486.1 uncharacterized protein At3g28850 [Daucus carota subsp. sativus]	2366	GCA	3	GCAAATCATGAGGTAGATATAGAGTTTACTCA	32	29
XR_001807669.2	#N/A	389	TA	2	TATTGACCCAATGAAACTCGTTCCGCTGTGA	31	29
XM_017359629.2	XP_017215118.1 cytochrome P450 78A6 [Daucus carota subsp. sativus]	1712	T	1	TATTAAGTTTGTTATTATGCAATTAAGAA	29	28
XM_017360218.2	XP_017215707.1 zinc-finger homeodomain protein 10 [Daucus carota subsp. sativus]	1363	GTCAT	5	GTCATGTCTCTCAAAAAGACTGTTACCACTCAT	33	28
XM_017360603.2	XP_017216092.1 tryptophan aminotransferase-related protein 2 [Daucus carota subsp. sativus]	76	AGATA	5	AGATAAAGAGATATCGGAGAGAGAGATGCGATA	33	28
XM_017369223.2	XP_017224712.1 uncharacterized protein LOC108200949 [Daucus carota subsp. sativus]	211	AGTT	4	AGTTAGTTTCCTCTTTTTTTACCGAACTGGTT	32	28
XM_017375260.2	XP_017230749.1 glutamyl-tRNA(Gln) amidotransferase subunit B, chloroplastic/mitochondrial isoform X2 [Daucus carota subsp. sativus]	1965	AC	2	ACCCTGGCAGGGCTTCGTTCAGTGTATATC	30	28
XR_010288970.1	XP_017236320.1 uncharacterized protein LOC108209752 isoform X1 [Daucus carota subsp. sativus]	130	CAAGGAT	7	CAAGGATTTTGATATTTTTTGCGTTGAAAAAGGAT	35	28
XM_017381529.2	XP_017237018.1 elongation factor Tu, mitochondrial [Daucus carota subsp. sativus]	1514	AAA	3	AAACAGGGTAAGAAATACGCGATATAGCGAA	31	28
XR_010287463.1	XP_017237413.1 BTB/POZ domain-containing protein At1g03010 [Daucus carota subsp. sativus]	734	TAT	3	TATTTACAGGCTTAGTGCCACCCCTAACAAT	31	28
XM_017386786.2	XP_017242275.1 phosphatidylinositol-3-phosphatase SAC1 isoform X1 [Daucus carota subsp. sativus]	103	A	1	AACATTTATTATTTGTTTTGGTAAAATTG	29	28
XM_017386794.2	XP_017242283.1 probable galacturonosyltransferase-like 7 [Daucus carota subsp. sativus]	156	ATCTCTCTCTC	11	ATCTCTCTCTCTCTCTCTCTCTCTCTCTCTCTCTCTCTC	39	28
XM_017387839.2	XP_017243328.1 protein UNUSUAL FLORAL ORGANS [Daucus carota subsp. sativus]	1803	T	1	TTATGGGAAATATGGGATTTGACCTGTCA	29	28
XM_017389029.2	XP_017244518.1 probable methyltransferase PMT26 [Daucus carota subsp. sativus]	75	T	1	TCTCCCTCCCTCTCTCCCCCTTCCCTGTA	29	28
XM_017389649.2	XP_017245138.2 protein trichome birefringence-like 34 [Daucus carota subsp. sativus]	999	CTAATTAAATTTGACAAAAGGATCGTGTTT	30	CTAATTAAATTTGACAAAAGGATCGTGTTTAATTAAATTTGACAAAAGGATCGTGTTT	58	28
XM_017394941.2	XP_017250430.1 uncharacterized protein LOC108221041 [Daucus carota subsp. sativus]	1858	C	1	CCGGTCAGAAATCAAAGTCTTTTAGCCAT	29	28
XM_017396087.2	XP_017251576.1 shikimate O-hydroxycinnamoyltransferase [Daucus carota subsp. sativus]	1482	T	1	TAAGCTTCATGAACGTTTATAAGAGTAAA	29	28
XM_017397436.2	XP_017252925.1 probable glycosyltransferase STELLO1 [Daucus carota subsp. sativus]	109	TG	2	TGTACCACCATCACTGACCTATACTTACAG	30	28
XM_017401469.2	XP_017256958.1 cycloartenol-C-24-methyltransferase [Daucus carota subsp. sativus]	150	TTACATT	7	TTACATTGATCCAATCTCCACAGCCTCTCTACATT	35	28
XM_064079074.1	XP_063935144.1 chromatin remodeling protein EBS-like isoform X3 [Daucus carota subsp. sativus]	144	T	1	TACAATCATATACATACAAGTTGAGCAGA	29	28
XM_064081672.1	XP_063937742.1 anaphase-promoting complex subunit 11 [Daucus carota subsp. sativus]	117	A	1	AGTAAAAATCCTACAGTGGCATGCTGTAG	29	28
XM_064086491.1	XP_063942561.1 uncharacterized protein LOC108208229 [Daucus carota subsp. sativus]	1060	GT	2	GTGAGCTGATGAAATATGAAATTTGTCCAT	30	28
XM_064088222.1	XP_063944292.1 probable LRR receptor-like serine/threonine-protein kinase RFK1 isoform X1 [Daucus carota subsp. sativus]	532	GAT	3	GATGTACAGTGTTCTTATCTCACTCGTTCAT	31	28
XM_064088794.1	XP_063944864.1 histone acetyltransferase MCC1 isoform X3 [Daucus carota subsp. sativus]	531	T	1	TCCACTTCATTAATCAAAGAGGTTATCAA	29	28
XM_064090920.1	XP_063946991.1 uncharacterized protein LOC108215449 [Daucus carota subsp. sativus]	1520	GA	2	GATCACTCCATATCTTCATACCTGCGATTA	30	28
XM_064093572.1	XP_063949642.1 plant intracellular Ras-group-related LRR protein 9-like [Daucus carota subsp. sativus]	1566	TT	2	TTCAGAGGCATTTCGACTGTAGTAGATTAT	30	28
XM_017361952.1	XP_017217441.1 probable calcium-binding protein CML46 [Daucus carota subsp. sativus]	203	AT	2	ATTCCAAAGTCAGGAAAATAATCTCGAGT	29	27
XM_017362215.2	XP_017217704.1 calvin cycle protein CP12-3, chloroplastic [Daucus carota subsp. sativus]	599	ACAAATTTATATGTACT	17	ACAAATTTATATGTACTATATTTCTCATCAAATTTATATGTACT	44	27
XM_017370030.2	XP_017225519.1 abscisic-aldehyde oxidase [Daucus carota subsp. sativus]	4437	A	1	ATATACACAGTTTGCATCTTTACGTAAG	28	27
XM_064084292.1	XP_017225608.1 G-type lectin S-receptor-like serine/threonine-protein kinase SRK isoform X1 [Daucus carota subsp. sativus]	423	G	1	GTGGACTAGACTACCTTCACAATGATAC	28	27
XM_017370727.2	XP_017226216.1 tropinone reductase-like 3 [Daucus carota subsp. sativus]	1003	TTTA	4	TTTACTTTCCGTCGCAATATGCTCTTTGTTA	31	27
XM_017371230.2	XP_017226720.2 transcription factor bHLH143 [Daucus carota subsp. sativus]	404	GA	2	GAAAGTTCTTTGTTTTCGTAGATTTCTCA	29	27
XM_017371231.2	XP_017226720.2 transcription factor bHLH143 [Daucus carota subsp. sativus]	359	GA	2	GAAAGTTCTTTGTTTTCGTAGATTTCTCA	29	27
XM_017371770.2	XP_017227259.1 protein PLANT CADMIUM RESISTANCE 2 [Daucus carota subsp. sativus]	109	T	1	TACTTATGGGAATCCAAGTGGTCACCAG	28	27
XM_017371905.2	XP_017227394.1 ammonium transporter 1 member 1 [Daucus carota subsp. sativus]	1491	GAA	3	GAACGAATCACCGTTACGATGGTGATTCAA	30	27
XM_017375619.2	XP_017231108.1 serine/threonine-protein kinase GRIK2 [Daucus carota subsp. sativus]	394	GG	2	GGGACACAAGCCTTTTGAATTGTAGAGTG	29	27
XM_017376568.2	XP_017232057.1 U-box domain-containing protein 10 [Daucus carota subsp. sativus]	733	AGTG	4	AGTGAATAGTGATCTTGCTGTTGTTAATGTG	31	27
XM_017378656.2	XP_017234145.1 uncharacterized protein LOC108208159 [Daucus carota subsp. sativus]	405	A	1	AGGAGCCAAAAATGAAGAATTCAGAGGT	28	27
XM_017378905.2	XP_017234394.1 transcription factor MYC1 [Daucus carota subsp. sativus]	282	CTAATA	6	CTAATAATATTGGCGGCACCCCCCATATTAATA	33	27
XM_017379253.2	XP_017234742.1 uncharacterized protein LOC108208729 [Daucus carota subsp. sativus]	1083	TGTACA	6	TGTACAGCTGAACCGGCAGAAGATAACAGTACA	33	27
XM_017380172.2	XP_017235661.1 uncharacterized protein LOC108209328 [Daucus carota subsp. sativus]	1362	GCAGCAACAACACCCGCAAGTCCAGCAACAACACCCGCAAGTCCAGCAACA	51	GCAGCAACAACAACCGCAAGTCCAGGCCCAGCAACAACACCCGCAAGTCCAGCAACAACACCCGCAAGTCCAGCAACA	78	27
XM_017381172.2	XP_017236661.1 uncharacterized protein C630.12 [Daucus carota subsp. sativus]	1888	T	1	TTCTCCTTTACATTAACTAGTTTTATGA	28	27
XM_017381621.2	XP_017237110.1 amino acid transporter AVT6A [Daucus carota subsp. sativus]	936	G	1	GGTTAGTAATTATCTCCTACATTGACTT	28	27
XM_017382160.2	XP_017237649.1 uncharacterized protein LOC108210760 [Daucus carota subsp. sativus]	1559	C	1	CGGGTAGCAAGCAAAGACTTTTGGTACT	28	27
XM_017382489.2	XP_017237978.1 protein phosphatase 2C 57 [Daucus carota subsp. sativus]	572	TGG	3	TGGTTTAGATGCTGTTTCATTTTGTAAAGG	30	27
XM_017382692.2	XP_017238181.2 uncharacterized protein LOC108211169 [Daucus carota subsp. sativus]	1440	AAATGTCTCTTTTA	14	AAATGTCTCTTTTACACAATAGTCCCAGAATGTCTCTTTTA	41	27
XM_017382937.2	XP_017238426.1 uncharacterized protein LOC108211359 [Daucus carota subsp. sativus]	1314	ACTTGTGTAATGTTTGGTTTGGTTCTCTC	29	ACTTGTGTAATGTTTGGTTTGGTTCTCTCTTGTGTAATGTTTGGTTTGGTTCTCTC	56	27
XR_010284645.1	XP_017241584.1 myosin-11 [Daucus carota subsp. sativus]	86	T	1	TAGGGGGGAACTCACAAAAGCTGCTATA	28	27
XM_017387719.2	XP_017243208.1 large ribosomal subunit protein uL2x [Daucus carota subsp. sativus]	942	AC	2	ACTTACTTTTATGCTACTTTATGTTTGGC	29	27
XM_017390264.2	XP_017245753.2 tetrahydroberberine oxidase [Daucus carota subsp. sativus]	1150	AT	2	ATGTGAAAGAACCAATCCCTGAAGAGGGT	29	27
XM_017392803.2	XP_017248292.1 uncharacterized protein LOC108219383 [Daucus carota subsp. sativus]	257	CG	2	CGCACAAATATAGGCTCTGCAAGACTAAG	29	27
XM_017393245.2	XP_017248734.1 serine/threonine-protein phosphatase PP-X isozyme 2 [Daucus carota subsp. sativus]	1095	AGT	3	AGTGTTTGAATATGCAGTTGCAGCAGAGGT	30	27
XR_010292323.1	XP_017248734.1 serine/threonine-protein phosphatase PP-X isozyme 2 [Daucus carota subsp. sativus]	917	AGT	3	AGTGTTTGAATATGCAGTTGCAGCAGAGGT	30	27
XM_017393801.2	XP_017249290.1 ethylene-responsive transcription factor 2 [Daucus carota subsp. sativus]	823	AGAGAGCC	8	AGAGAGCCGAGCCAATGTGTGCACTGTTGAGAGCC	35	27
XM_017399756.2	XP_017255245.1 kinesin-like protein KIN-10C isoform X1 [Daucus carota subsp. sativus]	2295	T	1	TATGTTTTGTTTTGTGTTACTTACCAAA	28	27
XM_017399757.2	XP_017255246.1 kinesin-like protein KIN-10C isoform X2 [Daucus carota subsp. sativus]	2253	T	1	TATGTTTTGTTTTGTGTTACTTACCAAA	28	27
XM_017400148.2	XP_017255637.1 growth-regulating factor 7 isoform X1 [Daucus carota subsp. sativus]	225	TCTCT	5	TCTCTCTCTCTCTCTCTCTCTCTCTGCACTCT	32	27
XM_017401146.1	XP_017256635.1 uncharacterized protein LOC108226201 [Daucus carota subsp. sativus]	303	C	1	CACTTCTTTCTTTGCTCCCGTTGCTCCT	28	27
XM_017401369.2	XP_017256858.1 uncharacterized protein LOC108226414 [Daucus carota subsp. sativus]	640	AAG	3	AAGGATCTTATATGATGAACTTGTTGCCAG	30	27
XM_017402045.2	XP_017257534.1 protein DA1 [Daucus carota subsp. sativus]	718	G	1	GGTGAGCAACTGAAGCTAGTTTTCAACT	28	27
XM_017402211.2	XP_017257700.1 arginine decarboxylase [Daucus carota subsp. sativus]	2656	TGATTTGCATTC	12	TGATTTGCATTCATCCGTCAAAAAAAAAGATTTGCATTC	39	27
XM_064080441.1	XP_063936511.1 kinesin-like protein KIN-10C isoform X3 [Daucus carota subsp. sativus]	2214	T	1	TATGTTTTGTTTTGTGTTAATTAACAAA	28	27
XM_017360209.2	XP_063937874.1 zinc finger CCCH domain-containing protein 56-like [Daucus carota subsp. sativus]	328	TGAGCTA	7	TGAGCTAAAGTTGATATTTTTACTATAAGAGCTA	34	27
XM_017367382.2	XP_063938843.1 paired amphipathic helix protein Sin3-like 4 [Daucus carota subsp. sativus]	3822	A	1	ACAAGAAAATAATGTTGGGAGTATCTGC	28	27
XM_064082773.1	XP_063938843.1 paired amphipathic helix protein Sin3-like 4 [Daucus carota subsp. sativus]	3756	A	1	ACAAGAAAATAATGTTGGGAGTATCTGC	28	27
XM_064084496.1	XP_063940566.1 pentatricopeptide repeat-containing protein At5g65560-like [Daucus carota subsp. sativus]	5213	ATG	3	ATGCAATTCATGGACCAGAATATACTTGTG	30	27
XM_064088238.1	XP_063944308.1 uncharacterized protein At4g18490 isoform X4 [Daucus carota subsp. sativus]	2970	AGGATG	6	AGGATGCAGCTAAAGGAGAAGTTGTATCGGATG	33	27
XM_064092757.1	XP_063948827.1 uncharacterized protein LOC135152439 [Daucus carota subsp. sativus]	526	CAGG	4	CAGGTGACATTTTTGCACCTTTAAATCAAGG	31	27
XM_064092906.1	XP_063948976.1 uncharacterized protein LOC108209246 isoform X1 [Daucus carota subsp. sativus]	1212	T	1	TCTATTCTTTCCACTAAAGACCTGCTGC	28	27
XM_064094515.1	XP_063950585.1 succinate dehydrogenase assembly factor 1, mitochondrial [Daucus carota subsp. sativus]	1846	AATTGC	6	AATTGCTCTTCTGTGGACTGCGATTCTGATTGC	33	27
XM_017359909.2	XP_017215398.1 peptide chain release factor PrfB2, chloroplastic [Daucus carota subsp. sativus]	701	CGG	3	CGGTGGGCTCTCAATTATTCCTTTCTAGG	29	26
XM_017365720.2	XP_017221209.1 protein TRANSPORT INHIBITOR RESPONSE 1 [Daucus carota subsp. sativus]	2090	G	1	GGAAACTACTGTTACTGTTGTAGAAGA	27	26
XM_017369216.2	XP_017224705.1 uncharacterized protein LOC108200944 [Daucus carota subsp. sativus]	64	CAA	3	CAAACACAATACTTCAAAATCTCGAAAAA	29	26
XM_017371535.2	XP_017227024.1 endoglucanase 25 [Daucus carota subsp. sativus]	2282	GCCTTGTTAGAGCATGCTGCATTGGATC	28	GCCTTGTTAGAGCATGCTGCATTGGATCCTTGTTAGAGCATGCTGCATTGGATC	54	26
XR_010291198.1	XP_017227367.1 polyubiquitin [Daucus carota subsp. sativus]	661	G	1	GAGGTATTCCCCCAGACCAGCAGAGAT	27	26
XR_010291199.1	XP_017227367.1 polyubiquitin [Daucus carota subsp. sativus]	661	G	1	GAGGTATTCCCCCAGACCAGCAGAGAT	27	26
XM_017373549.2	XP_017229038.1 uncharacterized CRM domain-containing protein At3g25440, chloroplastic [Daucus carota subsp. sativus]	85	TATGAGAGTACA	12	TATGAGAGTACATTTTTTTTTTTTTGAATGAGAGTACA	38	26
XM_017375268.2	XP_017230757.1 putative GEM-like protein 8 [Daucus carota subsp. sativus]	761	GAAG	4	GAAGTTGCAACTAGTTATATATGTGACAAG	30	26
XM_017376903.2	XP_017232392.1 dof zinc finger protein DOF4.6 [Daucus carota subsp. sativus]	1115	A	1	ACGTAATTACTTGTGTCAATTATACAG	27	26
XM_017381395.2	XP_017236884.1 uncharacterized protein At5g03900, chloroplastic [Daucus carota subsp. sativus]	1045	TTG	3	TTGGTAATAATTGAGCTCTGAATTAAGTG	29	26
XM_017382514.2	XP_017238003.1 transcription factor MYBC1 [Daucus carota subsp. sativus]	1625	AA	2	AATCTGACTCCTGGCTGGTGATATCTGA	28	26
XM_017385021.2	XP_017240510.1 uncharacterized protein LOC108213215 [Daucus carota subsp. sativus]	175	AT	2	ATCTCCCCATTTTGCACATACACACTTT	28	26
XM_017386209.2	XP_017241698.1 uncharacterized protein LOC108214282 [Daucus carota subsp. sativus]	70	TC	2	TCTCTGTCTCTGTCTCTGTCGTGTGGAC	28	26
XM_017388526.2	XP_017244015.1 metal tolerance protein C2 [Daucus carota subsp. sativus]	1438	TTTTCCCAACCTTTTTTT	18	TTTTCCCAACCTTTTTTTTTTGTCACATTTCCCAACCTTTTTTT	44	26
XR_010291095.1	XP_017245877.1 hexanoyl-CoA synthase isoform X1 [Daucus carota subsp. sativus]	2843	TGGTTTCAACAAATTTACAAATTTTAC	27	TGGTTTCAACAAATTTACAAATTTTACGGTTTCAACAAATTTACAAATTTTAC	53	26
XM_017391864.2	XP_017247353.1 uncharacterized protein At5g03900, chloroplastic [Daucus carota subsp. sativus]	949	TTG	3	TTGGTAATAATTGAGCTCTGAATTCAGTG	29	26
XM_017393197.2	XP_017248686.1 phospholipase A2-alpha [Daucus carota subsp. sativus]	218	A	1	AACCACCTTGCTTGCTTGCTTCACTAT	27	26
XM_017394653.2	XP_017250142.1 UDP-galactose/UDP-glucose transporter 3 [Daucus carota subsp. sativus]	98	AAC	3	AACCGTAATCACAAGATATTACCTTTTAC	29	26
XM_017397551.2	XP_017253040.1 U-box domain-containing protein 13 [Daucus carota subsp. sativus]	2640	C	1	CTCTTTCCCTCTTGACCAAACTGTATG	27	26
XR_010284718.1	XP_017253101.1 uncharacterized protein LOC108223383 [Daucus carota subsp. sativus]	1928	GGTA	4	GGTACTAAAGTCGTCATGCCTATTGATGTA	30	26
XR_001807274.2	XP_017253353.1 F-box/kelch-repeat protein At3g06240-like [Daucus carota subsp. sativus]	1461	AG	2	AGTGAGTTGCTTACTCACCCCCTCTTGG	28	26
XM_017399665.2	XP_017255154.1 L-2-hydroxyglutarate dehydrogenase, mitochondrial [Daucus carota subsp. sativus]	672	TGGG	4	TGGGATAGTCACCACATTGTGGGTTTAGGG	30	26
XM_064081218.1	XP_063937288.1 polygalacturonate 4-alpha-galacturonosyltransferase [Daucus carota subsp. sativus]	234	GG	2	GGCGATTTTGTCGATCTCTCCTCTTTTG	28	26
XM_064082767.1	XP_063938837.1 UPF0161 protein At3g09310 [Daucus carota subsp. sativus]	1001	CCAC	4	CCACTGACGATCAATGTATCCATTTGTCAC	30	26
XM_017378703.2	XP_063941725.1 uncharacterized protein LOC108208198 [Daucus carota subsp. sativus]	2490	TTT	3	TTTTAACTCCACCTTCTGGTGCACAGATT	29	26
XM_064086931.1	XP_063943001.1 non-specific lipid-transfer protein D, cotyledon-specific isoform [Daucus carota subsp. sativus]	318	TG	2	TGTCTCACTTTCAGTCAACTGTAACACG	28	26
XM_064087952.1	XP_063944024.1 cysteine synthase isoform X1 [Daucus carota subsp. sativus]	73	T	1	TATCTACCTCAAATCTCAATACATATG	27	26
XM_064089968.1	XP_063946038.1 uncharacterized protein LOC108211290 isoform X2 [Daucus carota subsp. sativus]	932	CCT	3	CCTACAACTTTGTTCTCATGGATTGAGCT	29	26
XR_001806251.2	XP_063950754.1 uncharacterized protein LOC135153036 [Daucus carota subsp. sativus]	339	AAGA	4	AAGATTTCGTTTGTTTGTGCTTGCTTCAGA	30	26
XM_017359445.2	XP_017214934.1 uncharacterized protein LOC108192910 [Daucus carota subsp. sativus]	438	C	1	CGTGGGTTCACTGTTATCTTACTTTA	26	25
XM_017359948.2	XP_017215437.1 uncharacterized protein LOC108193344 [Daucus carota subsp. sativus]	1202	TGG	3	TGGATGTGTCTCATGAAATTTCTTCAGG	28	25
XM_017360014.2	XP_017215503.2 LOW QUALITY PROTEIN: probable LRR receptor-like serine/threonine-protein kinase At1g67720 [Daucus carota subsp. sativus]	1349	T	1	TGTGATTTACTGATAACTTTGTACAG	26	25
XR_010291044.1	XP_017217332.1 B3 domain-containing transcription factor VRN1 isoform X2 [Daucus carota subsp. sativus]	288	AAG	3	AAGGTTCCAAAGCCGTTCCTCTTCTCAG	28	25
XM_017364498.2	XP_017219987.1 uncharacterized protein LOC108197026 [Daucus carota subsp. sativus]	1909	GAGGATATGATGAATAATGCATCATCAGGAT	31	GAGGATATGATGAATAATGCATCATCAGGATATGATGAATAATGCATCATCAGGAT	56	25
XM_017364795.2	XP_017220284.1 3-dehydrosphinganine reductase TSC10A [Daucus carota subsp. sativus]	1241	TA	2	TATACAAACACGTTTGTAGTACACGAA	27	25
XM_017365400.2	XP_017220889.2 receptor-like protein EIX1 [Daucus carota subsp. sativus]	2458	ATTGAAGG	8	ATTGAAGGTAAGGCTCCAAGGTTGACTTGAAGG	33	25
XM_017373769.2	XP_017229258.1 probable transmembrane GTPase FZO-like, chloroplastic [Daucus carota subsp. sativus]	2093	TG	2	TGGTATATACTTCTTTTTTACACTTAG	27	25
XR_010287510.1	XP_017230128.1 leucine-rich repeat receptor protein kinase HPCA1 [Daucus carota subsp. sativus]	1182	C	1	CTAGAGTCCATCACAAAAATGTGGTT	26	25
XM_017378085.2	XP_017233574.1 uncharacterized protein LOC108207648 [Daucus carota subsp. sativus]	1326	T	1	TGGGGTAGGTTTTTTCCCTTTAAAAC	26	25
XM_017380614.2	XP_017236104.1 glyoxylate/hydroxypyruvate reductase HPR3-like [Daucus carota subsp. sativus]	1331	TA	2	TACCACTTTGATTGTGCAAGTTCCAGA	27	25
XM_017380879.2	XP_017236373.1 SPX domain-containing membrane protein At4g22990 isoform X1 [Daucus carota subsp. sativus]	171	TG	2	TGTCTTGAATCTAAATTATCCTCTTAG	27	25
XM_017382273.2	XP_017237762.1 guard cell S-type anion channel SLAC1 [Daucus carota subsp. sativus]	1845	T	1	TCCAAATCTTCTTCTTCGGAGCGGAA	26	25
XM_017395990.2	XP_017251479.1 transcriptional regulator STERILE APETALA [Daucus carota subsp. sativus]	1879	AACTG	5	AACTGATGTTGAGATATTCCTAGGAGACTG	30	25
XM_017396058.2	XP_017251547.1 nuA3 HAT complex component NTO1 [Daucus carota subsp. sativus]	1387	TTTTACAGT	9	TTTTACAGTTTTAAATTTTAGTCATATTTACAGT	34	25
XM_017398282.2	XP_017253771.1 ABC transporter B family member 28 [Daucus carota subsp. sativus]	791	GG	2	GGCAAGCTACTCTACACTAAGTAAAAG	27	25
XM_017400077.2	XP_017255566.1 pentatricopeptide repeat-containing protein At2g01510, mitochondrial [Daucus carota subsp. sativus]	2868	ATG	3	ATGGTTTTCAGAAGAGAATTCTGTTTTG	28	25
XM_017403466.2	XP_017258956.1 pentatricopeptide repeat-containing protein At4g31850, chloroplastic [Daucus carota subsp. sativus]	4069	TAA	3	TAACAAATAACAATAAAACAAAGTAAAA	28	25
XR_010291113.1	XP_063935015.1 uncharacterized protein LOC135146962 [Daucus carota subsp. sativus]	342	GA	2	GATATAGGAAATTTTGGGTTCAACTCA	27	25
XM_017359359.2	XP_063935432.1 uncharacterized protein LOC108192855 [Daucus carota subsp. sativus]	1257	TAATA	5	TAATAGCATATCTTCCTATCTGGTTAAATA	30	25
XM_064079843.1	XP_063935913.1 pentatricopeptide repeat-containing protein DOT4, chloroplastic [Daucus carota subsp. sativus]	150	G	1	GTCGTTGATATACTAGTCTACTCGCC	26	25
XM_064081322.1	XP_063937392.1 uncharacterized protein LOC108194372 [Daucus carota subsp. sativus]	1141	AAAG	4	AAAGGTAGCTTCATTGAGCTCATCTTAAG	29	25
XR_010284366.1	XP_063939145.1 uncharacterized protein LOC135148333 [Daucus carota subsp. sativus]	1191	ATAATCTCATTAAGTTGTCATATAGTT	27	ATAATCTCATTAAGTTGTCATATAGTTAATCTCATTAAGTTGTCATATAGTT	52	25
XR_010286419.1	XP_063939199.1 uncharacterized protein LOC108199712 [Daucus carota subsp. sativus]	6437	GGATC	5	GGATCAGACAGCTATTCTAACCTAAAGATC	30	25
XR_001804658.2	XP_063943655.1 uncharacterized protein LOC108206545 [Daucus carota subsp. sativus]	854	TGGCGTGCTGCC	12	TGGCGTGCTGCCGGGCAATCTGAATGGGCGTGCTGCC	37	25
XM_017381591.2	XP_063943998.1 serine/threonine-protein phosphatase PP1 isozyme 2 [Daucus carota subsp. sativus]	1351	GAG	3	GAGGTTGGGACTTGGGAATAGGGTCAAG	28	25
XM_017379378.2	XP_063944244.1 ABC transporter C family member 2 [Daucus carota subsp. sativus]	139	CAGGGGAAGAAGGG	14	CAGTGGGGAATTTAACGTTGATTTGAAGGGGAAGAAGGG	39	25
XM_017385435.2	XP_063944959.1 uncharacterized protein LOC108213630 [Daucus carota subsp. sativus]	288	CCG	3	CCGTGATAAAAATTTATGGGTTTATTCG	28	25
XM_064088889.1	XP_063944959.1 uncharacterized protein LOC108213630 [Daucus carota subsp. sativus]	300	CCG	3	CCGTGATAAAAATTTATGGGTTTATTCG	28	25
XR_001806370.2	XP_063947369.1 uncharacterized protein LOC108218361 isoform X1 [Daucus carota subsp. sativus]	715	CAG	3	CAGGGCTGCCCTTGAATATGTAAACAAG	28	25
XR_010291038.1	XP_063947369.1 uncharacterized protein LOC108218361 isoform X1 [Daucus carota subsp. sativus]	715	CAG	3	CAGGGCTGCCCTTGAATATGTAAACAAG	28	25
XR_001803392.2	#N/A	831	G	1	GGTGGTTCGAGACCATGGAAAGCCGA	26	25
XR_010284044.1	#N/A	742	ATT	3	ATTATCCATTAAACCGATTTCATATTTT	28	25
XR_010288488.1	#N/A	812	AGGAAATGGCGGAGGAAACC	20	AGGAAATGGCGGAGGAAACCTCTGTCGGAAATGGCGGAGGAAACC	45	25
XR_010291786.1	#N/A	233	AT	2	ATACCACTCCAATGGAGGTAGTCTATT	27	25
XM_017359352.2	XP_017214841.1 heptahelical transmembrane protein 4 isoform X1 [Daucus carota subsp. sativus]	117	GTCTCTCTCTCTC	13	GTCTCTCTCGGTCTCTCTCTCCCTCTCTCTCTCTCTC	37	24
XM_017360834.2	XP_017216323.1 PRA1 family protein F3 [Daucus carota subsp. sativus]	761	TTGCAATT	8	TTGCAATTCATTGTGTTTGCAGTACTGCAATT	32	24
XM_017361099.2	XP_017216588.1 probable polygalacturonase [Daucus carota subsp. sativus]	221	GAACAA	6	GAACAACCCATATACCCATTTCTCAAACAA	30	24
XM_017361423.2	XP_017216912.1 patatin-like protein 7 [Daucus carota subsp. sativus]	1551	GAGTT	5	GAGTTCGTTCTGAGTGTGATATATTAGTT	29	24
XM_017361552.1	XP_017217041.1 uncharacterized protein LOC108194592 [Daucus carota subsp. sativus]	685	AAGG	4	AAGGTGAGTAATTCAGCTAACAATCAGG	28	24
XM_017362114.2	XP_017217603.1 uncharacterized protein LOC108195161 [Daucus carota subsp. sativus]	271	A	1	AGCTTCAGAAACGAATATCGGTTTC	25	24
XM_017365081.2	XP_017220570.1 protein RETICULATA-RELATED 3, chloroplastic [Daucus carota subsp. sativus]	252	T	1	TAGGAAGTGGGCGATTAATTAGTAC	25	24
XM_017368236.2	XP_017223725.1 PH, RCC1 and FYVE domains-containing protein 1 isoform X1 [Daucus carota subsp. sativus]	484	CCAGG	5	CCAGGTTGTTCGCTAATCTTTACAACAGG	29	24
XM_017368998.2	XP_017224487.1 crocetin glucosyltransferase 3 [Daucus carota subsp. sativus]	475	AAGCCCTT	8	AAGCCCTTCCTCTACACCAACTAGTAGCCCTT	32	24
XM_017371993.2	XP_017227482.1 oxoglutarate-dependent flavonoid 7-O-demethylase 1 [Daucus carota subsp. sativus]	1266	CT	2	CTTCTCGGCAGGTCGTGAGATTTCAT	26	24
XM_017373769.2	XP_017229258.1 probable transmembrane GTPase FZO-like, chloroplastic [Daucus carota subsp. sativus]	1165	CTG	3	CTGGTGATCTTTTAGTGTTAAAATTTG	27	24
XM_064094128.1	XP_017229605.1 uncharacterized protein LOC108204595 isoform X2 [Daucus carota subsp. sativus]	244	TTAGT	5	TTAGTTGTATGAATAACTTATGTGCTAGT	29	24
XM_017374256.2	XP_017229745.1 presequence protease 1, chloroplastic/mitochondrial isoform X1 [Daucus carota subsp. sativus]	48	T	1	TTCACCACAACTCAAACACAACTTC	25	24
XM_017375424.2	XP_017230913.1 cysteine-rich receptor-like protein kinase 44 isoform X2 [Daucus carota subsp. sativus]	881	G	1	GGTAAGGTCATGGACCCTTCTGCAT	25	24
XM_017375602.2	XP_017231091.1 thylakoid lumenal 17.9 kDa protein, chloroplastic [Daucus carota subsp. sativus]	920	A	1	ACATTCCAATTTCCAGGAAAGGAGG	25	24
XM_017375739.2	XP_017231230.1 TATA box-binding protein-associated factor RNA polymerase I subunit B [Daucus carota subsp. sativus]	2246	AATGGAAGTAAATGCTGCTGATG	23	AATGGAAGTAAATGCTGCTGATGAGATGGAAGTAAATGCTGCTGATG	47	24
XM_017377106.2	XP_017232595.1 uncharacterized protein LOC108206717 [Daucus carota subsp. sativus]	905	AGTT	4	AGTTGTTTTCAAAGTTGTTTTCAATGTT	28	24
XM_017377313.2	XP_017232802.1 cyclic dof factor 3 [Daucus carota subsp. sativus]	556	TG	2	TGCTCCTGATAATAATCAAAGTACAG	26	24
XM_017377901.2	XP_017233390.1 purine permease 3 [Daucus carota subsp. sativus]	374	TTG	3	TTGTGTGAATCTAAAGGGACTTATGTG	27	24
XM_017378157.1	XP_017233646.1 PRA1 family protein F3 [Daucus carota subsp. sativus]	45	AAA	3	AAACATCCCGTCCATCAATTACGCGAA	27	24
XM_017378430.2	XP_017233919.1 exocyst complex component EXO70I [Daucus carota subsp. sativus]	159	CA	2	CATTTATGCAAGGGAAATAAATAAAA	26	24
XR_001801329.2	XP_017236688.1 serine/threonine-protein kinase 1 isoform X1 [Daucus carota subsp. sativus]	649	CA	2	CATTCAAGAAGAGGTTTGAGCTGTGA	26	24
XM_017382337.2	XP_017237826.1 growth-regulating factor 5 isoform X1 [Daucus carota subsp. sativus]	730	T	1	TTTCTCTGTTCACGCAACATTCCAA	25	24
XM_017382377.2	XP_017237866.1 outer envelope protein 39, chloroplastic [Daucus carota subsp. sativus]	1529	CTGTTTT	7	CTAGCTTCTTTCTGTTTTCTTGTTATGTTTT	31	24
XM_017384602.1	XP_017240091.1 putative F-box protein At3g17480 [Daucus carota subsp. sativus]	1023	CTTCTATCAATGGCCATCACAGGCTTT	27	CTTCTATCAATGGCCATCACAGGCTTTCTATCAATGGCCATCACAGGCTTT	51	24
XR_001804362.2	XP_017240121.2 receptor-like protein 11 [Daucus carota subsp. sativus]	59	AACA	4	AACAATATGATGTTTTAGCTCTACTACA	28	24
XR_001804362.2	XP_017240121.2 receptor-like protein 11 [Daucus carota subsp. sativus]	5257	AACA	4	AACAATATGATGTTTTAGCTCTACTACA	28	24
XR_010290603.1	XP_017242995.1 extensin isoform X1 [Daucus carota subsp. sativus]	53	A	1	ACACTGGATTATCAAAAAAAGAAAG	25	24
XM_017387583.2	XP_017243072.1 palmitoyl-acyl carrier protein thioesterase, chloroplastic-like [Daucus carota subsp. sativus]	1768	TTCTCTCTCTCTCTCTCTCT	20	TTCTCTCTCTCTCTCTCTCTCTCTCTCTCTCTCTCTCTCTCTCT	44	24
XM_017388665.2	XP_017244154.1 peptidyl-prolyl cis-trans isomerase FKBP43 isoform X1 [Daucus carota subsp. sativus]	833	CGAT	4	CGATGCATCAGAACTAAAGGTTGATGAT	28	24
XM_017388666.2	XP_017244155.1 peptidyl-prolyl cis-trans isomerase FKBP43 isoform X2 [Daucus carota subsp. sativus]	830	CGAT	4	CGATGCATCAGAACTAAAGGTTGATGAT	28	24
XM_017388844.2	XP_017244333.1 uncharacterized protein LOC108216158 [Daucus carota subsp. sativus]	408	ACAG	4	ACAGTTCAATATTTTCCTTGATCATCAG	28	24
XM_017389484.2	XP_017244973.1 mitochondrial carrier protein MTM1-like [Daucus carota subsp. sativus]	225	AAGG	4	AAGGATCAAACATTATGTTTGATTTAGG	28	24
XM_017395811.2	XP_017251300.1 protein CNGC15c isoform X1 [Daucus carota subsp. sativus]	2072	AAA	3	AAAACTGACTTTCCACTACATGAGGAA	27	24
XM_017395871.2	XP_017251360.1 calcium-dependent protein kinase 20 [Daucus carota subsp. sativus]	2669	AT	2	ATGGAAAAGAATGGACTTACTATTTT	26	24
XM_017396055.2	XP_017251544.1 protein DETOXIFICATION 27 [Daucus carota subsp. sativus]	1680	A	1	ACAATTGTAATCTTGAGGTAGCTAG	25	24
XR_001806284.2	XP_017252198.1 uncharacterized protein LOC108222797 [Daucus carota subsp. sativus]	1080	TAG	3	TAGCATATTAGTATGAAAATTTTGCAG	27	24
XM_017396717.2	XP_017252206.1 myosin-6 [Daucus carota subsp. sativus]	192	GG	2	GTGAGGGAGAGAGAGAGAGAGAGGAG	26	24
XM_017397784.2	XP_017253273.1 uncharacterized protein LOC108223490 [Daucus carota subsp. sativus]	4774	T	1	TGGAAGTGGTGTGAATGCAGGGGGC	25	24
XM_017401574.2	XP_017257063.1 uncharacterized protein LOC108226592 [Daucus carota subsp. sativus]	1166	GGG	3	GGGCTCTATGATCTGCATATACGCAGG	27	24
XM_017402026.2	XP_017257515.1 B3 domain-containing protein REM5-like [Daucus carota subsp. sativus]	433	GCA	3	GCAGAGAACATAGTTTCATCACTGCCA	27	24
XM_017403481.2	XP_017258970.1 probable GTP diphosphokinase RSH2, chloroplastic [Daucus carota subsp. sativus]	757	AT	2	ATGATTTGCGGAGTTTTGAAATGTGT	26	24
XM_064080850.1	XP_063936920.1 N-glycosylase/DNA lyase OGG1 isoform X2 [Daucus carota subsp. sativus]	1084	AG	2	AGTTGTGCAGTTATATTCCTGTGTCG	26	24
XM_064081009.1	XP_063937079.1 uncharacterized protein LOC108193198 [Daucus carota subsp. sativus]	1237	CTGCTG	6	CTGCTGGACACTATCCTCCATGCCTTGCTG	30	24
XM_064083419.1	XP_063939489.1 uncharacterized protein LOC108199256 [Daucus carota subsp. sativus]	127	G	1	GTCACGGAGCTTGGTCGCGAGAGAC	25	24
XM_017374155.2	XP_063941792.1 uncharacterized protein At1g01500 [Daucus carota subsp. sativus]	303	C	1	CTTGATGGTGCTGGAAATATACACA	25	24
XM_017374157.2	XP_063941792.1 uncharacterized protein At1g01500 [Daucus carota subsp. sativus]	373	C	1	CTTGATGGTGCTGGAAATATACACA	25	24
XR_001805137.2	XP_063943747.1 regulator of nonsense transcripts UPF3 isoform X3 [Daucus carota subsp. sativus]	149	T	1	TGTGTCGGCTCTCTCTCTGTGTAAG	25	24
XM_064087737.1	XP_063943808.1 uncharacterized protein LOC108205732 [Daucus carota subsp. sativus]	124	C	1	CTCTAATTTCTCTTCTCCACTTAAT	25	24
XM_017385530.2	XP_063946633.1 probable serine/threonine-protein kinase PBL18 [Daucus carota subsp. sativus]	570	CTA	3	CTATATGTAATGTTTAACTAGTCGATA	27	24
XM_064090746.1	XP_063946816.1 growth-regulating factor 7 isoform X2 [Daucus carota subsp. sativus]	719	T	1	TTTCTCTGTTCACGCAACATTCCAA	25	24
XR_001804949.2	XP_063947996.1 uncharacterized protein LOC135152105 [Daucus carota subsp. sativus]	661	ATT	3	ATTATTGTTGGTGTAGTTTGAGTTCTT	27	24
XM_064092484.1	XP_063948554.1 peptidyl-prolyl cis-trans isomerase FKBP43 isoform X3 [Daucus carota subsp. sativus]	834	CGAT	4	CGATGCATCAGAACTAAAGGTTGATGAT	28	24
XM_017388951.2	XP_063948730.1 protein BCCIP homolog [Daucus carota subsp. sativus]	124	TAGGAGCAGGAGCAG	15	TAGGAGCAGGAGCAGGAGCAGGAGCAGGAGCAGGAGCAG	39	24
XM_064092660.1	XP_063948730.1 protein BCCIP homolog [Daucus carota subsp. sativus]	68	TAGGAGCAGGAGCAG	15	TAGGAGCAGGAGCAGGAGCAGGAGCAGGAGCAGGAGCAG	39	24
XM_064093208.1	XP_063949278.1 uncharacterized protein At2g34160 [Daucus carota subsp. sativus]	757	TGCTTTAGACTTTTCACCTAGTGAGG	26	TGCTTTAGACTTTTCACCTAGTGAGGCTTTAGACTTTTCACCTAGTGAGG	50	24
XM_017398096.2	XP_063949689.1 uncharacterized membrane protein At1g16860 [Daucus carota subsp. sativus]	147	ACTCTCTCTCTCTC	14	ACACTCTCTCTCTCTCTCTCTCTCTCTCTCTCTCTCTC	38	24
XR_001802712.2	#N/A	144	AAG	3	AAGATCGGTCATCAACAATCTGTGCAG	27	24
XM_017360258.2	XP_017215747.1 leucine-rich repeat-containing protein ODA7 isoform X2 [Daucus carota subsp. sativus]	1518	AGT	3	AGTAATAACTATTCCTAGTACCATGT	26	23
XM_017360546.2	XP_017216035.1 AUGMIN subunit 7 [Daucus carota subsp. sativus]	1160	T	1	TCAATAGCTTTGTTTTCTTCCTGA	24	23
XM_017360913.2	XP_017216402.1 succinate dehydrogenase assembly factor 2, mitochondrial [Daucus carota subsp. sativus]	804	T	1	TAGTTGGCGGCACTATATTATCAC	24	23
XM_017363225.2	XP_017218714.1 cytochrome P450 81Q32 isoform X1 [Daucus carota subsp. sativus]	44	T	1	TAACTAAGTTGGCTCGACATTGAG	24	23
XM_017366864.2	XP_017222353.1 CASP-like protein 1E2 [Daucus carota subsp. sativus]	712	A	1	AAGAAGCACTGCTCTATACTTTCG	24	23
XM_017367144.2	XP_017222633.1 glutathione S-transferase U8 [Daucus carota subsp. sativus]	912	ACT	3	ACTCTATATGGATGTGACGCTGTTCT	26	23
XM_017368362.2	XP_017223851.1 uncharacterized protein LOC108200264 [Daucus carota subsp. sativus]	733	CAAAG	5	CAAAGAAGTTTCGTTTTGACAAGGAAAG	28	23
XM_017368570.2	XP_017224059.1 uncharacterized protein LOC108200430 [Daucus carota subsp. sativus]	2222	GA	2	GAGTTCAGTCCTTTTACAGTGCTCA	25	23
XM_017369056.2	XP_017224545.1 cysteine-rich receptor-like protein kinase 42 [Daucus carota subsp. sativus]	1804	A	1	AGCACTGATGATGTTAAAAAGATC	24	23
XM_017370879.2	XP_017226368.1 proline-rich extensin-like protein EPR1 [Daucus carota subsp. sativus]	2445	AAA	3	AAACCAACTCTGGTCTACTTATATAA	26	23
XM_017370879.2	XP_017226368.1 proline-rich extensin-like protein EPR1 [Daucus carota subsp. sativus]	2447	A	1	ACCAACTCTGGTCTACTTATATAG	24	23
XM_017371419.2	XP_017226908.1 intracellular ribonuclease LX [Daucus carota subsp. sativus]	723	GA	2	GAGAGGCAAGAGTCCAAAAATTAAA	25	23
XM_017372337.2	XP_017227826.1 phosphatidylinositol 4-phosphate 5-kinase 1 [Daucus carota subsp. sativus]	2794	AGAGTACCGGGAAATGAGTAAATT	24	AGAGTACCGGGAAATGAGTAAATTGAGTACCGGGAAATGAGTAAATT	47	23
XM_017374457.2	XP_017229946.1 uncharacterized protein LOC108204828 [Daucus carota subsp. sativus]	160	GT	2	GTGAGAGAGAGAGAGGACTTTGAAT	25	23
XM_017376498.2	XP_017231987.1 uncharacterized protein LOC108206258 isoform X1 [Daucus carota subsp. sativus]	616	AAACAG	6	AAACAGATGAGATACATGATGCATAACAG	29	23
XM_017377348.2	XP_017232837.2 protein CDI-like [Daucus carota subsp. sativus]	952	C	1	CGTTGTTTGTGTAGCTTCTTGTTA	24	23
XM_017381565.2	XP_017237054.1 bifunctional TH2 protein, mitochondrial [Daucus carota subsp. sativus]	1926	GCA	3	GCAAGCCATACTATCAGTTAATTTCA	26	23
XM_017382628.2	XP_017238117.1 uncharacterized protein LOC108211118 isoform X1 [Daucus carota subsp. sativus]	562	TTCT	4	TTCTTGGAATGGACTCACTGTAACTCT	27	23
XM_017382629.2	XP_017238118.1 uncharacterized protein LOC108211118 isoform X2 [Daucus carota subsp. sativus]	565	TTCT	4	TTCTTGGAATGGACTCACTGTAACTCT	27	23
XM_017382754.2	XP_017238243.1 protein DEFECTIVE IN MERISTEM SILENCING 3 [Daucus carota subsp. sativus]	32	ATA	3	ATAAAATACTAATCACGAAGCCCGTA	26	23
XM_017383506.2	XP_017238995.1 uncharacterized protein LOC108211812 [Daucus carota subsp. sativus]	757	GG	2	GGTGATTCACTTTCTCTTCTCCTAG	25	23
XM_017383783.2	XP_017239272.1 benzoate carboxyl methyltransferase-like [Daucus carota subsp. sativus]	73	CAGAAAA	7	CAGAAAAATGTGATGTTGCAGTCTAGAAAA	30	23
XM_017387840.2	XP_017243329.1 uncharacterized protein LOC108215365 isoform X1 [Daucus carota subsp. sativus]	443	C	1	CCTTTCAATCACTTTCAATGGAAG	24	23
XM_017387903.2	XP_017243392.1 thioredoxin reductase NTRC [Daucus carota subsp. sativus]	915	TAG	3	TAGGTTGATTCTGGCGAATGTTTCAG	26	23
XM_017388988.2	XP_017244477.1 inactive TPR repeat-containing thioredoxin TTL3-like isoform X1 [Daucus carota subsp. sativus]	2520	AA	2	AAACGATATTATTGATTGGCATCGA	25	23
XM_017389524.2	XP_017245013.1 pentatricopeptide repeat-containing protein At5g48730, chloroplastic [Daucus carota subsp. sativus]	1685	A	1	AATATATTGAAGTTACACGGAACT	24	23
XM_017391426.2	XP_017246915.1 uncharacterized protein LOC108218473 [Daucus carota subsp. sativus]	4698	ACTAGGAAATGGCAGTATCAACACCT	26	ACTAGGAAATGGCAGTATCAACACCTAGGAAATGGCAGTATCAACACCT	49	23
XR_001804150.2	XP_017247646.1 cysteine proteinase 15A [Daucus carota subsp. sativus]	475	TG	2	TGCTCATCCTCTACCCATCCAGAAG	25	23
XR_001806542.2	XP_017247857.1 uncharacterized protein LOC108219093 [Daucus carota subsp. sativus]	141	AAGTA	5	AAGTATGTGCTCTGAAATTCGCGCAGTA	28	23
XM_017392434.2	XP_017247923.1 ankyrin repeat-containing protein ITN1 [Daucus carota subsp. sativus]	75	T	1	TCTCCTTCTTTAATCTTTATGGTC	24	23
XM_017393108.2	XP_017248597.1 phospholipase D zeta 1 [Daucus carota subsp. sativus]	194	CG	2	CGTAACATCTCTTCGTGTCTGCTTG	25	23
XM_017398345.2	XP_017253834.1 anthranilate synthase alpha subunit 2, chloroplastic isoform X1 [Daucus carota subsp. sativus]	2230	GGT	3	GGTTAATACAGTTCTCTCGGAGGAGT	26	23
XM_017399084.2	XP_017254573.1 probable protein S-acyltransferase 7 [Daucus carota subsp. sativus]	204	AGAG	4	AGAGCGAGAGAGATTCGGGAGAGGGAG	27	23
XM_017399196.2	XP_017254685.1 uncharacterized protein LOC108224545 [Daucus carota subsp. sativus]	1820	TA	2	TAAATCTGGTGAGCAACTAAAGGAA	25	23
XM_017399323.2	XP_017254812.1 sulfite exporter TauE/SafE family protein 4 [Daucus carota subsp. sativus]	1747	CAATTCAGGGTTCATTCATTTGC	23	CAATTCAGGGTTCATTCATTTGCAAATTCAGGGTTCATTCATTTGC	46	23
XM_017399558.2	XP_017255047.2 GDSL esterase/lipase At4g10955 [Daucus carota subsp. sativus]	35	TAGTAG	6	TAGTAGTTAAACGAGACGCCTAAGAGTAG	29	23
XM_064079089.1	XP_063935159.1 mediator of RNA polymerase II transcription subunit 15a [Daucus carota subsp. sativus]	42	AGTCT	5	AGTCTGTTGTATATACAGAACGTCGTCT	28	23
XM_064079980.1	XP_063936050.1 uncharacterized protein LOC108224289 [Daucus carota subsp. sativus]	2010	AATTATATTTAATAT	15	AATTATATTTAATATAATATTTTTATTATATTTAATAT	38	23
XM_064080825.1	XP_063936895.1 uncharacterized protein LOC108195127 [Daucus carota subsp. sativus]	818	AGG	3	AGGTACTTCTTCAGACACTCATGGGG	26	23
XR_001801102.2	XP_063938278.1 putative disease resistance protein RGA3 [Daucus carota subsp. sativus]	3907	G	1	GACAATGATAGAGAATATGGGATA	24	23
XM_064084054.1	XP_063940124.1 protein trichome birefringence-like 2 [Daucus carota subsp. sativus]	1837	T	1	TGATAGTGCAGGCTGATAACTATG	24	23
XR_010285730.1	XP_063940401.1 protein ILITYHIA isoform X2 [Daucus carota subsp. sativus]	377	CCCTGTATGTAGTATA	16	CCCTGTATGTAGTATATACAGGATCCTGTATGTAGTATA	39	23
XR_010285732.1	XP_063940401.1 protein ILITYHIA isoform X2 [Daucus carota subsp. sativus]	464	CCCTGTATGTAGTATA	16	CCCTGTATGTAGTATATACAGGATCCTGTATGTAGTATA	39	23
XR_010285731.1	XP_063940402.1 protein ILITYHIA isoform X3 [Daucus carota subsp. sativus]	377	CCCTGTATGTAGTATA	16	CCCTGTATGTAGTATATACAGGATCCTGTATGTAGTATA	39	23
XM_017380541.2	XP_063943796.1 DNA-directed RNA polymerase IV subunit 1 isoform X1 [Daucus carota subsp. sativus]	134	CAGGG	5	CAGGGTTTGTTTGTTCCTGTTAAAAGGG	28	23
XM_064091019.1	XP_063947089.1 uncharacterized protein LOC108217589 [Daucus carota subsp. sativus]	516	TT	2	TTATATCTTAGTGATTACTTATCAT	25	23
XM_064092885.1	XP_063948955.1 probable nucleoredoxin 1 [Daucus carota subsp. sativus]	4953	A	1	ATCATATGTACAAGTACAATTCAG	24	23
XM_017359438.2	XP_017214927.1 thioredoxin reductase NTRC [Daucus carota subsp. sativus]	856	TAG	3	TAGGTTGATTCTGGCGAATTTTCAG	25	22
XM_017359696.2	XP_017215185.1 putative oxidoreductase TDA3 [Daucus carota subsp. sativus]	1457	A	1	ATAAAAGTTAACATTTTTACTGT	23	22
XM_017359987.2	XP_017215476.1 probable methyltransferase PMT23 [Daucus carota subsp. sativus]	508	TGGT	4	TGGTGAGATAACATTGATGGTTCGGT	26	22
XR_001801469.2	XP_017215537.1 uncharacterized protein LOC108193413 [Daucus carota subsp. sativus]	45	TAACC	5	TAACCTCCTAATAACCAAACACAAACC	27	22
XM_017360587.2	XP_017216076.1 uncharacterized protein LOC108193773 isoform X1 [Daucus carota subsp. sativus]	1250	A	1	AGTAGTTGCCAGTCTTTAGTTTG	23	22
XM_017360588.2	XP_017216077.1 uncharacterized protein LOC108193773 isoform X2 [Daucus carota subsp. sativus]	1212	A	1	AGTAGTTGCCAGTCTTTAGTTTG	23	22
XM_017360743.2	XP_017216232.1 peroxidase 51-like [Daucus carota subsp. sativus]	48	AATATTT	7	AATATTTATATACCTACTTTCTCATATTT	29	22
XM_017361044.2	XP_017216533.1 probable transmembrane ascorbate ferrireductase 3 [Daucus carota subsp. sativus]	819	A	1	ATACTAGTGTTGGATTTTTAAGT	23	22
XM_017362541.2	XP_017218030.1 flavin-containing monooxygenase FMO GS-OX-like 8 [Daucus carota subsp. sativus]	1476	AT	2	ATGCGATAATGATATGATGACGGT	24	22
XM_017364101.2	XP_017219590.1 O-fucosyltransferase 27 [Daucus carota subsp. sativus]	2317	AGT	3	AGTAGTTAATTCACCATGGACTTGT	25	22
XM_017366666.2	XP_017222155.1 membrane-bound transcription factor site-2 protease homolog [Daucus carota subsp. sativus]	520	AAGTGAGGGCATACAGATTGAGTACATTGCTGTATTTTTAGCTGTTCTATTTCCAG	56	AAGGGGCTGCTTTTGCTGGTAGCAGTGAGGGCATACAGATTGAGTACATTGCTGTATTTTTAGCTGTTCTATTTCCAG	78	22
XM_017366904.2	XP_017222393.1 cellulose synthase-like protein G1 [Daucus carota subsp. sativus]	649	AAG	3	AAGGTGATAATGTTCTTTATTAGAG	25	22
XM_017367527.2	XP_017223016.1 uncharacterized protein LOC108199620 [Daucus carota subsp. sativus]	236	ATCTCTCTCTCTCTCTCTCTCTCTCTCTCTCTCTCTCTCTCTC	43	ATCTCTCTACCTCCCTCCCTCCCTCTCTCTCTCTCTCTCTCTCTCTCTCTCTCTCTCTCTCTCTC	65	22
XM_017368795.2	XP_017224284.1 serine carboxypeptidase-like 17 [Daucus carota subsp. sativus]	888	GAG	3	GAGGTACGTCGCGTTTTTTTATTAG	25	22
XM_017368904.2	XP_017224393.1 pentatricopeptide repeat-containing protein At3g12770 [Daucus carota subsp. sativus]	101	AGATCAAA	8	AGATCAAAAAGCCAATTCCACCTGATCAAA	30	22
XM_017371922.2	XP_017227411.1 putative pentatricopeptide repeat-containing protein At3g23330 [Daucus carota subsp. sativus]	70	ATCATT	6	ATCATTCTGGGTCTTCAAGAAACTCATT	28	22
XM_017371936.2	XP_017227425.1 ADP-ribosylation factor-like protein 8c [Daucus carota subsp. sativus]	72	ATCATT	6	ATCATTCTGGGTCTTCAAGAAACTCATT	28	22
XM_017373392.2	XP_017228881.1 cell division cycle protein 27 homolog B isoform X1 [Daucus carota subsp. sativus]	84	CTCTCTC	7	CTCTCTCTCTCTCTCTCTCTCAATCTCTC	29	22
XM_017373813.2	XP_017229302.1 protein indeterminate-domain 12 [Daucus carota subsp. sativus]	134	T	1	TAGTCAAATATATGTCACTGCCA	23	22
XR_010290337.1	XP_017229326.1 glutamine synthetase cytosolic isozyme [Daucus carota subsp. sativus]	147	GGAC	4	GGACGTGGTTTGAGCCCTGCCCAGAC	26	22
XM_017374761.2	XP_017230250.1 low affinity sulfate transporter 3 [Daucus carota subsp. sativus]	120	CTA	3	CTAATTACTTGTGGGAATACAGTTA	25	22
XM_017375495.2	XP_017230984.1 zinc transporter 4, chloroplastic [Daucus carota subsp. sativus]	1555	TGGGCTTAATTAGGATCTG	19	TGGGCTTAATTAGGATCTGTTTCGGGCTTAATTAGGATCTG	41	22
XM_017381089.2	XP_017236578.1 putative transferase At4g12130, mitochondrial [Daucus carota subsp. sativus]	1657	TAAAATAACCTTTTGATTTTTGGAA	25	TAAAATAACCTTTTGATTTTTGGAAAATAACCTTTTGATTTTTGGAA	47	22
XM_017381851.2	XP_017237340.2 calcineurin B-like protein 4 [Daucus carota subsp. sativus]	539	AG	2	AGGCAAGTATTACAAGCTCTTCGG	24	22
XM_017383755.2	XP_017239244.1 F-box protein CPR1-like [Daucus carota subsp. sativus]	104	ATG	3	ATGGCACTCCCTTATGAGATGATTG	25	22
XR_010291060.1	XP_017239559.1 uncharacterized protein LOC108212340 [Daucus carota subsp. sativus]	873	G	1	GATCCGTATGACTTTTAAACCGA	23	22
XM_017386365.2	XP_017241854.1 pentatricopeptide repeat-containing protein At5g56310 [Daucus carota subsp. sativus]	1507	GTA	3	GTAGTTAGCTACTTTATTAAACATA	25	22
XM_017386701.2	XP_017242190.2 LOW QUALITY PROTEIN: uncharacterized protein LOC108214605 [Daucus carota subsp. sativus]	1187	TGC	3	TGTACTTCGGATAATTTGAAACAGC	25	22
XM_017386842.2	XP_017242331.1 uncharacterized protein LOC108214695 [Daucus carota subsp. sativus]	41	A	1	ATGAATGAGTAATACTAATACAG	23	22
XM_017388086.2	XP_017243575.1 glucan endo-1,3-beta-glucosidase 12 [Daucus carota subsp. sativus]	87	CTCTCTCTCC	10	CTCTCTCTCCCTCTCCCTCTCCATCTCTCTCC	32	22
XM_017389131.2	XP_017244620.1 patellin-6 [Daucus carota subsp. sativus]	1354	GTAAT	5	GTAATGTAGGTTAATAGAGAAACTAAT	27	22
XM_017391952.2	XP_017247441.1 translation initiation factor IF-2, chloroplastic [Daucus carota subsp. sativus]	2250	A	1	ATTTTGGGCTTTCACTTGAATAG	23	22
XM_017392733.2	XP_017248222.1 lipoyl synthase 2, mitochondrial [Daucus carota subsp. sativus]	80	ATCTCTCTCTCTC	13	ATCTCTCTCTCTCTCTCTCTCTCTCTCTCTCTCTC	35	22
XM_017392796.2	XP_017248285.1 PHD finger-containing protein 1 [Daucus carota subsp. sativus]	79	ACTCTCTCTCTCTCTCTCTCTC	22	ACTCTCTCTCTCTCTCTCTCTCTCTCTCTCTCTCTCTCTCTCTC	44	22
XM_017393199.2	XP_017248688.1 ultraviolet-B receptor UVR8 [Daucus carota subsp. sativus]	710	CTAAGGT	7	CTAAGGTGGTCTCCTATCATTTTTAAGGT	29	22
XM_017394890.2	XP_017250379.1 hydroxyphenylpyruvate reductase [Daucus carota subsp. sativus]	1122	G	1	GCCTGATCAGCGAGTTAAAGTCA	23	22
XM_017396005.2	XP_017251494.1 pentatricopeptide repeat-containing protein At1g77360, mitochondrial [Daucus carota subsp. sativus]	1582	TG	2	TGAAGAATCACTTGTGTATACCAG	24	22
XR_010292319.1	XP_017253544.1 protein NUCLEAR FUSION DEFECTIVE 4 [Daucus carota subsp. sativus]	248	G	1	GGTAAAATTTTTGTATTTTATAT	23	22
XM_017399577.2	XP_017255066.1 expansin-B3 [Daucus carota subsp. sativus]	1095	TAGC	4	TAGCTTGTATTTGTTTTTGCTTCAGC	26	22
XM_017400236.2	XP_017255725.1 iron-sulfur assembly protein IscA-like 1, mitochondrial [Daucus carota subsp. sativus]	267	CGA	3	CGAATTGACTGTGTTTCGGAGTAGA	25	22
XM_064079351.1	XP_063935421.1 nuclear transcription factor Y subunit B-3-like [Daucus carota subsp. sativus]	699	AAA	3	AAATATCTTACAACAACTAGCTCAA	25	22
XM_064079986.1	XP_063936056.1 uncharacterized protein LOC108224599 isoform X2 [Daucus carota subsp. sativus]	1314	T	1	TTCTCATTGAAAATGCTCTCTTC	23	22
XM_064080029.1	XP_063936099.1 uncharacterized protein LOC135147177 [Daucus carota subsp. sativus]	2580	GAAGTTCTG	9	GAAGTTCTGCCAAACTCTGAAGTAAGTTCTG	31	22
XR_001801450.2	XP_063937103.1 uncharacterized mitochondrial protein AtMg00810-like [Daucus carota subsp. sativus]	216	AAG	3	AAGCTGTTTGTCATCTCTACACCAG	25	22
XR_010285705.1	XP_063937717.1 uncharacterized protein LOC108196332 isoform X1 [Daucus carota subsp. sativus]	654	CAGG	4	CAGGGTAAGAATTCCAACTCTTAAGG	26	22
XM_064083192.1	XP_063939262.1 lipid phosphate phosphatase 2-like isoform X1 [Daucus carota subsp. sativus]	221	GA	2	GAAAGAGACAGGGAGAGAGAGATA	24	22
XM_064084099.1	XP_063940170.1 C2 and GRAM domain-containing protein At1g03370 isoform X3 [Daucus carota subsp. sativus]	1429	T	1	TAGTTAGTTATAAGTTTTTATCA	23	22
XM_064084234.1	XP_063940304.1 zinc finger BED domain-containing protein RICESLEEPER 2-like [Daucus carota subsp. sativus]	335	CGCC	4	CGCCTCTAACTCCCAAGTCCCAAGCC	26	22
XM_017381603.2	XP_063942262.1 uncharacterized protein LOC108210276 [Daucus carota subsp. sativus]	139	GAG	3	GAGGTGTTTTGCTCTTTTTCTCCAG	25	22
XM_017380690.2	XP_063943305.1 glutathione reductase, chloroplastic [Daucus carota subsp. sativus]	2066	TATTTTT	7	TATTTTTCGTTTCTGTAATAATAATTTTT	29	22
XM_064087692.1	XP_063943762.1 cytochrome c biogenesis CcmF C-terminal-like mitochondrial protein [Daucus carota subsp. sativus]	10255	CCACTTTCTTTTATCGCCTTATTCACTTTCTTTTATCGCCTTATT	45	CCACTTTCTTTTATCGCCTTATTCACTTTCTTTTATCGCCTTATTCACTTTCTTTTATCGCCTTATT	67	22
XR_010291992.1	XP_063944911.1 uncharacterized protein LOC108212317 [Daucus carota subsp. sativus]	389	C	1	CCTTAAGGTAATTCGAAGAAGCT	23	22
XM_064090383.1	XP_063946459.1 glutamine synthetase cytosolic isozyme-like [Daucus carota subsp. sativus]	119	GGAC	4	GGACGTGGTTTGAGCCCTGCCCAGAC	26	22
XM_064090384.1	XP_063946459.1 glutamine synthetase cytosolic isozyme-like [Daucus carota subsp. sativus]	119	GGAC	4	GGACGTGGTTTGAGCCCTGCCCAGAC	26	22
XM_064090385.1	XP_063946459.1 glutamine synthetase cytosolic isozyme-like [Daucus carota subsp. sativus]	119	GGAC	4	GGACGTGGTTTGAGCCCTGCCCAGAC	26	22
XM_064090386.1	XP_063946459.1 glutamine synthetase cytosolic isozyme-like [Daucus carota subsp. sativus]	119	GGAC	4	GGACGTGGTTTGAGCCCTGCCCAGAC	26	22
XM_064090387.1	XP_063946459.1 glutamine synthetase cytosolic isozyme-like [Daucus carota subsp. sativus]	119	GGAC	4	GGACGTGGTTTGAGCCCTGCCCAGAC	26	22
XM_064090388.1	XP_063946459.1 glutamine synthetase cytosolic isozyme-like [Daucus carota subsp. sativus]	119	GGAC	4	GGACGTGGTTTGAGCCCTGCCCAGAC	26	22
XR_001803596.2	XP_063948274.1 uncharacterized protein LOC108217389 [Daucus carota subsp. sativus]	1500	ATGTATATCAGTAATCTAGAATT	23	ATGTATATCAGTAATCTAGAATTTGTATATCAGTAATCTAGAATT	45	22
XR_001803596.2	XP_063948274.1 uncharacterized protein LOC108217389 [Daucus carota subsp. sativus]	1502	GTATATCAGTAATCTAGAATT	21	GTATATCAGTAATCTAGAATTTATATATCAGTAATCTAGAATT	43	22
XM_064092548.1	XP_063948618.1 uncharacterized protein LOC135152384 [Daucus carota subsp. sativus]	3534	C	1	CAGAAATACGGAGCAATTGATTA	23	22
XM_064092738.1	XP_063948808.1 deSI-like protein At4g17486 isoform X1 [Daucus carota subsp. sativus]	317	TCGCAAGGTCAAAGTC	16	TCGCAAGGTCAAAGTCGTAACAGCGCAAGGTCAAAGTC	38	22
XM_064093484.1	XP_063949555.1 pentatricopeptide repeat-containing protein At5g39680 [Daucus carota subsp. sativus]	3530	GGACATTATTTTGGAGAGGACT	22	GGACATTATTTTGGAGAGGACTCGACATTATTTTGGAGAGGACT	44	22
XM_064094626.1	XP_063950696.1 growth-regulating factor 6-like isoform X1 [Daucus carota subsp. sativus]	1651	TTCAAACTAC	10	TTCAAACTACATGGCGCATGATCTCAAACTAC	32	22
XM_064094627.1	XP_063950696.1 growth-regulating factor 6-like isoform X1 [Daucus carota subsp. sativus]	1570	TTCAAACTAC	10	TTCAAACTACATGGCGCATGATCTCAAACTAC	32	22
XR_010290394.1	#N/A	510	GTTTTCTGGTG	11	GTTTTCTGGTGTTGATTTTCTCATTTTCTGGTG	33	22
XM_017359533.2	XP_017215022.1 26S proteasome non-ATPase regulatory subunit 14 homolog [Daucus carota subsp. sativus]	76	TA	2	TAATCTTCTAGCCTCACGCTCGA	23	21
XM_017359636.2	XP_017215125.1 uncharacterized protein LOC108193063 [Daucus carota subsp. sativus]	129	AAGA	4	AGTTAACATTGACTGGTTACAGAGA	25	21
XM_017359760.2	XP_017215249.1 annexin D5 isoform X1 [Daucus carota subsp. sativus]	1301	AA	2	AAGTCATGTGCATTCAGATAACA	23	21
XM_017360528.2	XP_017216017.1 uncharacterized protein LOC108193727 [Daucus carota subsp. sativus]	1046	TAAAATGGGACGGAAGGAGTAC	22	TAAAATGGGACGGAAGGAGTACAAAATGGGACGGAAGGAGTAC	43	21
XM_017360744.2	XP_017216233.1 transcription factor TCP8 [Daucus carota subsp. sativus]	935	GGAGA	5	GGAGAAGATGGTATGTCTGCTAGAGA	26	21
XM_017360879.2	XP_017216368.1 transcription factor PIF7 [Daucus carota subsp. sativus]	830	A	1	ATGTACTTGTGATTTTTAACAG	22	21
XM_017361393.2	XP_017216882.1 transcription factor TCP12 [Daucus carota subsp. sativus]	636	CAAAA	5	CAAAATGGTTGGGAAAGGGGAGAAAA	26	21
XM_017361738.2	XP_017217227.1 probable nucleoredoxin 1 [Daucus carota subsp. sativus]	66	TA	2	TATTAATTCTAGAAACAAAGGGA	23	21
XM_017363036.2	XP_017218525.1 dof zinc finger protein DOF5.7 [Daucus carota subsp. sativus]	1175	C	1	CACCAATGAATGTTGTTCCTCA	22	21
XM_017363614.2	XP_017219103.1 protein CLT1, chloroplastic [Daucus carota subsp. sativus]	1058	AAGG	4	AAGGGTACACTGATTTATTCATAGG	25	21
XM_017364221.2	XP_017219710.1 inactive beta-amylase 9 [Daucus carota subsp. sativus]	61	AC	2	ACACATATACATACATCATCTTC	23	21
XM_017365010.2	XP_017220499.1 uncharacterized protein LOC108197404 [Daucus carota subsp. sativus]	731	AACTG	5	AACTGCTGATCTTGTGAAAGATACTG	26	21
XM_017366523.2	XP_017222012.1 small polypeptide DEVIL 4 [Daucus carota subsp. sativus]	705	ATTTCATG	8	ATTTCATGGGCCGGTTGGCTACTTTCATG	29	21
XM_017366858.2	XP_017222347.1 uncharacterized protein LOC108199113 [Daucus carota subsp. sativus]	4145	CTGCTTCA	8	CTGCTTCAGAAACCCCAACTCTTGCTTCA	29	21
XM_017367030.2	XP_017222519.1 uncharacterized protein LOC108199280 [Daucus carota subsp. sativus]	1384	A	1	AAATTGGTGAATTGTGTGACAG	22	21
XM_017367294.2	XP_017222783.1 transcription factor MYB1 [Daucus carota subsp. sativus]	1341	CTT	3	CTTGTAGAAATAACTAAATAAGTT	24	21
XM_017367940.2	XP_017223429.1 uncharacterized protein LOC108199917 [Daucus carota subsp. sativus]	1091	TAG	3	TAGGATTAAAAGAATGTACTACAG	24	21
XM_017367958.2	XP_017223447.1 transcription factor MYB124 [Daucus carota subsp. sativus]	136	T	1	TGGGTGAATTTTTGAATTGTAG	22	21
XM_017368157.2	XP_017223646.1 ankyrin repeat-containing protein At2g01680-like [Daucus carota subsp. sativus]	908	CAAATGCCTAAAGATATTTGATAAAT	26	CAAATGCCTAAAGATATTTGATAAATGCCTAAAGATATTTGATAAAT	47	21
XM_017368784.2	XP_017224273.1 cysteine synthase [Daucus carota subsp. sativus]	1119	GATAATA	7	GATAATATGGGAAGGGCTCTTCATAATA	28	21
XM_017368877.2	XP_017224367.1 nuclear envelope-associated protein 2 isoform X2 [Daucus carota subsp. sativus]	197	TGT	3	TGTAGCTTCGGCTCAAGATACAGT	24	21
XM_017369276.2	XP_017224765.1 uncharacterized protein LOC108200989 [Daucus carota subsp. sativus]	2090	G	1	GGAGAACTGGGTTATCTCCCTC	22	21
XM_017370999.2	XP_017226488.1 uncharacterized protein LOC108202548 [Daucus carota subsp. sativus]	121	C	1	CTTACATTCTTGTTCTGTTAGA	22	21
XM_017371620.2	XP_017227109.1 uncharacterized protein LOC108202971 [Daucus carota subsp. sativus]	3046	AAG	3	AAGCTAATAATGTATCTGGAACAG	24	21
XM_017371659.2	XP_017227148.1 serine/threonine-protein phosphatase 7 long form homolog [Daucus carota subsp. sativus]	2205	AC	2	ACCAGTAGACGAACAGCCTCCTC	23	21
XM_017371939.2	XP_017227428.1 thaumatin-like protein [Daucus carota subsp. sativus]	809	G	1	GTTGATTAACAGGGAGTATCCT	22	21
XM_017372258.2	XP_017227747.1 large ribosomal subunit protein P2z-like [Daucus carota subsp. sativus]	69	T	1	TGCATTAACAAACAAATAGGCA	22	21
XM_017372684.2	XP_017228173.1 UDP-glycosyltransferase 90A1 [Daucus carota subsp. sativus]	353	AA	2	AAGAAACTCACTACTATTAGTTA	23	21
XM_017373584.2	XP_017229074.1 uncharacterized protein LOC108204241 [Daucus carota subsp. sativus]	622	C	1	CCAAAAGCATCTTACCCAAGAG	22	21
XM_017373585.2	XP_017229074.1 uncharacterized protein LOC108204241 [Daucus carota subsp. sativus]	408	C	1	CCAAAAGCATCTTACCCAAGAG	22	21
XR_010287253.1	XP_017229366.1 actin-7 [Daucus carota subsp. sativus]	488	C	1	CGATGGATTTGTGTAGGTTTTT	22	21
XM_017373927.2	XP_017229416.1 RING-H2 finger protein ATL54-like [Daucus carota subsp. sativus]	280	AAG	3	AAGAACCTCCATATGACACACCAG	24	21
XM_017374035.2	XP_017229524.1 uncharacterized protein LOC108204541 [Daucus carota subsp. sativus]	267	TCT	3	TCTGCTTAATTTTGCATATAGACT	24	21
XM_017374258.2	XP_017229747.1 seipin-1 [Daucus carota subsp. sativus]	121	TCT	3	TCTACTCAGCTTCCAATCTCAACT	24	21
XM_017374280.2	XP_017229769.1 uncharacterized protein LOC108204714 [Daucus carota subsp. sativus]	627	GATGAGGTTTTTAGTG	16	GATGAGGTTTTTAGTGTTAAACATGAGGTTTTTAGTG	37	21
XR_010288102.1	XP_017230283.1 protein PLASTID TRANSCRIPTIONALLY ACTIVE 12, chloroplastic [Daucus carota subsp. sativus]	1893	C	1	CTACAGTTGTAAGAAATGCTAT	22	21
XM_017374969.2	XP_017230458.1 7-hydroxymethyl chlorophyll a reductase, chloroplastic [Daucus carota subsp. sativus]	724	AAG	3	AAGAGTACTTTAATTGAAATGCAG	24	21
XM_017375469.2	XP_017230958.1 protein ALP1-like [Daucus carota subsp. sativus]	2125	TAT	3	TATCAGCATATTATTAGGAATCAT	24	21
XM_017375881.2	XP_017231370.1 scarecrow-like protein 28 [Daucus carota subsp. sativus]	2574	AAT	3	AATCATCTTATTCTTGCAGCTCAT	24	21
XM_017376315.2	XP_017231804.1 E3 ubiquitin-protein ligase DIS1 [Daucus carota subsp. sativus]	96	CCATCATCATC	11	CCATCATCATCATCATCCCCATCATCATCATC	32	21
XM_017378572.2	XP_017234061.1 zinc finger protein ZAT1 [Daucus carota subsp. sativus]	111	ACACAC	6	ACACACAAAACACACACACTATCACAC	27	21
XM_017379587.2	XP_017235076.1 protein PAM71-homolog, chloroplastic [Daucus carota subsp. sativus]	1536	AA	2	AACCATTGGATAGGTTGATTACA	23	21
XM_017380139.2	XP_017235628.1 uncharacterized protein LOC108209308 [Daucus carota subsp. sativus]	1694	TGAGGATGAGGATGA	15	TGAGGATGAGGATGACGATGACGAGGATGAGGATGA	36	21
XM_017380700.2	XP_017236189.1 TITAN-like protein isoform X1 [Daucus carota subsp. sativus]	1456	AGTTTGGAAA	10	AGTTTGGAAAAGAGTTTATACTGTTTGGAAA	31	21
XM_017380701.2	XP_017236190.1 TITAN-like protein isoform X2 [Daucus carota subsp. sativus]	1447	AGTTTGGAAA	10	AGTTTGGAAAAGAGTTTATACTGTTTGGAAA	31	21
XM_017381664.2	XP_017237153.2 uncharacterized protein LOC108210401 [Daucus carota subsp. sativus]	2033	CC	2	CCTCCATAGCCACCAGCATATAC	23	21
XM_017381676.2	XP_017237165.1 protein IQ-DOMAIN 23 [Daucus carota subsp. sativus]	108	CCACTCT	7	CCACTCTCCCCCCTTGCTCACTCACTCT	28	21
XM_017381861.2	XP_017237350.1 thaumatin-like protein [Daucus carota subsp. sativus]	906	GA	2	GATTTCATAGTGCTTGTTTTATA	23	21
XM_017382514.2	XP_017238003.1 transcription factor MYBC1 [Daucus carota subsp. sativus]	1635	AGGCGATATCT	11	AGGCGATATCTGACTCCTGGCTGGCGATATCT	32	21
XR_001806746.2	XP_017238051.1 PRA1 family protein B3 [Daucus carota subsp. sativus]	1464	AAG	3	AAGGTTGTAAACAATTTGTATCAG	24	21
XM_017384976.2	XP_017240465.1 phosphoinositide phosphatase SAC6 [Daucus carota subsp. sativus]	314	T	1	TACTCTGTGTCTTTCAGCTGTG	22	21
XM_017384990.1	XP_017240479.1 gibberellin-regulated protein 14 [Daucus carota subsp. sativus]	356	CCAC	4	CCACATGTACCAGTCAAGGTGTCAC	25	21
XR_010291378.1	XP_017240659.2 flavone synthase isoform X1 [Daucus carota subsp. sativus]	1239	TA	2	TAAATTCTTGCAGTTGTGTTGGA	23	21
XM_017385223.2	XP_017240712.1 uncharacterized protein LOC108213432 [Daucus carota subsp. sativus]	115	ATGG	4	ATGGCGACCACTAGAGCAGTGTTGG	25	21
XM_017388058.2	XP_017243547.1 uncharacterized protein LOC108215560 [Daucus carota subsp. sativus]	355	AG	2	AGGTGCAATTATAATATCCTGTG	23	21
XM_017389359.2	XP_017244848.1 uncharacterized protein LOC108216565 [Daucus carota subsp. sativus]	602	CG	2	CGATTTCCATCTTGGTCACTCAG	23	21
XM_017389674.2	XP_017245163.2 disease resistance protein RPV1 [Daucus carota subsp. sativus]	2164	GTAT	4	GTATGAGACATAAGGTCACTCATAT	25	21
XM_017390455.2	XP_017245944.1 xyloglucan endotransglucosylase protein 1 [Daucus carota subsp. sativus]	184	T	1	TGATGCTTCCCTTTAAGCCATG	22	21
XM_017390605.2	XP_017246094.1 pyrophosphate-energized vacuolar membrane proton pump 1 [Daucus carota subsp. sativus]	2601	ACTT	4	ACTTAATGTGTAAACCTCCACTCTT	25	21
XM_017391091.2	XP_017246580.2 disease resistance protein RPV1 [Daucus carota subsp. sativus]	2595	TAAG	4	TAAGAACCTGCAAAGTTTAGCAAAG	25	21
XM_017391365.2	XP_017246856.1 nuclear transcription factor Y subunit A-10 [Daucus carota subsp. sativus]	128	AGTGCCTCCAATCACACTGACT	22	AGTGCCTCCAATCACACTGACTGTGCCTCCAATCACACTGACT	43	21
XM_017391366.2	XP_017246856.1 nuclear transcription factor Y subunit A-10 [Daucus carota subsp. sativus]	160	AGTGCCTCCAATCACACTGACT	22	AGTGCCTCCAATCACACTGACTGTGCCTCCAATCACACTGACT	43	21
XR_001803370.2	XP_017247037.1 1,4-alpha-glucan-branching enzyme 1, chloroplastic/amyloplastic isoform X1 [Daucus carota subsp. sativus]	677	C	1	CCTGCTATGATTCTCGTACGGA	22	21
XR_001803371.2	XP_017247037.1 1,4-alpha-glucan-branching enzyme 1, chloroplastic/amyloplastic isoform X1 [Daucus carota subsp. sativus]	695	C	1	CCTGCTATGATTCTCGTACGGA	22	21
XR_010291364.1	XP_017247045.1 protein ROS1C-like [Daucus carota subsp. sativus]	4583	TTGTGGCTTC	10	TTGTGGCTTCAGACATGTCAGCTGTGGCTTC	31	21
XR_001804115.2	XP_017247063.1 RNA polymerase II C-terminal domain phosphatase-like 2 isoform X2 [Daucus carota subsp. sativus]	928	CTTGAT	6	CTTGATTACTAGCAGCCAAAAGTTGAT	27	21
XM_017392315.2	XP_017247804.1 pentatricopeptide repeat-containing protein At2g17140 [Daucus carota subsp. sativus]	282	TTC	3	TTCATCTTCTTCTTCGTCTTCATC	24	21
XR_001805814.2	XP_017247896.1 uncharacterized protein LOC108219118 [Daucus carota subsp. sativus]	1219	AAGGAT	6	AAGGATTCATAAGTTGGAGTTTAGGAT	27	21
XR_001805817.2	XP_017247896.1 uncharacterized protein LOC108219118 [Daucus carota subsp. sativus]	1288	AAGGAT	6	AAGGATTCATAAGTTGGAGTTTAGGAT	27	21
XM_017392897.2	XP_017248386.1 U4/U6 small nuclear ribonucleoprotein PRP4-like protein [Daucus carota subsp. sativus]	86	ACT	3	ACTCTCACTGAGAGTTTGAGAGCT	24	21
XM_017392909.2	XP_017248399.1 protein FAR1-RELATED SEQUENCE 5 isoform X1 [Daucus carota subsp. sativus]	421	GGATA	5	GGATAACGAAGTCGTGGAATTCGATA	26	21
XM_017392910.2	XP_017248399.1 protein FAR1-RELATED SEQUENCE 5 isoform X1 [Daucus carota subsp. sativus]	416	GGATA	5	GGATAACGAAGTCGTGGAATTCGATA	26	21
XM_017393643.2	XP_017249132.1 eukaryotic translation initiation factor NCBP [Daucus carota subsp. sativus]	940	ATGC	4	ATGCTTCCGTAACGGTTGTGCCTGC	25	21
XM_017394289.2	XP_017249778.1 MLO-like protein 14 [Daucus carota subsp. sativus]	632	GTTTTT	6	GTTTTGGTGCAAGGGTATTGGATTTTT	27	21
XM_017394833.2	XP_017250322.1 SHUGOSHIN 2 [Daucus carota subsp. sativus]	496	TTGATGAAGC	10	TTGATGAAGCAAAATGTGGCAATGATGAAGC	31	21
XM_017394945.2	XP_017250434.1 uncharacterized protein LOC108221046 [Daucus carota subsp. sativus]	753	GATG	4	GATGGGTCCACATTATCAGAAAATG	25	21
XM_017396193.2	XP_017251682.1 uncharacterized protein LOC108222244 [Daucus carota subsp. sativus]	1400	TGA	3	TGATATTCAAAATGTATATATGGA	24	21
XM_017396346.2	XP_017251835.1 uncharacterized protein LOC108222424 [Daucus carota subsp. sativus]	920	G	1	GGTAATTTTCCAGATAGTTGCT	22	21
XM_017396563.2	XP_017252053.1 uncharacterized protein LOC108222676 isoform X1 [Daucus carota subsp. sativus]	402	G	1	GTTACCAACACAAATGACCAAT	22	21
XM_017396564.2	XP_017252053.1 uncharacterized protein LOC108222676 isoform X1 [Daucus carota subsp. sativus]	399	G	1	GTTACCAACACAAATGACCAAT	22	21
XM_017396568.2	XP_017252057.1 G-type lectin S-receptor-like serine/threonine-protein kinase At4g27290 [Daucus carota subsp. sativus]	428	CAAGAC	6	CAAGACTCTGTGAGTCTGTGGGAAGAC	27	21
XM_017397039.2	XP_017252528.1 uncharacterized protein LOC108223010 [Daucus carota subsp. sativus]	6647	GTATT	5	GTATTCGTTGGAAGCATGATCCTATT	26	21
XM_017397252.2	XP_017252741.1 uncharacterized protein LOC108223146 isoform X1 [Daucus carota subsp. sativus]	599	ATTT	4	ATTTGATTCATTAACCAGAACTTTT	25	21
XM_017397453.2	XP_017252942.1 patellin-3 [Daucus carota subsp. sativus]	752	G	1	GAGCCACAGACTCCCCCGCCAC	22	21
XM_017398613.2	XP_017254102.1 probable 2' cyclic ADP-D-ribose synthase BdTIR [Daucus carota subsp. sativus]	1072	TACCC	5	TACCCCTCCGGGGGATATAACAACCC	26	21
XM_017399487.2	XP_017254976.1 protein HEADING DATE REPRESSOR 1 [Daucus carota subsp. sativus]	128	TC	2	TCCCTCTTATCTCTCTCTGTAAC	23	21
XM_017400053.2	XP_017255542.1 non-specific lipid transfer protein GPI-anchored 31 isoform X1 [Daucus carota subsp. sativus]	443	ACT	3	ACTAGCGCTGGGCAGGCACCTGCT	24	21
XM_017400482.2	XP_017255971.1 uncharacterized protein LOC108225580 [Daucus carota subsp. sativus]	165	ATTATTGTGTTC	12	ATTATTGTGTTCAAGAGTACTGTTATTGTGTTC	33	21
XM_017401601.2	XP_017257090.1 phosphatidylinositol/phosphatidylcholine transfer protein SFH6 isoform X1 [Daucus carota subsp. sativus]	1718	AG	2	AGTGGACACTAAAGAATTCCATG	23	21
XM_017401892.2	XP_017257381.1 basic leucine zipper 61 [Daucus carota subsp. sativus]	337	T	1	TTATCACCACCAGAAAGACAAC	22	21
XM_017402495.2	XP_017257985.1 uncharacterized protein LOC108227382 [Daucus carota subsp. sativus]	1711	AGA	3	AGATGGAAGGGAAGTTCACATTGA	24	21
XM_017403288.2	XP_017258777.1 uncharacterized protein LOC108227876 [Daucus carota subsp. sativus]	1521	CTG	3	CTGATTATGTGCAGTCGACAAGTG	24	21
XR_010291113.1	XP_063935015.1 uncharacterized protein LOC135146962 [Daucus carota subsp. sativus]	2280	C	1	CGTCGTTGTTAAAGTTGCATTT	22	21
XM_064079054.1	XP_063935124.1 uncharacterized protein LOC108226231 [Daucus carota subsp. sativus]	2919	TACCC	5	TACCCCTCCGGGGGATATAACAACCC	26	21
XM_064079610.1	XP_063935698.1 probable serine/threonine-protein kinase PBL15 isoform X1 [Daucus carota subsp. sativus]	746	CG	2	CGTTTTTTCCTCCTAATTTACAG	23	21
XM_064083009.1	XP_063939079.1 U4/U6 small nuclear ribonucleoprotein Prp31 homolog [Daucus carota subsp. sativus]	1577	C	1	CTATCTTCCATATAATGTCTGG	22	21
XM_064085269.1	XP_063941339.1 uncharacterized protein LOC108213749 [Daucus carota subsp. sativus]	156	TT	2	TTCCTCCGCTCGGAGCTTCTCCT	23	21
XM_064087112.1	XP_063943185.1 U11/U12 small nuclear ribonucleoprotein 48 kDa protein [Daucus carota subsp. sativus]	2650	TA	2	TAGTTATACTTTGTATAATATGA	23	21
XM_064087751.1	XP_063943821.1 LOW QUALITY PROTEIN: probable cytochrome c biosynthesis protein [Daucus carota subsp. sativus]	5932	TCACGAG	7	TCACGAGCGCACTACCGAGTCCCACGAG	28	21
XM_017387663.2	XP_063945681.1 protein phosphatase 2C 50 [Daucus carota subsp. sativus]	1984	GAAGTAAGTGGTTCTGCTGCTCAAG	25	GAAGTAAGTGGTTCTGCTGCTCAAGTAAGTGGTTCTGCTGCTCAAG	46	21
XM_064089851.1	XP_063945921.1 uncharacterized protein LOC108210661 [Daucus carota subsp. sativus]	1025	CGAAGCCC	8	CGAAGCCCGCTTCTCATGCTAAGAAGCCC	29	21
XM_064090246.1	XP_063946316.1 MDIS1-interacting receptor like kinase 1 [Daucus carota subsp. sativus]	376	ATT	3	ATTCTTTGTAACAGTTTTGGTTTT	24	21
XM_064091750.1	XP_063947820.1 uncharacterized protein LOC108219055 [Daucus carota subsp. sativus]	285	CCGG	4	CCGGCCGCCGAGTCTCCGGCGGCGG	25	21
XM_064091814.1	XP_063947885.1 protein FAR1-RELATED SEQUENCE 5 isoform X2 [Daucus carota subsp. sativus]	422	GGATA	5	GGATAACGAAGTCGTGGAATTCGATA	26	21
XM_064091815.1	XP_063947885.1 protein FAR1-RELATED SEQUENCE 5 isoform X2 [Daucus carota subsp. sativus]	417	GGATA	5	GGATAACGAAGTCGTGGAATTCGATA	26	21
XR_001804949.2	XP_063947996.1 uncharacterized protein LOC135152105 [Daucus carota subsp. sativus]	663	T	1	TGTTGGTGTAGTTTGAGTTCTC	22	21
XM_064091933.1	XP_063948004.1 AP-1 complex subunit sigma-2-like [Daucus carota subsp. sativus]	336	C	1	CTGTTTCAAGCGGGTGGATTTT	22	21
XR_010291368.1	XP_063948236.1 protein VACUOLELESS GAMETOPHYTES-like [Daucus carota subsp. sativus]	123	TC	2	TCCAGTAAAAATAAAGATGGTGC	23	21
XM_064092395.1	XP_063948465.1 uncharacterized protein LOC108217958 [Daucus carota subsp. sativus]	845	AGATGATGATGATGATGAT	19	AGATGATGATGATGATGATGATGATGATGATGATGATGAT	40	21
XR_010285309.1	XP_063949019.1 glutathione S-transferase L3-like isoform X2 [Daucus carota subsp. sativus]	212	GT	2	GTTATGAAGTTCTAGCTGGTTTT	23	21
XR_001806129.2	XP_063950186.1 plasma membrane ATPase 1 [Daucus carota subsp. sativus]	216	T	1	TTTTTATTAATTAATTTTTCAG	22	21
XM_064094677.1	XP_063950749.1 putative pentatricopeptide repeat-containing protein At1g53330 [Daucus carota subsp. sativus]	3388	CAG	3	CAGGACCATATTTATTTTTTGAAG	24	21
XR_001807757.2	#N/A	125	TA	2	TATACGCTTGGCTTTTTCGCTGA	23	21
XM_017359352.2	XP_017214841.1 heptahelical transmembrane protein 4 isoform X1 [Daucus carota subsp. sativus]	118	TCTCTCTC	8	TCTCTCTCGGTCTCTCTCTCCCTCTCTC	28	20
XM_017360803.2	XP_017216292.1 probable pectate lyase 1 [Daucus carota subsp. sativus]	1345	CTTTCA	6	CTTTCATCCTTTTCACTCTCTTTTCA	26	20
XM_017361294.2	XP_017216783.1 protein INVOLVED IN DE NOVO 2 [Daucus carota subsp. sativus]	2199	A	1	ACCTGGGCTAACATGCTATCT	21	20
XM_017362850.2	XP_017218339.1 1,4-dihydroxy-2-naphthoyl-CoA thioesterase 1-like [Daucus carota subsp. sativus]	756	T	1	TACGTTCAATGTATATGTATA	21	20
XM_017362919.2	XP_017218408.1 PH, RCC1 and FYVE domains-containing protein 1 [Daucus carota subsp. sativus]	224	CTATCACTTGACTATT	16	CTCTCTCTCTCTCTCTCTCTGTATCACTTGACTATT	36	20
XM_017362945.2	XP_017218434.1 alcohol acyl transferase 1 allele RGa [Daucus carota subsp. sativus]	316	TA	2	TAAAAACAGTTTTATATTGTGA	22	20
XM_017364410.2	XP_017219899.1 uncharacterized protein LOC108196920 [Daucus carota subsp. sativus]	714	GAGC	4	GAGCTTATAAACTTAATTTCCAGC	24	20
XM_017386081.2	XP_017221722.1 uncharacterized protein LOC108198479 [Daucus carota subsp. sativus]	5220	CA	2	CAACGAGTACCAATGATTGTGA	22	20
XM_017386081.2	XP_017221722.1 uncharacterized protein LOC108198479 [Daucus carota subsp. sativus]	5221	A	1	AACGAGTACCAATGAGTGTGG	21	20
XM_017366434.2	XP_017221923.1 E3 ubiquitin-protein ligase RHA2A [Daucus carota subsp. sativus]	688	G	1	GTTAATTTTTGCGGTTTTTTC	21	20
XM_017366452.2	XP_017221941.1 meiotic recombination protein DMC1 homolog isoform X2 [Daucus carota subsp. sativus]	88	T	1	TACTCTCTCTCTCTCTCTCTC	21	20
XM_017366491.2	XP_017221980.1 mannan endo-1,4-beta-mannosidase 6 [Daucus carota subsp. sativus]	1563	TTT	3	TTTCAGCTTTGAGGATGGAGCTT	23	20
XM_017367025.2	XP_017222514.1 protein TIME FOR COFFEE [Daucus carota subsp. sativus]	5275	G	1	GTAACGCTTTACGACCAGAGA	21	20
XM_017367779.2	XP_017223268.1 probable prolyl 4-hydroxylase 4 [Daucus carota subsp. sativus]	1136	TTCGAGTTATGTTTCACTCCAT	22	TTCGAGTTATGTTTCACTCCATCGAGTTATGTTTCACTCCAT	42	20
XM_017367923.2	XP_017223412.1 alcohol dehydrogenase 1 [Daucus carota subsp. sativus]	1299	G	1	GCTTGGCCTGAGGATGTATGC	21	20
XR_010286391.1	XP_017223617.1 uncharacterized protein LOC108200069 [Daucus carota subsp. sativus]	2090	G	1	GTTCGCTAGCCAACTGAGCTC	21	20
XM_017368662.2	XP_017224151.1 uncharacterized protein LOC108200489 [Daucus carota subsp. sativus]	1560	A	1	AGTCTCCATGTTTAGTTCTTG	21	20
XM_017369057.2	XP_017224546.1 photosynthetic NDH subunit of subcomplex B 5, chloroplastic [Daucus carota subsp. sativus]	721	A	1	AACAGTCCTGACTATACTATG	21	20
XM_017370645.2	XP_017226134.1 protein TONSOKU isoform X1 [Daucus carota subsp. sativus]	4220	TTG	3	TTGTTCCGGTTACAGTTGTGGTG	23	20
XM_017371837.2	XP_017227326.1 uncharacterized protein LOC108203100 isoform X1 [Daucus carota subsp. sativus]	930	AG	2	AGTGAGTAATTTGTATAAACTG	22	20
XM_017373547.2	XP_017229036.1 glucomannan 4-beta-mannosyltransferase 1 [Daucus carota subsp. sativus]	1597	TAG	3	TGAATTGATATGCTGGCAAGCAG	23	20
XM_017373765.2	XP_017229255.1 probable sugar phosphate/phosphate translocator At3g17430 [Daucus carota subsp. sativus]	138	T	1	TTTTTATGAATCAATTGGAAG	21	20
XM_017374765.2	XP_017230254.1 importin subunit alpha [Daucus carota subsp. sativus]	1896	GTAGTTCCTGTAATGTGAGGCTA	23	GTAGTTCCTGTAATGTGAGGCTAGTTCCTGTAATGTGAGGCTA	43	20
XR_010287707.1	XP_017231296.1 small ribosomal subunit protein uS2 [Daucus carota subsp. sativus]	1672	GGAAGCTGATCAGAGTTT	18	GGAAGCTGATCAGAGTTTGATGAAGCTGATCAGAGTTT	38	20
XM_017375943.2	XP_017231432.1 arogenate dehydratase 3 [Daucus carota subsp. sativus]	1570	A	1	AAATTACACCTGCACCTACTG	21	20
XM_017378917.2	XP_017234406.1 syntaxin-71 [Daucus carota subsp. sativus]	1042	AT	2	ATTGTCTACTACGCTCTGCAGT	22	20
XM_017379198.2	XP_017234687.1 small RNA-binding protein 11, chloroplastic isoform X1 [Daucus carota subsp. sativus]	515	TA	2	TATTATTTGTGAAATTCAAAAA	22	20
XM_017379199.2	XP_017234688.1 small RNA-binding protein 11, chloroplastic isoform X2 [Daucus carota subsp. sativus]	494	TA	2	TATTATTTGTGAAATTCAAAAA	22	20
XM_017379640.2	XP_017235129.2 nuclear transport factor 2 [Daucus carota subsp. sativus]	698	C	1	CCTTTGTTAGTTTCATTACAA	21	20
XM_017379799.2	XP_017235288.1 argininosuccinate synthase, chloroplastic [Daucus carota subsp. sativus]	1726	A	1	ATTTTTGTCTTGATCTTAGTT	21	20
XM_017380257.2	XP_017235746.1 tropinone reductase homolog At5g06060 [Daucus carota subsp. sativus]	256	GG	2	GGAATGTGGGTATTTTATTTAG	22	20
XM_017380926.2	XP_017236416.1 28 kDa ribonucleoprotein, chloroplastic [Daucus carota subsp. sativus]	1159	ATGGTA	6	ATGGTATGGACTGGGGGAAATTGGTA	26	20
XM_017381044.2	XP_017236533.1 type I inositol polyphosphate 5-phosphatase 2 isoform X1 [Daucus carota subsp. sativus]	2225	CCTCT	5	CCTCTGCATAGCCGCATAGGGCTCT	25	20
XM_017381275.2	XP_017236765.1 potassium transporter 10 isoform X1 [Daucus carota subsp. sativus]	248	A	1	AGATTGCTCATTGGAGTTTAG	21	20
XM_017381375.2	XP_017236864.1 phosphoacetylglucosamine mutase [Daucus carota subsp. sativus]	107	G	1	GAGTATACTCCGAGAAAGCGT	21	20
XM_017383081.2	XP_017238570.1 cytochrome P450 734A1 [Daucus carota subsp. sativus]	1826	GA	2	GATTCCCGTGGTTAATTAGGAA	22	20
XM_017387146.2	XP_017242635.1 uncharacterized protein LOC108214905 [Daucus carota subsp. sativus]	2120	GAGATTTCGGG	11	GAGATTTCGGGTGGTGTGATTAGATTTCGGG	31	20
XM_017387791.2	XP_017243280.1 LOW QUALITY PROTEIN: uncharacterized protein LOC108215334 [Daucus carota subsp. sativus]	251	TATTGGGAGAGA	12	TATTGGGAGAGACTGGGAGAGATTGGGAGAGA	32	20
XM_017389499.2	XP_017244988.1 pathogenesis-related protein PR-1 [Daucus carota subsp. sativus]	158	CC	2	CCTTTGCTCTGAGCACTCCTAC	22	20
XM_017390490.2	XP_017245979.1 uncharacterized protein LOC108217640 [Daucus carota subsp. sativus]	812	TCAG	4	TCAGCTGCTTTTGTTGTTGGGCAG	24	20
XM_017391277.2	XP_017246766.1 uncharacterized protein LOC108218363 [Daucus carota subsp. sativus]	137	A	1	AGTAGGTGGAGTCCATATTAT	21	20
XM_017392331.2	XP_017247820.1 mitochondrial uncoupling protein 1-like [Daucus carota subsp. sativus]	1274	C	1	CAAAATGATTTCACAATGATA	21	20
XM_017392572.2	XP_017248061.1 replication protein A 70 kDa DNA-binding subunit B [Daucus carota subsp. sativus]	487	T	1	TGCGGTAAAAATGCCCTAAAC	21	20
XM_017392648.2	XP_017248137.1 acetyl-coenzyme A synthetase, chloroplastic/glyoxysomal [Daucus carota subsp. sativus]	278	ACTCTCTCTCTCTCTCTCTCTC	22	ACTCTCTCTCTCTCTCTCTCTCTCTCTCTCTCTCTCTCTCTC	42	20
XM_017393204.2	XP_017248693.1 probable glucuronoxylan glucuronosyltransferase F8H [Daucus carota subsp. sativus]	1703	TCT	3	TCTCTTGGGCGGCAAATTGCACT	23	20
XM_017396593.2	XP_017252082.1 ABC transporter I family member 19 [Daucus carota subsp. sativus]	1044	TGC	3	TGCTTGTTAAGTCGCGCTACAGC	23	20
XM_017396882.2	XP_017252371.1 uncharacterized protein LOC108222911 [Daucus carota subsp. sativus]	1562	GG	2	GGGATGTAGGGGTTGTGCTCAG	22	20
XM_017397920.2	XP_017253409.1 uncharacterized protein LOC108223597 [Daucus carota subsp. sativus]	87	CCACC	5	CCACCATCAAGAACTCAGAAGCACC	25	20
XM_017398738.2	XP_017254227.1 protein NUCLEAR FUSION DEFECTIVE 4 [Daucus carota subsp. sativus]	2144	GA	2	GATTGGGCCTGACATATGAACA	22	20
XM_017398861.2	XP_017254350.1 uncharacterized protein LOC108224310 [Daucus carota subsp. sativus]	3274	G	1	GTCCAAGTGACGGAATCTTGA	21	20
XM_017399346.2	XP_017254835.1 uncharacterized protein LOC108224661 isoform X1 [Daucus carota subsp. sativus]	1038	CTTT	4	CTTTAGACACAAATCGTGTGATTT	24	20
XM_017399347.2	XP_017254836.1 uncharacterized protein LOC108224661 isoform X2 [Daucus carota subsp. sativus]	982	CTTT	4	CTTTAGACACAAATCGTGTGATTT	24	20
XM_017400648.2	XP_017256137.1 extra-large guanine nucleotide-binding protein 1 [Daucus carota subsp. sativus]	328	AG	2	AGATATATTAAGGAGAGCTAGG	22	20
XM_017401350.2	XP_017256839.1 uncharacterized protein At2g24330 [Daucus carota subsp. sativus]	75	ATCTCTCTCTCTCTCTCTCTCTC	23	ATCTCTCTCTCTCTCTCTCTCTCTCTCTCTCTCTCTCTCTCTC	43	20
XM_017401473.2	XP_017256962.1 rho GDP-dissociation inhibitor 1 [Daucus carota subsp. sativus]	942	TT	2	TTGCAAGGTGGATTATCCTGCT	22	20
XM_017398766.2	XP_063935991.1 mitogen-activated protein kinase homolog NTF3 [Daucus carota subsp. sativus]	37	CTCCCCTTAGATCTCTCTCT	20	CTCCCCTTAGATCTCTCTCTTTCCCCTTAGATCTCTCTCT	40	20
XM_064080750.1	XP_063936820.1 uncharacterized protein LOC108195441 isoform X1 [Daucus carota subsp. sativus]	1259	GTAAGCCAGTGCTATGCTA	19	GTAAGCCAGTGCTATGCTATCTAAGCCAGTGCTATGCTA	39	20
XM_064080921.1	XP_063936991.1 transcription factor bHLH162-like [Daucus carota subsp. sativus]	684	CCAAGGT	7	CCAAGGTACTTGATTCTACTTCAAGGT	27	20
XR_010285724.1	XP_063937674.1 putative 1-phosphatidylinositol-3-phosphate 5-kinase FAB1C isoform X2 [Daucus carota subsp. sativus]	241	CGGTACTGCTGAA	13	CGGTACTGCTGAATTTCCTTAGGTACTGCTGAA	33	20
XM_064081744.1	XP_063937814.1 uncharacterized protein LOC108195136 [Daucus carota subsp. sativus]	93	TGCCGCCTTCCGCC	14	TGCCGCCTTCCGCCGCCTTCCGCCGCCTTCCGCC	34	20
XM_064083231.1	XP_063939328.1 uncharacterized protein LOC108199907 isoform X1 [Daucus carota subsp. sativus]	2244	T	1	TTGAAGAAACTAAAGTCTTTG	21	20
XM_017368189.2	XP_063939364.1 O-fucosyltransferase 15 isoform X1 [Daucus carota subsp. sativus]	1155	T	1	TACAACTGAGTCGTCTGAACA	21	20
XM_064083294.1	XP_063939364.1 O-fucosyltransferase 15 isoform X1 [Daucus carota subsp. sativus]	413	T	1	TACAACTGAGTCGTCTGAACA	21	20
XR_010290002.1	XP_063941578.1 probable polygalacturonase At3g15720 [Daucus carota subsp. sativus]	1599	GGTGCTCGA	9	GGTGCTCGACTTCCTTAAAAAGTGCTCGA	29	20
XM_064085810.1	XP_063941880.1 dammarenediol II synthase-like [Daucus carota subsp. sativus]	1256	CCAG	4	CCAGTGGATGCTATTGTATTGCAG	24	20
XM_064087388.1	XP_063943457.1 subtilisin-like protease SBT1.1 isoform X1 [Daucus carota subsp. sativus]	207	CT	2	CTACTTTTCATTCAACCTCAAT	22	20
XM_064087764.1	XP_063943838.1 uncharacterized protein LOC108208907 [Daucus carota subsp. sativus]	97	CTCTC	5	CTCTCCGCATCTCTCTCCGCATCTC	25	20
XM_064088721.1	XP_063944791.1 uncharacterized protein LOC135151126 [Daucus carota subsp. sativus]	680	TAAA	4	TAAAACTTCAGTTCTACAGTAAAA	24	20
XM_064091100.1	XP_063947175.1 uncharacterized protein LOC108216459 [Daucus carota subsp. sativus]	880	AA	2	AAGAGGTCTTATTATTCTTAGA	22	20
XM_064091102.1	XP_063947175.1 uncharacterized protein LOC108216459 [Daucus carota subsp. sativus]	1285	AA	2	AAGAGGTCTTATTATTCTTAGA	22	20
XM_064091585.1	XP_063947655.1 ethylene-responsive transcription factor ERF060 [Daucus carota subsp. sativus]	403	G	1	GCACATGAGCCCCTAGATTTA	21	20
XM_017392188.2	XP_063947911.1 transmembrane 9 superfamily member 12 [Daucus carota subsp. sativus]	147	CTCT	4	CTCTCTCTCTCTCTCTCTCTTTCT	24	20
XM_064091887.1	XP_063947958.1 lipid droplet phospholipase 1-like [Daucus carota subsp. sativus]	2040	TTGCA	5	TTGCGTGTGGTTGCAACAGGCTGCA	25	20
XM_064092419.1	XP_063948500.1 uncharacterized protein LOC108202185 isoform X1 [Daucus carota subsp. sativus]	370	CAGCTGCAATGCATAAAGGTAAG	23	CAGCTGCAATGCATAAAGGTAAGCTGCAATGCATAAAGGTAAG	43	20
XM_064093085.1	XP_063949155.1 uncharacterized protein LOC108221180 [Daucus carota subsp. sativus]	4411	TCATTTC	7	TCATTTCCGACCGATCTGTGACATTTC	27	20
XR_010285248.1	XP_063949288.1 lysine-specific demethylase JMJ26-like [Daucus carota subsp. sativus]	69	TTCC	4	TTCCCATGCTTTATACAATGGTCC	24	20
XM_017397228.2	XP_063949308.1 mogroside IE synthase-like [Daucus carota subsp. sativus]	103	AA	2	AATCAAATCAGATGTCCTGCCA	22	20
XM_064093431.1	XP_063949507.1 uncharacterized protein LOC108220433 isoform X1 [Daucus carota subsp. sativus]	309	TA	2	TAGTAGGACGTTATGGCAATCA	22	20
XM_064094469.1	XP_063950541.1 light-inducible protein CPRF3-like isoform X1 [Daucus carota subsp. sativus]	240	A	1	AATCCTATCCTAATTGAAGGC	21	20
XM_064094470.1	XP_063950541.1 light-inducible protein CPRF3-like isoform X1 [Daucus carota subsp. sativus]	241	A	1	AATCCTATCCTAATTGAAGGC	21	20
XM_064094470.1	XP_063950541.1 light-inducible protein CPRF3-like isoform X1 [Daucus carota subsp. sativus]	242	GT	2	GTCCTATCCTAATTGAAGGCAT	22	20
XM_017359601.2	XP_017215090.1 B2 protein [Daucus carota subsp. sativus]	1382	TTAAT	5	TTAATGTGAAGGACCAAATGTAAT	24	19
XM_017360229.2	XP_017215718.1 PIGF/3-ketodihydrosphingosine reductase fusion protein isoform X1 [Daucus carota subsp. sativus]	1183	TATGATTGGCC	11	TATGATTGGCCTACAATTACATGATTGGCC	30	19
XM_017360891.2	XP_017216380.1 uncharacterized protein LOC108194009 [Daucus carota subsp. sativus]	32	A	1	ATCAACACCAGCAGAAGCTG	20	19
XM_017360910.2	XP_017216399.1 receptor-like protein kinase FERONIA [Daucus carota subsp. sativus]	54	AC	2	ACCAGATTTTGATAGAAAACC	21	19
XM_017361219.2	XP_017216708.1 F-box protein At2g02240 [Daucus carota subsp. sativus]	191	GA	2	GAACAACAAGAAGTGATGGAA	21	19
XM_017361261.2	XP_017216750.1 pentatricopeptide repeat-containing protein At5g66631 [Daucus carota subsp. sativus]	45	A	1	AATCCCTTGTACTAGCTATG	20	19
XR_010286485.1	XP_017217007.1 uncharacterized protein LOC108194559 [Daucus carota subsp. sativus]	273	T	1	TCAGTTACATATGTAAGCCA	20	19
XM_017362145.2	XP_017217634.1 pectinesterase inhibitor 6-like [Daucus carota subsp. sativus]	870	AT	2	ATTGCGCTCATTTTATGGGGT	21	19
XM_017362145.2	XP_017217634.1 pectinesterase inhibitor 6-like [Daucus carota subsp. sativus]	872	CG	2	CGCGCTCATCTTATGGGGTTG	21	19
XM_017362426.2	XP_017217915.1 glutathione S-transferase U15 [Daucus carota subsp. sativus]	379	AAG	3	AAGACCCTTTTTTCCATTGCAG	22	19
XM_017363548.2	XP_017219037.1 RNA polymerase II C-terminal domain phosphatase-like 3 [Daucus carota subsp. sativus]	193	T	1	TAATTAACTTAAAGTGAGGG	20	19
XM_017363613.2	XP_017219102.1 beta-galactosidase 3 [Daucus carota subsp. sativus]	171	ATA	3	ATATTCAGACAGTTTTTGAGTA	22	19
XM_017364570.2	XP_017220059.1 enoyl-CoA delta isomerase 2, peroxisomal [Daucus carota subsp. sativus]	925	A	1	AGAATAATGTTACAACTCAC	20	19
XM_017364570.2	XP_017220059.1 enoyl-CoA delta isomerase 2, peroxisomal [Daucus carota subsp. sativus]	928	AT	2	ATAATGTTACAACTCACAAGT	21	19
XM_017365153.2	XP_017220642.1 uncharacterized protein At4g15970-like [Daucus carota subsp. sativus]	1470	C	1	CAATATATTGTTTCAGGAAA	20	19
XM_017366425.2	XP_017221914.1 growth-regulating factor 1 [Daucus carota subsp. sativus]	1439	TGCA	4	TGCAAATGTGGGTAACAGAAGCA	23	19
XM_017367213.2	XP_017222702.1 UBP1-associated protein 2C [Daucus carota subsp. sativus]	2013	A	1	AGTTTTACTGGATAGTGGAT	20	19
XM_017368160.2	XP_017223649.1 BAG-associated GRAM protein 1 [Daucus carota subsp. sativus]	281	AAGATAG	7	AAGTTCTGCACTTATTTTGTAGATAG	26	19
XM_017368568.2	XP_017224057.1 armadillo repeat-containing protein LFR [Daucus carota subsp. sativus]	1754	TG	2	TGTTTCTTTTAACTTTTAACG	21	19
XM_017369118.2	XP_017224607.1 U-box domain-containing protein 2 [Daucus carota subsp. sativus]	1889	G	1	GGAGAAATGTTGCAAACAGC	20	19
XM_017369121.2	XP_017224610.1 homeobox-leucine zipper protein HAT3 [Daucus carota subsp. sativus]	1013	A	1	AATTGAGGGGATAAGAGTTG	20	19
XM_017369224.2	XP_017224713.1 uncharacterized protein LOC108200950 [Daucus carota subsp. sativus]	102	AAG	3	AAGTCAGCAATACTTTTATCAG	22	19
XM_017371244.2	XP_017226733.1 eukaryotic peptide chain release factor subunit 1-2 [Daucus carota subsp. sativus]	134	ACTCTCTCTCCACATCTG	18	ACTCTCTCTCTCCACATCTGCTCTCTCTCCACATCTG	37	19
XR_010286261.1	XP_017228809.2 uncharacterized protein LOC108204045 [Daucus carota subsp. sativus]	500	TATGGATCACTTAATAGATA	20	TATGGATCACTTAATAGATAATGGATCACTTAATAGATA	39	19
XM_017373341.2	XP_017228829.1 serine acetyltransferase 5 isoform X1 [Daucus carota subsp. sativus]	986	A	1	AATGGGTTAAGAGTGTTGTT	20	19
XM_017373839.2	XP_017229328.1 pheophytinase, chloroplastic [Daucus carota subsp. sativus]	1341	G	1	GAGTTTTTCTTTGCTGACAA	20	19
XM_017373926.2	XP_017229417.1 glutamate--cysteine ligase, chloroplastic [Daucus carota subsp. sativus]	196	ATTC	4	ATTCACGTTTTCCGACAAACTTC	23	19
XM_017374555.2	XP_017230044.1 uncharacterized protein LOC108204891 isoform X1 [Daucus carota subsp. sativus]	1699	C	1	CTGTACTAAGGAATCATGTA	20	19
XM_017374612.2	XP_017230101.1 L-arabinokinase [Daucus carota subsp. sativus]	3302	AT	2	ATTTGCACAAAGCAACCATGT	21	19
XM_017375124.2	XP_017230613.1 guanine nucleotide-binding protein subunit gamma 2 [Daucus carota subsp. sativus]	424	CTCAC	5	CTCTCACACACACATATATATCAC	24	19
XM_017375335.2	XP_017230824.1 inositol-tetrakisphosphate 1-kinase 1 [Daucus carota subsp. sativus]	235	TCTCATATCTCTCTGATTCACT	22	TCTCATATCTCTCTGATTCACTCATATCTCTCTGATTCACT	41	19
XM_017375402.2	XP_017230891.1 leucine-rich repeat receptor-like serine/threonine-protein kinase BAM1 [Daucus carota subsp. sativus]	3169	ATAATTA	7	ATAATTAAGGAACTTGGAATTAATTA	26	19
XM_017375645.2	XP_017231134.1 beta-glucuronosyltransferase GlcAT14A-like [Daucus carota subsp. sativus]	1839	AATTTTTTG	9	AATTTTTTGTTTACGGAATGATTTTTTG	28	19
XM_064088498.1	XP_017232108.1 protein CELLULOSE SYNTHASE INTERACTIVE 3 isoform X2 [Daucus carota subsp. sativus]	403	AA	2	AAGCTGTTTCCTCAATTTTCA	21	19
XM_017376845.2	XP_017232334.1 uncharacterized protein LOC108206517 [Daucus carota subsp. sativus]	284	GATCTCATGTCTTCACTTTC	20	GATCTCATGTCTTCACTTTCATCTCATGTCTTCACTTTC	39	19
XM_017377086.2	XP_017232575.1 oxoglutarate-dependent flavonoid 7-O-demethylase 1 [Daucus carota subsp. sativus]	1211	A	1	AGTCTTGAGATGTAAGCAAT	20	19
XM_017377115.2	XP_017232604.1 nudix hydrolase 8 [Daucus carota subsp. sativus]	1239	GATATCTTC	9	GATATCTTCCACCATGTATCATATCTTC	28	19
XM_017377306.2	XP_017232795.1 uncharacterized protein LOC108206876 [Daucus carota subsp. sativus]	1263	TTGTG	5	TTGTGTGAGACATATTTTTCTGTG	24	19
XM_017378688.2	XP_017234177.1 multiple C2 domain and transmembrane region protein 7 [Daucus carota subsp. sativus]	63	TT	2	TTCCTTTAAATATACTTGCAT	21	19
XR_010292324.1	XP_017234940.1 calmodulin-binding protein 60 D isoform X1 [Daucus carota subsp. sativus]	455	GAT	3	GATCATTTTATACCCATAAAAT	22	19
XM_017380597.2	XP_017236086.1 probable receptor-like protein kinase At1g11050 [Daucus carota subsp. sativus]	2686	GA	2	GAACCTAGAATTGGTCAATCA	21	19
XM_017381484.2	XP_017236973.1 eukaryotic translation initiation factor 1A [Daucus carota subsp. sativus]	549	GC	2	GTCTTCTTCTTATCTCCCTAC	21	19
XM_017381498.2	XP_017236987.1 uncharacterized protein LOC108210205 [Daucus carota subsp. sativus]	501	GAGCTTGGTTGTGGTCATGGACTACCTGGAATCTTTGCATGCCTAAAG	48	GAGGTGGGATGTGATTGCTAAGCTTGGTTGTGGTCATGGACTACCTGGAATCTTTGCATGCCTAAAG	67	19
XM_017382203.2	XP_017237692.1 lipid phosphate phosphatase gamma [Daucus carota subsp. sativus]	311	G	1	GTGTGTATAATTATACATAC	20	19
XM_017383653.2	XP_017239142.1 uncharacterized protein LOC108211934 [Daucus carota subsp. sativus]	1914	CTGT	4	CTGTGGCCTATGATCTCTTGTGT	23	19
XR_001806572.2	XP_017239973.1 receptor-like protein 35 [Daucus carota subsp. sativus]	683	A	1	AAAGTCTATTGAGTTATGTG	20	19
XM_017385303.2	XP_017240792.2 chlorophyll synthase, chloroplastic-like [Daucus carota subsp. sativus]	870	CC	2	CCAGGATTTTTATTCAAAATC	21	19
XM_017385633.2	XP_017241122.1 probable E3 ubiquitin-protein ligase XERICO [Daucus carota subsp. sativus]	502	TG	2	TCCTGTATATAGATAAAACAG	21	19
XR_010290312.1	XP_017241920.1 catalase [Daucus carota subsp. sativus]	504	GGT	3	GGTACTGCAACTAAATATCTGT	22	19
XM_017387079.2	XP_017242568.1 protein LOW PHOTOSYNTHETIC EFFICIENCY 1, chloroplastic [Daucus carota subsp. sativus]	198	CTGTTGATTC	10	CTGTTGATTCCAAAATGTCATGTTGATTC	29	19
XM_017387874.2	XP_017243365.1 SKP1-like protein 21 isoform X1 [Daucus carota subsp. sativus]	70	ATACATATCGAT	12	ATACATATCGATATAACATGTACATATCGAT	31	19
XM_017387927.2	XP_017243416.1 disease resistance protein RPV1-like isoform X1 [Daucus carota subsp. sativus]	3056	GGT	3	GGTAATATCTGGAATCTTACGT	22	19
XR_001805938.2	XP_017243416.1 disease resistance protein RPV1-like isoform X1 [Daucus carota subsp. sativus]	3056	GGT	3	GGTAATATCTGGAATCTTACGT	22	19
XR_010290687.1	XP_017243416.1 disease resistance protein RPV1-like isoform X1 [Daucus carota subsp. sativus]	2780	GGT	3	GGTAATATCTGGAATCTTACGT	22	19
XR_010290688.1	XP_017243416.1 disease resistance protein RPV1-like isoform X1 [Daucus carota subsp. sativus]	2774	GGT	3	GGTAATATCTGGAATCTTACGT	22	19
XM_017388046.2	XP_017243535.1 chaperone protein dnaJ 49 [Daucus carota subsp. sativus]	1415	CT	2	CTCATGTCTTACTATGTTCTT	21	19
XM_017388046.2	XP_017243535.1 chaperone protein dnaJ 49 [Daucus carota subsp. sativus]	1416	T	1	TCATGTCTTACTATGTTTTC	20	19
XM_017389167.2	XP_017244656.1 protein SCO1 homolog 2, mitochondrial [Daucus carota subsp. sativus]	39	CAATACGGCGACGT	14	CAATACGGCGACGTAAAACTAATACGGCGACGT	33	19
XM_017392032.2	XP_017247521.1 ethylene-responsive transcription factor ERF115 [Daucus carota subsp. sativus]	372	CA	2	CATGTTGTGCCTGCGGGTCAA	21	19
XR_010291184.1	XP_017247654.1 protein PTST homolog 3, chloroplastic isoform X1 [Daucus carota subsp. sativus]	1636	G	1	GGTCAACCGATTAATTCCAT	20	19
XM_017393137.2	XP_017248626.1 uncharacterized protein LOC108219615 [Daucus carota subsp. sativus]	630	C	1	CGAGCTGTTTTAACCTTGCT	20	19
XM_017393225.2	XP_017248714.1 plant intracellular Ras-group-related LRR protein 6 [Daucus carota subsp. sativus]	1200	G	1	GTTCATACGAAACATGCTAC	20	19
XM_017393828.2	XP_017249317.1 3-oxoacyl-[acyl-carrier-protein] synthase, mitochondrial [Daucus carota subsp. sativus]	551	CG	2	CGCTAACTTGAACTCAATCAG	21	19
XM_017394109.2	XP_017249598.1 uncharacterized protein LOC108220365 [Daucus carota subsp. sativus]	470	TA	2	TATGATTGCTTGTATTCCAGA	21	19
XR_010292586.1	XP_017253038.2 ubiquitin carboxyl-terminal hydrolase 5 isoform X1 [Daucus carota subsp. sativus]	657	AAG	3	AAGGTACAAATGTCTAACAGAG	22	19
XR_001807279.2	XP_017253394.1 uncharacterized protein LOC108223583 [Daucus carota subsp. sativus]	384	G	1	GGGTTTTCACGACCTGGCAC	20	19
XR_001807279.2	XP_017253394.1 uncharacterized protein LOC108223583 [Daucus carota subsp. sativus]	386	G	1	GTTTTCACGACCTGGCACAT	20	19
XM_017398580.2	XP_017254069.1 ribulose-1,5 bisphosphate carboxylase/oxygenase large subunit N-methyltransferase, chloroplastic [Daucus carota subsp. sativus]	608	TG	2	TGTGCTTCTATTTCATTTCAG	21	19
XM_017398714.2	XP_017254203.1 protein CHLOROPLAST IMPORT APPARATUS 2 [Daucus carota subsp. sativus]	747	TG	2	TGATGCATAAAATTCTGTGAG	21	19
XR_001807360.2	XP_017254203.1 protein CHLOROPLAST IMPORT APPARATUS 2 [Daucus carota subsp. sativus]	750	TG	2	TGATGCATAAAATTCTGTGAG	21	19
XM_017399033.2	XP_017254522.1 pathogenesis-related homeodomain protein [Daucus carota subsp. sativus]	1027	AT	2	ATGTATTCAATGATCAATAGT	21	19
XM_017399084.2	XP_017254573.1 probable protein S-acyltransferase 7 [Daucus carota subsp. sativus]	187	CGAGATT	7	CGAGATTTGGGAGAGCGAGAGAGATT	26	19
XM_017399418.2	XP_017254907.1 choline monooxygenase, chloroplastic isoform X1 [Daucus carota subsp. sativus]	664	AG	2	AGTATGCAGCAAATTTAATTG	21	19
XR_010285783.1	XP_017255153.1 protein ALTERED PHOSPHATE STARVATION RESPONSE 1 [Daucus carota subsp. sativus]	111	CA	2	CATCCGGTGAGGAAATTGGAA	21	19
XM_017399892.2	XP_017255381.1 membrane magnesium transporter [Daucus carota subsp. sativus]	537	ATT	3	ATTACAACATTTTAGTAAGGTT	22	19
XM_017400210.2	XP_017255699.1 uncharacterized protein LOC108225365 isoform X1 [Daucus carota subsp. sativus]	873	GTG	3	GTGGTTACCAGTTTACCATCTG	22	19
XM_017400392.2	XP_017255881.2 dual specificity protein phosphatase PHS1 [Daucus carota subsp. sativus]	654	AAG	3	AAGTCAGTGACCTGTACTAGAG	22	19
XM_017402347.2	XP_017257836.1 uncharacterized protein LOC108227281 isoform X1 [Daucus carota subsp. sativus]	315	GAGC	4	GAGCGCGCGCACACAGACAAAGC	23	19
XM_017402383.2	XP_017257872.1 LOW QUALITY PROTEIN: autophagy-related protein 11 [Daucus carota subsp. sativus]	1869	AAG	3	AAGTCTATGGATGGTAATGCAG	22	19
XM_017402553.2	XP_017258042.1 alkaline/neutral invertase E, chloroplastic [Daucus carota subsp. sativus]	145	CC	2	CCTAAGTGGGTTTTGCAGATC	21	19
XM_017402553.2	XP_017258042.1 alkaline/neutral invertase E, chloroplastic [Daucus carota subsp. sativus]	148	AAGT	4	AAGTGGGTTTTGCAGATCCCAGT	23	19
XM_017401352.2	XP_063934952.1 cold-responsive protein kinase 1 isoform X1 [Daucus carota subsp. sativus]	160	GGACATATTGATTCACTGGTG	21	GGACATATTGATTCACTGGTGACATATTGATTCACTGGTG	40	19
XM_017401354.2	XP_063934953.1 cold-responsive protein kinase 1 isoform X2 [Daucus carota subsp. sativus]	160	GGACATATTGATTCACTGGTG	21	GGACATATTGATTCACTGGTGACATATTGATTCACTGGTG	40	19
XM_064079883.1	XP_063935953.1 uncharacterized protein LOC108225365 isoform X2 [Daucus carota subsp. sativus]	739	GTG	3	GTGGTTACCAGTTTACCATCTG	22	19
XM_017402529.2	XP_063936433.1 phosphoenolpyruvate carboxylase 2 [Daucus carota subsp. sativus]	3167	T	1	TTTTTAATTTACGTGAAAAC	20	19
XM_064080363.1	XP_063936433.1 phosphoenolpyruvate carboxylase 2 [Daucus carota subsp. sativus]	3189	T	1	TTTTTAATTTACGTGAAAAC	20	19
XM_064080787.1	XP_063936857.1 uncharacterized protein LOC135147633 [Daucus carota subsp. sativus]	42	GATG	4	GATGATTTGATTTTGGAATCATG	23	19
XM_064080787.1	XP_063936857.1 uncharacterized protein LOC135147633 [Daucus carota subsp. sativus]	45	G	1	GATTTGATTTTGGAATGGTA	20	19
XM_064081793.1	XP_063937863.1 uncharacterized protein LOC108193529 isoform X2 [Daucus carota subsp. sativus]	1235	TATGATTGGCC	11	TATGATTGGCCTACAATTACATGATTGGCC	30	19
XM_064081860.1	XP_063937930.1 glycine-rich domain-containing protein 1-like isoform X2 [Daucus carota subsp. sativus]	2369	ATCAGAGGATGTGGAAGCTGTCA	23	ATCAGAGGATGTGGAAGCTGTCAGAGGATGTGGAAGCTGTCA	42	19
XM_064084691.1	XP_063940761.1 probable aquaporin NIP-type [Daucus carota subsp. sativus]	383	TTA	3	TTATTGGATGATTAATTGAATA	22	19
XR_010289496.1	XP_063944604.1 uncharacterized protein LOC108198363 [Daucus carota subsp. sativus]	326	CA	2	CACTGTCGAAGGGTCTCTTTA	21	19
XM_064091768.1	XP_063947838.1 benzoate carboxyl methyltransferase-like [Daucus carota subsp. sativus]	4580	C	1	CTTTCAAGCCACAAATTATA	20	19
XM_064092198.1	XP_063948268.1 serine/threonine-protein kinase STY46 isoform X4 [Daucus carota subsp. sativus]	1059	GAG	3	GAGGTATCTGTGCTCTATTCAG	22	19
XM_064092292.1	XP_063948362.1 histone-lysine N-methyltransferase ASHH1 isoform X3 [Daucus carota subsp. sativus]	64	TGTA	4	TGTAAGGATCATAACTCATAGTA	23	19
XM_017394756.2	XP_063948974.1 uncharacterized protein LOC108220875 [Daucus carota subsp. sativus]	734	GT	2	GTATTTAATTTCTTATCTTAT	21	19
XM_064094048.1	XP_063950118.1 coatomer subunit delta isoform X1 [Daucus carota subsp. sativus]	108	TATAT	5	TATATTATGCTTTCCTTTGAATAT	24	19
XM_064094151.1	XP_063950221.1 5'-3' exoribonuclease 3-like isoform X2 [Daucus carota subsp. sativus]	1259	GG	2	GTAGTGATGCAGGTGATGATG	21	19
XR_010288273.1	#N/A	919	GG	2	GGGATAAATCTTTTACTTCTG	21	19
XM_017360229.2	XP_017215718.1 PIGF/3-ketodihydrosphingosine reductase fusion protein isoform X1 [Daucus carota subsp. sativus]	1255	CAT	3	CATAATGGACCAAGCGATTAT	21	18
XM_017360235.2	XP_017215724.1 probable glycosyltransferase At5g03795 [Daucus carota subsp. sativus]	440	A	1	ACTCAAAGTTCAAGTTCAT	19	18
XM_017360366.2	XP_017215855.1 protein DEHYDRATION-INDUCED 19 homolog 5 [Daucus carota subsp. sativus]	897	GCAC	4	GCACCAATAGAGGCTTCAACAC	22	18
XM_017360436.2	XP_017215925.1 dirigent protein 22 [Daucus carota subsp. sativus]	176	TCATGA	6	TCATGACTTGCTAAAATCACATGA	24	18
XM_017360535.2	XP_017216024.1 RPM1-interacting protein 4 [Daucus carota subsp. sativus]	110	A	1	AAAGAGAGAGAGAGAGAGG	19	18
XM_017361099.2	XP_017216588.1 probable polygalacturonase [Daucus carota subsp. sativus]	1755	CT	2	CTCCTCAACCTCTTGTTTGT	20	18
XM_017361477.2	XP_017216966.1 signaling peptide TAXIMIN 1 [Daucus carota subsp. sativus]	194	CACA	4	CACAAACGAGTAATTTGTTACA	22	18
XM_017362112.2	XP_017217601.1 protein MODIFIER OF SNC1 1-like [Daucus carota subsp. sativus]	215	ATCTCTCTCTCTC	13	ATCTCTCTCTCTCTCTCTCTCTCTCTCTCTC	31	18
XM_017362337.2	XP_017217826.1 GDSL esterase/lipase EXL3 [Daucus carota subsp. sativus]	1334	CTGGTTATTGTGAGTAACG	19	CTGGTTATTGTGAGTAACGTGGTTATTGTGAGTAACG	37	18
XM_017362682.2	XP_017218171.1 ATP-dependent helicase BRM isoform X1 [Daucus carota subsp. sativus]	5632	CGA	3	CGAATCTCAATTTAAGAATGA	21	18
XM_017362683.2	XP_017218172.1 ATP-dependent helicase BRM isoform X2 [Daucus carota subsp. sativus]	5460	CGA	3	CGAATCTCAATTTAAGAATGA	21	18
XM_017362875.2	XP_017218364.1 protein ESSENTIAL FOR POTEXVIRUS ACCUMULATION 1 isoform X1 [Daucus carota subsp. sativus]	4170	ACT	3	ACTATACAGGGACAAGTCCCT	21	18
XM_017362876.2	XP_017218365.1 protein ESSENTIAL FOR POTEXVIRUS ACCUMULATION 1 isoform X2 [Daucus carota subsp. sativus]	4016	ACT	3	ACTATACAGGGACAAGTCCCT	21	18
XM_017363083.2	XP_017218572.1 S-adenosylmethionine decarboxylase proenzyme [Daucus carota subsp. sativus]	1217	TAACTCTACAATGCCG	16	TAACTCTACAATGCCGATCAACTCTACAATGCCG	34	18
XM_017363702.2	XP_017219191.1 protein PIN-LIKES 6 [Daucus carota subsp. sativus]	301	C	1	CTCAGATTGTGATGCTTCT	19	18
XM_017363815.2	XP_017219308.1 putative pentatricopeptide repeat-containing protein At1g13630 isoform X1 [Daucus carota subsp. sativus]	3425	C	1	CCAACCAGAAAAACCCGTA	19	18
XM_017363819.2	XP_017219308.1 putative pentatricopeptide repeat-containing protein At1g13630 isoform X1 [Daucus carota subsp. sativus]	3419	C	1	CCAACCAGAAAAACCCGTA	19	18
XM_017363920.2	XP_017219409.1 uncharacterized protein LOC108196579 [Daucus carota subsp. sativus]	2013	TGATGAT	7	TGATGATAAAGTGTGGGGCGATGAT	25	18
XM_017363996.2	XP_017219485.1 quinolinate phosphoribosyltransferase [decarboxylating] 1a isoform X1 [Daucus carota subsp. sativus]	1399	TTTGCTAGTAAGCATCCAG	19	TTTGCTAGTAAGCATCCAGTTGCTAGTAAGCATCCAG	37	18
XM_017363997.2	XP_017219485.1 quinolinate phosphoribosyltransferase [decarboxylating] 1a isoform X1 [Daucus carota subsp. sativus]	1358	TTTGCTAGTAAGCATCCAG	19	TTTGCTAGTAAGCATCCAGTTGCTAGTAAGCATCCAG	37	18
XM_017363999.2	XP_017219485.1 quinolinate phosphoribosyltransferase [decarboxylating] 1a isoform X1 [Daucus carota subsp. sativus]	1253	TTTGCTAGTAAGCATCCAG	19	TTTGCTAGTAAGCATCCAGTTGCTAGTAAGCATCCAG	37	18
XM_017364000.2	XP_017219485.1 quinolinate phosphoribosyltransferase [decarboxylating] 1a isoform X1 [Daucus carota subsp. sativus]	1258	TTTGCTAGTAAGCATCCAG	19	TTTGCTAGTAAGCATCCAGTTGCTAGTAAGCATCCAG	37	18
XM_017364179.2	XP_017219668.1 thioredoxin H-type [Daucus carota subsp. sativus]	36	T	1	TCGAGAGAGAGAGAGAGAG	19	18
XM_017364349.2	XP_017219838.1 clathrin light chain 1 [Daucus carota subsp. sativus]	857	ATG	3	ATGTGAAGGATGGAAAAGCTG	21	18
XM_017364840.2	XP_017220329.1 O-fucosyltransferase 29 [Daucus carota subsp. sativus]	122	ATCCCAATCACATTACTACT	20	ATCCCAATCACATTACTACTCCCAATCACATTACTACT	38	18
XM_017364882.2	XP_017220371.1 transcriptional corepressor SEUSS isoform X1 [Daucus carota subsp. sativus]	2330	GTCATCTTCA	10	GTCATCTTCATTGAAGTCCTCATCTTCA	28	18
XM_017365165.2	XP_017220654.1 nicotinamidase 2 [Daucus carota subsp. sativus]	749	A	1	AAACTAGAGATGTAGTGGC	19	18
XM_017365166.2	XP_017220655.1 large ribosomal subunit protein uL18c [Daucus carota subsp. sativus]	27	AC	2	ACACAACTGTGTATTTTTTC	20	18
XM_017365789.2	XP_017221278.1 clathrin light chain 2-like [Daucus carota subsp. sativus]	892	T	1	TGAAAGATGGAAAAACTGG	19	18
XM_017365789.2	XP_017221278.1 clathrin light chain 2-like [Daucus carota subsp. sativus]	893	AAA	3	AAAGGATGGAAAAACTGGTAA	21	18
XM_017365789.2	XP_017221278.1 clathrin light chain 2-like [Daucus carota subsp. sativus]	894	AAAGATGGA	9	AAAGATGGAAAAACTGGTCAAGATGGA	27	18
XM_017366212.1	XP_017221701.1 uncharacterized protein LOC108198456 [Daucus carota subsp. sativus]	381	ATCT	4	ATCTTGCTCTTGCTCTCTCTCT	22	18
XM_017367107.2	XP_017222596.1 uncharacterized protein LOC108199330 isoform X1 [Daucus carota subsp. sativus]	216	T	1	TCTGTTTGAGATCAAGAAA	19	18
XM_017368397.2	XP_017223886.1 transcription initiation factor TFIID subunit 15 [Daucus carota subsp. sativus]	641	AG	2	AGGTCTGTGATGTGACATTG	20	18
XM_017369204.2	XP_017224693.1 bifunctional phosphatase IMPL2, chloroplastic [Daucus carota subsp. sativus]	1091	AACAT	5	AACATTTTACAAGTGTACTACAT	23	18
XM_017369322.2	XP_017224811.2 acetylajmalan esterase-like [Daucus carota subsp. sativus]	622	A	1	AGAAATCATTTCATATTCC	19	18
XM_017370037.2	XP_017225526.1 uncharacterized protein LOC108201750 isoform X2 [Daucus carota subsp. sativus]	1181	AGAAAT	6	AGAAATATTCCATGGAAACGAAAT	24	18
XM_017370322.2	XP_017225811.1 abscisic acid 8'-hydroxylase CYP707A2 [Daucus carota subsp. sativus]	1813	GAGT	4	GAGTGTTGGAGATAGCACTAGT	22	18
XM_017371022.2	XP_017226511.1 pre-mRNA-splicing factor ATP-dependent RNA helicase DEAH7 [Daucus carota subsp. sativus]	4129	CTGAAGGAGACATGGTGG	18	CTGAAGGAGACATGGTGGATGAAGGAGACATGGTGG	36	18
XM_017371253.2	XP_017226742.1 DELLA protein GAI1 [Daucus carota subsp. sativus]	687	ACCAGAATCA	10	ACCAGAATCAAACTCAAACCCAGAATCA	28	18
XM_017371308.2	XP_017226797.1 28 kDa ribonucleoprotein, chloroplastic [Daucus carota subsp. sativus]	459	A	1	ACGGCCGAGGCTGAGGCTG	19	18
XR_010285543.1	XP_017227152.1 ATP-sulfurylase 3, chloroplastic [Daucus carota subsp. sativus]	3010	AATG	4	AATGTGCGACGATTCTCGCATG	22	18
XM_017371677.2	XP_017227166.1 benzyl alcohol O-benzoyltransferase [Daucus carota subsp. sativus]	1081	T	1	TCATACTTATCAGATTAAG	19	18
XM_017372228.2	XP_017227717.1 putative metallophosphoesterase At3g03305 isoform X2 [Daucus carota subsp. sativus]	137	AGAGAGGGAGAGGGAGAG	18	AGAGAGGGAGAGGGAGAGGGAGAGGGAGAGGGAGAG	36	18
XM_017373340.2	XP_017228829.1 serine acetyltransferase 5 isoform X1 [Daucus carota subsp. sativus]	1030	CATG	4	CATGGGTTAAGAGTGTTGTATG	22	18
XM_017373341.2	XP_017228829.1 serine acetyltransferase 5 isoform X1 [Daucus carota subsp. sativus]	985	CATG	4	CATGGGTTAAGAGTGTTGTATG	22	18
XM_017373392.2	XP_017228881.1 cell division cycle protein 27 homolog B isoform X1 [Daucus carota subsp. sativus]	72	ATCTCTCTCTCTCTCTCTC	19	ATCTCTCTCTCTCTCTCTCTCTCTCTCTCTCTCTCTC	37	18
XR_001803728.2	XP_017229075.1 uncharacterized protein LOC108204242 [Daucus carota subsp. sativus]	115	CGAGA	5	CGAGAGAGAGACCGTGAGAGAGA	23	18
XM_017373934.2	XP_017229423.1 NF-X1-type zinc finger protein NFXL1 [Daucus carota subsp. sativus]	3646	GAT	3	GATATATGTTGCTTAAGCAAT	21	18
XM_017374530.2	XP_017230019.2 patellin-4 [Daucus carota subsp. sativus]	478	TGTGGAAGTTGTGGAG	16	TGTGGAAGTTGTGGAGAAGGTGGAAGTTGTGGAG	34	18
XM_017374873.2	XP_017230362.1 DExH-box ATP-dependent RNA helicase DExH8 [Daucus carota subsp. sativus]	94	TCTCTC	6	TCTCTCTCTCTCTCTGTTACTCTC	24	18
XM_017375402.2	XP_017230891.1 leucine-rich repeat receptor-like serine/threonine-protein kinase BAM1 [Daucus carota subsp. sativus]	442	TCT	3	TCTGGACATGCTGAGTGAGCT	21	18
XM_017376664.2	XP_017232153.1 protein RETARDED ROOT GROWTH-LIKE [Daucus carota subsp. sativus]	1278	TC	2	TCTTTCTTTCTTGACCCTCC	20	18
XM_017376792.2	XP_017232281.1 tyrosine-protein phosphatase RLPH2 [Daucus carota subsp. sativus]	124	ACC	3	ACCCACAACACAAACCAACCC	21	18
XM_017377197.2	XP_017232686.1 AP2-like ethylene-responsive transcription factor AIL1 [Daucus carota subsp. sativus]	1583	CC	2	CCGGCCATCTCCAGGAATTC	20	18
XM_064089445.1	XP_017233478.2 uncharacterized protein LOC108207551 [Daucus carota subsp. sativus]	2230	AAAG	4	AAAGGAAAGACTGCATTAGAAG	22	18
XM_017379094.2	XP_017234583.1 phytochrome-interacting ankyrin-repeat protein 1 [Daucus carota subsp. sativus]	592	TTTTGAGTGG	10	TTTTGAGTGGTTTTGGGGGTTTGAGTGG	28	18
XM_017379777.2	XP_017235266.1 14 kDa proline-rich protein DC2.15-like [Daucus carota subsp. sativus]	668	TA	2	TAAACGTGGTTAATTCCCAA	20	18
XM_017380139.2	XP_017235628.1 uncharacterized protein LOC108209308 [Daucus carota subsp. sativus]	1712	TGA	3	TGAGGATGACGATGATGAGGA	21	18
XM_017381145.2	XP_017236634.1 THO complex subunit 4A-like [Daucus carota subsp. sativus]	1336	TGTTATT	7	TGTTATTTTCAAATCCTTGGTTATT	25	18
XM_017381210.2	XP_017236699.1 uncharacterized protein LOC108209983 [Daucus carota subsp. sativus]	494	ATCAG	5	ATCAGGTTTCTGTTGATTGTCAG	23	18
XM_017381257.2	XP_017236747.1 tobamovirus multiplication protein 2A [Daucus carota subsp. sativus]	37	T	1	TCTTTATTCTTGATTCTTG	19	18
XM_017381258.2	XP_017236747.1 tobamovirus multiplication protein 2A [Daucus carota subsp. sativus]	38	T	1	TCTTTATTCTTGATTCTTG	19	18
XR_010285449.1	XP_017236774.1 U-box domain-containing protein 11 [Daucus carota subsp. sativus]	2200	GG	2	GGTAACGGAATTCAACGGAG	20	18
XM_017381372.2	XP_017236861.1 transcription factor MTB1 [Daucus carota subsp. sativus]	30	CC	2	CCTCTCTCTCTCTCTCTCTC	20	18
XM_017381372.2	XP_017236861.1 transcription factor MTB1 [Daucus carota subsp. sativus]	41	CTCTC	5	CTCTCTCTCTCTCTCTCTTTCTC	23	18
XM_017381673.2	XP_017237162.1 tetraspanin-18 [Daucus carota subsp. sativus]	1049	CG	2	CGCCAAGCAGGAAACCGTGG	20	18
XM_017381673.2	XP_017237162.1 tetraspanin-18 [Daucus carota subsp. sativus]	1050	G	1	GCCAAGCAGTAAACTGTGA	19	18
XM_017381828.2	XP_017237317.1 probable inactive receptor kinase At1g48480 [Daucus carota subsp. sativus]	2187	ATA	3	ATATATATGCTTGATTGCTTA	21	18
XM_017381971.2	XP_017237460.1 rac-like GTP-binding protein 5 [Daucus carota subsp. sativus]	74	CATATA	6	CATATATGTAACCAACACAATATA	24	18
XM_017382003.2	XP_017237492.1 uncharacterized protein OsI_027940 [Daucus carota subsp. sativus]	531	ACATGGGAGGCATGGGCGGCATGGGAGGCATG	32	ACATGGGAGGCATGGGCGGCATGGGAGGCATGGGCGGCATGGGAGGCATG	50	18
XM_017382200.2	XP_017237689.1 septum site-determining protein minD homolog, chloroplastic [Daucus carota subsp. sativus]	61	TTT	3	TTTCCAACTCTCCCATCTCTT	21	18
XM_017382226.2	XP_017237715.2 DNA mismatch repair protein PMS1 isoform X1 [Daucus carota subsp. sativus]	1256	TAAGC	5	TAAGCCTGATGATGTCAGCAAGC	23	18
XM_017382227.2	XP_017237716.2 DNA mismatch repair protein PMS1 isoform X2 [Daucus carota subsp. sativus]	973	TAAGC	5	TAAGCCTGATGATGTCAGCAAGC	23	18
XM_017383317.2	XP_017238806.1 uncharacterized protein LOC108211661 [Daucus carota subsp. sativus]	231	AA	2	AAGTACTTGATGAAAAAGTA	20	18
XM_017383422.2	XP_017238911.1 heme-binding-like protein At3g10130, chloroplastic [Daucus carota subsp. sativus]	197	GACTACGAGATTCGAGAATAC	21	GACTACGAGATTCGAGAATACTACGAGATTCGAGAATAC	39	18
XM_017384097.2	XP_017239586.2 uncharacterized protein LOC108212372 [Daucus carota subsp. sativus]	1238	A	1	AAGTATTGGAAACAAAAAT	19	18
XM_017384168.2	XP_017239657.1 uncharacterized protein LOC108212439 isoform X2 [Daucus carota subsp. sativus]	744	CTTCTGAAA	9	CTTCTGAAATTGGAGGAGGTTCTGAAA	27	18
XM_017384792.2	XP_017240281.1 cation-dependent phenylpropanoid and flavonoid 8-O-methyltransferase 1-like isoform X1 [Daucus carota subsp. sativus]	129	TGTATTAGAAATTAGCAA	18	TGTATTAGAAATTAGCAAAGTATTAGAAATTAGCAA	36	18
XM_017384855.2	XP_017240344.1 uncharacterized WD repeat-containing protein C2A9.03 isoform X1 [Daucus carota subsp. sativus]	324	GGAGAGAGAGAGAGA	15	GGAGGGAGAGAGAGAGAGAGAGAGAGAGAGAGA	33	18
XM_017384980.2	XP_017240469.1 uncharacterized protein LOC108213208 [Daucus carota subsp. sativus]	144	CTCTCTCTCTCTCTCT	16	CTCTCTCTCTCTCTCTCTGTCTCTCTCTCTCTCT	34	18
XM_017385515.2	XP_017241004.1 ankyrin repeat-containing protein At5g02620-like [Daucus carota subsp. sativus]	306	G	1	GAGCGTGTGCGATTCATTC	19	18
XM_017385533.2	XP_017241022.1 uncharacterized protein LOC108213744 isoform X1 [Daucus carota subsp. sativus]	77	C	1	CGAGACATGAGGATTTTCA	19	18
XM_017386390.2	XP_017241879.2 probable 2-carboxy-D-arabinitol-1-phosphatase isoform X1 [Daucus carota subsp. sativus]	1747	T	1	TACAGTGTACATCGAATGA	19	18
XM_017387191.2	XP_017242680.1 zinc finger CCCH domain-containing protein 48 [Daucus carota subsp. sativus]	1988	TCGAATATGTTGGTGTCGGC	20	TCGAATATGTTGGTGTCGGCGAATATGTTGGTGTCGGC	38	18
XM_017387387.2	XP_017242876.1 26S proteasome non-ATPase regulatory subunit 13 homolog A [Daucus carota subsp. sativus]	97	TCTC	4	TCTCTCTCCCCCTCTCTCGCTC	22	18
XR_001801671.2	XP_017242885.1 cysteine desulfurase, mitochondrial [Daucus carota subsp. sativus]	848	TA	2	TAGATTAACATAGTTTTGGA	20	18
XM_017388243.2	XP_017243732.2 uncharacterized protein LOC108215698 isoform X1 [Daucus carota subsp. sativus]	1684	CT	2	CTCTCAAATCTAATTGTATT	20	18
XM_017388244.2	XP_017243732.2 uncharacterized protein LOC108215698 isoform X1 [Daucus carota subsp. sativus]	1775	CT	2	CTCTCAAATCTAATTGTATT	20	18
XM_017388865.2	XP_017244354.1 succinate dehydrogenase subunit 5, mitochondrial-like [Daucus carota subsp. sativus]	40	G	1	GGAAAAAGCTCTGTATCTA	19	18
XM_017388905.2	XP_017244394.1 flavonoid 3'-monooxygenase [Daucus carota subsp. sativus]	950	GT	2	GTGGTGGGGGAAATCCGAAT	20	18
XM_017389235.2	XP_017244724.1 serine/threonine-protein kinase-like protein At3g51990 [Daucus carota subsp. sativus]	1671	TA	2	TAAATTTGGACAAGAGTTCA	20	18
XR_010292316.1	XP_017244963.1 uncharacterized protein LOC108216648 [Daucus carota subsp. sativus]	713	TATAGAAAAAGACATGCAAAT	21	TATAGAAAAAGACATGCAAATAGAAAAAGACATGCAAAT	39	18
XM_017389623.2	XP_017245112.1 uncharacterized protein LOC108216784 [Daucus carota subsp. sativus]	960	AAGCTCGTGC	10	AAGCTCGTGCCGAGTCACTAGCTCGTGC	28	18
XM_017389623.2	XP_017245112.1 uncharacterized protein LOC108216784 [Daucus carota subsp. sativus]	975	CAC	3	CACTAGCTCGTGCTGAGTTAC	21	18
XM_017390888.2	XP_017246377.1 uncharacterized protein LOC108217975 [Daucus carota subsp. sativus]	237	CA	2	CACGAATTCCACGTCAATAA	20	18
XM_017391951.2	XP_017247440.1 K(+) efflux antiporter 2, chloroplastic [Daucus carota subsp. sativus]	113	ATCTCTCTCTC	11	ATCTCTCTCTCCATCTCTCTCTCTCTCTC	29	18
XM_017392315.2	XP_017247804.1 pentatricopeptide repeat-containing protein At2g17140 [Daucus carota subsp. sativus]	294	GT	2	GTCTTCTTGTTCGTCTTCTT	20	18
XM_017392957.2	XP_017248446.1 probable 1-acylglycerol-3-phosphate O-acyltransferase [Daucus carota subsp. sativus]	127	CA	2	CATCACCACCGTCATATAAA	20	18
XM_017393231.2	XP_017248720.1 uncharacterized protein LOC108219727 [Daucus carota subsp. sativus]	53	TA	2	TACTCTCTCCTTGGAGAGAA	20	18
XM_017393377.2	XP_017248866.1 uncharacterized protein LOC108219836 [Daucus carota subsp. sativus]	1468	TTTTTGGTTATGAATGTAAT	20	TTTTTGGTTATGAATGTAATTTTGGTTATGAATGTAAT	38	18
XM_017394030.2	XP_017249520.1 uncharacterized protein LOC108220297 [Daucus carota subsp. sativus]	141	CTCT	4	CTCTCTCTCTCTCTCTCTATCT	22	18
XM_017394636.2	XP_017250125.1 uncharacterized protein LOC108220779 [Daucus carota subsp. sativus]	59	TTC	3	TTCCACTTCATCATCCTACTC	21	18
XM_017394800.2	XP_017250289.1 uncharacterized protein LOC108220912 [Daucus carota subsp. sativus]	1814	GAA	3	GAAATCTGAACCAGATTTTAA	21	18
XM_017394945.2	XP_017250434.1 uncharacterized protein LOC108221046 [Daucus carota subsp. sativus]	1249	TCA	3	TCATATAGAGGTAAATAAGCA	21	18
XM_017396226.2	XP_017251716.1 NEDD8-conjugating enzyme Ubc12 [Daucus carota subsp. sativus]	41	ACAG	4	ACAGTGTTTACTATTATTTCAG	22	18
XM_017397099.2	XP_017252583.1 clathrin coat assembly protein AP180 [Daucus carota subsp. sativus]	2029	CG	2	CGGAATATGTTCTGGGAGGG	20	18
XM_017397346.2	XP_017252835.1 probable tyrosine-protein phosphatase DSP4 [Daucus carota subsp. sativus]	1079	TT	2	TTTTCTTTAGTATACTGCAT	20	18
XM_017397527.2	XP_017253016.1 F-box/kelch-repeat protein At3g23880-like [Daucus carota subsp. sativus]	471	TGGCC	5	TGGCCTTCGAGGCCACTGCGGCC	23	18
XM_017397660.2	XP_017253149.1 potassium channel AKT1 [Daucus carota subsp. sativus]	2735	TAA	3	TAATGAAGCTGAACCTGAAAA	21	18
XM_017398483.2	XP_017253972.1 RHOMBOID-like protein 9, chloroplastic [Daucus carota subsp. sativus]	1091	TG	2	TGGTACAACATTGATGCTGG	20	18
XM_017398653.2	XP_017254142.1 uncharacterized protein LOC108224099 [Daucus carota subsp. sativus]	204	CATTAAAAATC	11	CATTAAAAATCCCATCTTTATTAAAAATC	29	18
XM_017401282.2	XP_017254434.1 adenine phosphoribosyltransferase 1-like [Daucus carota subsp. sativus]	232	GCTCTTGCTCGTGCTCAAA	19	GCTCTTGCTCGTGCTCAAACTCTTGCTCGTGCTCAAA	37	18
XM_017399556.2	XP_017255045.1 histone H1 [Daucus carota subsp. sativus]	559	GAA	3	GAAACCTGCTGCCGTGAAAAA	21	18
XM_017399664.2	XP_017255153.1 protein ALTERED PHOSPHATE STARVATION RESPONSE 1 [Daucus carota subsp. sativus]	233	CTCTCTCTCTC	11	CTCTCTCTCTCTCTCTCGTTCTCTCTCTC	29	18
XM_017399786.2	XP_017255275.1 uncharacterized protein LOC108225000 isoform X1 [Daucus carota subsp. sativus]	219	G	1	GGTGATTTGTTTTATAATA	19	18
XM_017399976.2	XP_017255465.1 heat stress transcription factor B-3 [Daucus carota subsp. sativus]	302	CT	2	CTGGATATAGCGATAGAGGT	20	18
XM_017400535.2	XP_017256024.1 protein SINE1 [Daucus carota subsp. sativus]	2183	C	1	CTGATATCTGAATATCAGA	19	18
XM_017400535.2	XP_017256024.1 protein SINE1 [Daucus carota subsp. sativus]	2185	GTT	3	GTTATCTGAATATCAGACTTT	21	18
XR_001804702.2	XP_017256387.2 scarecrow-like protein 3 [Daucus carota subsp. sativus]	712	GTA	3	GTAGTGGACATGATTGTACTA	21	18
XM_017401153.2	XP_017256642.1 malonyl-coenzyme A:anthocyanin 3-O-glucoside-6''-O-malonyltransferase [Daucus carota subsp. sativus]	1635	T	1	TCTGGTAATAATTATTTCC	19	18
XM_017401457.2	XP_017256946.1 homeobox-leucine zipper protein HOX11 [Daucus carota subsp. sativus]	1016	GACCACCGTC	10	GACCACCGTCGCCCCCGCCACCACCGTC	28	18
XM_017401457.2	XP_017256946.1 homeobox-leucine zipper protein HOX11 [Daucus carota subsp. sativus]	1017	ACC	3	ACCCCCGTCGCCCCCGCCGCC	21	18
XM_017401758.2	XP_017257247.1 putative Peroxidase 48 [Daucus carota subsp. sativus]	145	CGAGAGAGA	9	CGAGAGAGATTCAGAGAGAGAGAGAGA	27	18
XM_017401922.2	XP_017257411.1 transcription factor MYB83 [Daucus carota subsp. sativus]	608	TCTA	4	TCGTCTACTACTACTACTACTA	22	18
XM_017401966.2	XP_017257455.2 extensin-2 [Daucus carota subsp. sativus]	1002	CATC	4	CATCGCCAACACCTTCTCAATC	22	18
XM_017402112.2	XP_017257601.1 probable polygalacturonase [Daucus carota subsp. sativus]	462	G	1	GGTATCTAAAACCTCTCCT	19	18
XM_017402396.2	XP_017257885.1 MAG2-interacting protein 2 [Daucus carota subsp. sativus]	4083	C	1	CTGAAAGTAACCAGAACTT	19	18
XM_017402620.2	XP_017258109.1 uncharacterized protein LOC108227470 [Daucus carota subsp. sativus]	38	TGTTGAA	7	TGTTGAATGGTCAGGAGCAGTTGAA	25	18
XM_017403116.2	XP_017258605.1 tetratricopeptide repeat protein SKI3 isoform X3 [Daucus carota subsp. sativus]	220	GGGTACGAGGGAACGTACGGGTACGAGGGAACG	33	GGGTACGAGGGAACGTACTGGTACGAGGGAACGTACGGGTACGAGGGAACG	51	18
XM_017403493.2	XP_017258982.1 ribosome biogenesis protein BRX1 homolog 1 isoform X2 [Daucus carota subsp. sativus]	1066	AGTAGAGC	8	AGTAGAGCGGCCTTGATCGGTAGAGC	26	18
XM_017403606.2	XP_017259095.1 G-type lectin S-receptor-like serine/threonine-protein kinase At4g27290 [Daucus carota subsp. sativus]	220	TGAGAGAGAGAGAGAGAGAGAGAGAGAGA	29	TGAGAGAGAGAGAGAGAGAGAGAGAGAGAGAGAGAGAGAGAGAGAGA	47	18
XM_064078947.1	XP_063935017.1 uncharacterized protein LOC108225412 isoform X1 [Daucus carota subsp. sativus]	288	G	1	GGCATGTTTACTTATCTTA	19	18
XM_064079953.1	XP_063936023.1 zinc finger CCCH domain-containing protein 53 [Daucus carota subsp. sativus]	3126	TCAA	4	TCAACTTTAACCTTTCCTCCAA	22	18
XR_010284678.1	XP_063936025.1 bifunctional dihydrofolate reductase-thymidylate synthase [Daucus carota subsp. sativus]	113	CATC	4	CATCACTCTCTACATACATATC	22	18
XM_064079960.1	XP_063936031.1 BEL1-like homeodomain protein 1 [Daucus carota subsp. sativus]	212	ATCTCTCTCTC	11	ATCTCTCTCTCGAATTCTCTCTCTCTCTC	29	18
XM_017360462.2	XP_063936804.1 vacuolar protein sorting-associated protein 25 [Daucus carota subsp. sativus]	787	AATCTTT	7	AATCTTTATGTTGTAAAGTATCTTT	25	18
XM_064081793.1	XP_063937863.1 uncharacterized protein LOC108193529 isoform X2 [Daucus carota subsp. sativus]	1307	CAT	3	CATAATGGACCAAGCGATTAT	21	18
XM_064081859.1	XP_063937929.1 uncharacterized protein LOC108193448 [Daucus carota subsp. sativus]	518	CTGCTCATGCTCATGCTCAT	20	CTGCTCATGCTCATGCTCATGCTCATGCTCATGCTCAT	38	18
XM_064083178.1	XP_063939248.1 probable linoleate 9S-lipoxygenase 5 [Daucus carota subsp. sativus]	2918	CTAC	4	CTACATTCTACAAGTCGATTAC	22	18
XM_064083342.1	XP_063939412.1 callose synthase 11 [Daucus carota subsp. sativus]	5687	AATC	4	AATCAGGCAACTGTTAGAGATC	22	18
XM_064083526.1	XP_063939596.1 putative calcium-transporting ATPase 13, plasma membrane-type [Daucus carota subsp. sativus]	134	TC	2	TCTTGTTAGATATTTTTTCC	20	18
XM_064084300.1	XP_063940370.1 uncharacterized protein LOC108201750 isoform X1 [Daucus carota subsp. sativus]	1292	AGAAAT	6	AGAAATATTCCATGGAAACGAAAT	24	18
XM_064084440.1	XP_063940510.1 uncharacterized protein LOC135149254 [Daucus carota subsp. sativus]	170	TC	2	TCCGAAGGCTAACAGTACAC	20	18
XM_064084608.1	XP_063940678.1 putative pentatricopeptide repeat-containing protein At1g12700, mitochondrial [Daucus carota subsp. sativus]	361	AATGCTCC	8	AATGCTCCTTATGAAGCCTATGCTCC	26	18
XR_010287659.1	XP_063940678.1 putative pentatricopeptide repeat-containing protein At1g12700, mitochondrial [Daucus carota subsp. sativus]	361	AATGCTCC	8	AATGCTCCTTATGAAGCCTATGCTCC	26	18
XR_010287660.1	XP_063940678.1 putative pentatricopeptide repeat-containing protein At1g12700, mitochondrial [Daucus carota subsp. sativus]	361	AATGCTCC	8	AATGCTCCTTATGAAGCCTATGCTCC	26	18
XM_064084758.1	XP_063940828.1 protein ZINC INDUCED FACILITATOR-LIKE 1 isoform X1 [Daucus carota subsp. sativus]	59	CTAGAATAT	9	CTAGAATATTACTATAGGTTAGAATAT	27	18
XM_064086485.1	XP_063942555.1 probable disease resistance protein RF45 [Daucus carota subsp. sativus]	2922	G	1	GGTGAAGAAGGTGAAGAAT	19	18
XM_064087038.1	XP_063943108.1 esterase [Daucus carota subsp. sativus]	1266	A	1	ATATGAGCTTCTCACTGGG	19	18
XM_064087930.1	XP_063944000.1 uncharacterized protein LOC135150793 [Daucus carota subsp. sativus]	803	G	1	GATGAATTTGAGGATGTTA	19	18
XM_064088333.1	XP_063944404.1 uncharacterized protein LOC108209570 isoform X1 [Daucus carota subsp. sativus]	910	A	1	ATACTTGTTTTGTTCACTT	19	18
XM_064088534.1	XP_063944604.1 uncharacterized protein LOC108198363 [Daucus carota subsp. sativus]	1109	GGCAT	5	GGCATAATACTACAGGGATGCAT	23	18
XM_064088534.1	XP_063944604.1 uncharacterized protein LOC108198363 [Daucus carota subsp. sativus]	1111	CAT	3	CATAATACTATAGGAATGTAT	21	18
XM_064084163.1	XP_063944832.1 uncharacterized protein LOC135151145 [Daucus carota subsp. sativus]	3713	AAAG	4	AAAGGAAAGACTGCATTAGAAG	22	18
XM_064088780.1	XP_063944850.1 uncharacterized protein LOC108221853 [Daucus carota subsp. sativus]	3766	AAAG	4	AAAGGAAAGACTGCATTAGAAG	22	18
XM_064088807.1	XP_063944880.1 uncharacterized protein LOC135151160 isoform X2 [Daucus carota subsp. sativus]	8456	TC	2	TCGCTTATACACACAATCGC	20	18
XM_064088810.1	XP_063944881.1 uncharacterized protein LOC135151160 isoform X3 [Daucus carota subsp. sativus]	9573	TC	2	TCGCTTATACACACAATCGC	20	18
XM_064088811.1	XP_063944881.1 uncharacterized protein LOC135151160 isoform X3 [Daucus carota subsp. sativus]	9573	TC	2	TCGCTTATACACACAATCGC	20	18
XR_010288520.1	XP_063944949.1 uncharacterized protein LOC135146710 isoform X2 [Daucus carota subsp. sativus]	1264	TCATGTA	7	TCATGTATATTGGAATGTGCATGTA	25	18
XR_010288521.1	XP_063944949.1 uncharacterized protein LOC135146710 isoform X2 [Daucus carota subsp. sativus]	696	TCATGTA	7	TCATGTATATTGGAATGTGCATGTA	25	18
XM_017386417.2	XP_063945210.1 CSC1-like protein HYP1 [Daucus carota subsp. sativus]	2504	GA	2	GACATTATTTATATTCGGCA	20	18
XM_017386418.2	XP_063945210.1 CSC1-like protein HYP1 [Daucus carota subsp. sativus]	3019	GA	2	GACATTATTTATATTCGGCA	20	18
XM_064089140.1	XP_063945210.1 CSC1-like protein HYP1 [Daucus carota subsp. sativus]	2595	GA	2	GACATTATTTATATTCGGCA	20	18
XM_064089623.1	XP_063945693.1 uncharacterized protein LOC108212999 [Daucus carota subsp. sativus]	2850	G	1	GAAAGAAAAACCCATAACA	19	18
XM_064089706.1	XP_063945776.1 probable 2-carboxy-D-arabinitol-1-phosphatase isoform X2 [Daucus carota subsp. sativus]	1742	T	1	TACAGTGTACATCGAATGA	19	18
XR_010290343.1	XP_063946462.1 disease resistance protein RPV1 [Daucus carota subsp. sativus]	307	TT	2	TTGGAGTTGTGTTATTGTGT	20	18
XM_064090564.1	XP_063946634.1 uncharacterized protein LOC108213744 isoform X2 [Daucus carota subsp. sativus]	77	CAAA	4	CGAGACATGAGGATTTTCAAAA	22	18
XM_064090984.1	XP_063947054.1 uncharacterized protein LOC108212020 [Daucus carota subsp. sativus]	1544	A	1	AGATGGAGGAAGGGATTGG	19	18
XM_064091535.1	XP_063947606.1 F-box/FBD/LRR-repeat protein At1g13570-like [Daucus carota subsp. sativus]	271	AGA	3	AGATTGGTCCCTTCATTTTGA	21	18
XM_064091536.1	XP_063947606.1 F-box/FBD/LRR-repeat protein At1g13570-like [Daucus carota subsp. sativus]	271	AGA	3	AGATTGGTCCCTTCATTTTGA	21	18
XM_064092315.1	XP_063948386.1 uncharacterized protein LOC135146718 isoform X2 [Daucus carota subsp. sativus]	1779	CT	2	CTCTCAAATCTAATTGTATT	20	18
XM_064092805.1	XP_063948878.1 putative F-box protein PP2-B12 isoform X1 [Daucus carota subsp. sativus]	1809	GTTT	4	GTTTGTTTATTTTTTTTTCTTT	22	18
XM_064088812.1	XP_063948994.1 uncharacterized protein LOC135152576 [Daucus carota subsp. sativus]	9573	TC	2	TCGCTTATACACACAATCGC	20	18
XM_064092985.1	XP_063949056.1 receptor like protein 22-like [Daucus carota subsp. sativus]	284	G	1	GTTCATGTAAATTATTATT	19	18
XM_064093493.1	XP_063949563.1 vesicle-associated membrane protein 722-like [Daucus carota subsp. sativus]	175	ACTCTCTCTC	10	ACTCTCTCTCTCAGTCTCTCTCTCTCTC	28	18
XM_064094123.1	XP_063950193.1 pleiotropic drug resistance protein TUR2-like [Daucus carota subsp. sativus]	753	TACG	4	TACGAGCCGACATTCTCAAACG	22	18
XR_001801468.2	#N/A	602	GTGAT	5	GTGACTATCGAAGTGTATATGAT	23	18
XR_010288880.1	#N/A	74	CGAAGTTGCA	10	CGAAGTTGCATAAGTTGCAGAAGTTGCA	28	18
XR_001801223.2	XP_017215683.1 uncharacterized protein LOC108193506 isoform X1 [Daucus carota subsp. sativus]	1933	CT	2	CTCAAACTTAAACATATTT	19	17
XM_017360482.2	XP_017215971.1 putative FBD-associated F-box protein At5g53640 [Daucus carota subsp. sativus]	2088	ATTTTG	6	ATTTTGCTCGAATGCTTGTTTTG	23	17
XM_017360856.2	XP_017216345.1 uncharacterized protein LOC108193985 [Daucus carota subsp. sativus]	250	GG	2	GAGAGAGAGAGAGAGAGAG	19	17
XM_017361070.2	XP_017216559.1 uncharacterized protein LOC108194159 [Daucus carota subsp. sativus]	567	CTAG	4	CTAGTTGATAACAAACTATAG	21	17
XR_001806633.2	XP_017217253.1 protein ARABIDILLO 1-like [Daucus carota subsp. sativus]	3423	GCCT	4	GCCTTCTTCCCGAAACTACCT	21	17
XR_001806636.2	XP_017217253.1 protein ARABIDILLO 1-like [Daucus carota subsp. sativus]	3413	GCCT	4	GCCTTCTTCCCGAAACTACCT	21	17
XM_017362528.2	XP_017218017.1 glucan endo-1,3-beta-glucosidase 14 [Daucus carota subsp. sativus]	1328	C	1	CCAGCTACTTCAAAGTTT	18	17
XM_017362970.2	XP_017218459.1 aspartic proteinase 36 [Daucus carota subsp. sativus]	972	AAGTC	5	AAGTCTTGGGATCAAAACAGTC	22	17
XM_017362983.2	XP_017218472.1 protein BRICK 1 [Daucus carota subsp. sativus]	26	GTTT	4	GTTTTCCATGTTTATTCTTTT	21	17
XM_017363059.2	XP_017218548.1 uncharacterized protein LOC108196007 [Daucus carota subsp. sativus]	1038	C	1	CGCACACTCGTCCTTTCG	18	17
XM_017363208.2	XP_017218697.1 protein PHYLLO, chloroplastic isoform X6 [Daucus carota subsp. sativus]	382	ATG	3	ATGGTATTCCCTTTATCCTG	20	17
XM_017363257.2	XP_017218746.1 vignain [Daucus carota subsp. sativus]	1237	TTATATTTAACTTT	14	TTATATTTAACTTTTACGTATATTTAACTTT	31	17
XM_017363257.2	XP_017218746.1 vignain [Daucus carota subsp. sativus]	1242	TTTAACTTT	9	TTTAACTTTTGCGTATACTTAACTTT	26	17
XR_010285620.1	XP_017218975.1 GDSL esterase/lipase At4g16230 isoform X5 [Daucus carota subsp. sativus]	2381	AT	2	ATGATAACAACTGAAGGGT	19	17
XM_017363591.2	XP_017219080.1 cytochrome P450 736A117-like [Daucus carota subsp. sativus]	1788	GTTAA	5	GCAATAAAACTTAAGCCATTAA	22	17
XM_017363954.2	XP_017219443.1 tropinone reductase homolog [Daucus carota subsp. sativus]	58	C	1	CTCGAGACGATCTGTATA	18	17
XM_017363954.2	XP_017219443.1 tropinone reductase homolog [Daucus carota subsp. sativus]	61	CGA	3	CGAGACGATCTGTAAACTGA	20	17
XM_017364326.2	XP_017219815.1 probable histone-arginine methyltransferase 1.3 [Daucus carota subsp. sativus]	641	AAG	3	AAGTTGCTGTTTGTTCATAG	20	17
XR_010288464.1	XP_017220020.1 DEAD-box ATP-dependent RNA helicase 58, chloroplastic [Daucus carota subsp. sativus]	2195	TT	2	TTTGGTCGGATACTCCGAT	19	17
XM_017365016.2	XP_017220505.1 uncharacterized protein LOC108197407 isoform X1 [Daucus carota subsp. sativus]	1051	AG	2	ACCTTGTAGTGATATGAGG	19	17
XM_017365348.2	XP_017220842.1 DNA replication complex GINS protein PSF3 [Daucus carota subsp. sativus]	126	CAG	3	CAGTTTCTCTTTACCGATAG	20	17
XM_017366019.2	XP_017221508.1 calmodulin-binding receptor kinase CaMRLK [Daucus carota subsp. sativus]	98	CTAC	4	CTACCATGACATCAAATGTAC	21	17
XM_017366483.2	XP_017221972.2 (+)-cis,cis-nepetalactol synthase NEPS3 [Daucus carota subsp. sativus]	957	AACCAAGCTGA	11	AACCAAGCTGATGGGGCTACCAAGCTGA	28	17
XM_017367137.2	XP_017222626.1 TNF receptor-associated factor homolog 1a isoform X1 [Daucus carota subsp. sativus]	3863	GTTTCGATGCACAAGT	16	GTTTCGATGCACAAGTTATTTCGATGCACAAGT	33	17
XM_017367138.2	XP_017222627.1 TNF receptor-associated factor homolog 1a isoform X2 [Daucus carota subsp. sativus]	3860	GTTTCGATGCACAAGT	16	GTTTCGATGCACAAGTTATTTCGATGCACAAGT	33	17
XM_017367139.2	XP_017222628.1 TNF receptor-associated factor homolog 1a isoform X3 [Daucus carota subsp. sativus]	3506	GTTTCGATGCACAAGT	16	GTTTCGATGCACAAGTTATTTCGATGCACAAGT	33	17
XM_017367567.2	XP_017223056.1 cytosolic sulfotransferase 6-like [Daucus carota subsp. sativus]	1185	A	1	AATCTCTGATACAAACCT	18	17
XR_010286417.1	XP_017223447.1 transcription factor MYB124 [Daucus carota subsp. sativus]	1144	AG	2	AGAAATGAACCAGCTTCTG	19	17
XM_017368068.2	XP_017223558.1 uncharacterized protein LOC108200014 [Daucus carota subsp. sativus]	2432	GG	2	GGCTATTGTGTTGACTGAG	19	17
XM_017368069.2	XP_017223558.1 uncharacterized protein LOC108200014 [Daucus carota subsp. sativus]	2395	GG	2	GGCTATTGTGTTGACTGAG	19	17
XM_017371659.2	XP_017227148.1 serine/threonine-protein phosphatase 7 long form homolog [Daucus carota subsp. sativus]	2399	G	1	GCTTATCATGTCTCGGCC	18	17
XM_017371659.2	XP_017227148.1 serine/threonine-protein phosphatase 7 long form homolog [Daucus carota subsp. sativus]	2400	T	1	TTTATCATGTCTCAGCCA	18	17
XM_017372807.2	XP_017228296.1 sugar transporter ERD6-like 5 isoform X1 [Daucus carota subsp. sativus]	1470	T	1	TTCGGATCAAGTTTTCAA	18	17
XM_064079209.1	XP_017228296.1 sugar transporter ERD6-like 5 isoform X1 [Daucus carota subsp. sativus]	1392	T	1	TTCGGATCAAGTTTTCAA	18	17
XM_064079210.1	XP_017228296.1 sugar transporter ERD6-like 5 isoform X1 [Daucus carota subsp. sativus]	1480	T	1	TTCGGATCAAGTTTTCAA	18	17
XM_017372971.2	XP_017228460.1 uncharacterized protein LOC108192465 [Daucus carota subsp. sativus]	71	CCATC	5	CCATCACCACAGTTTCATCATC	22	17
XM_017373233.2	XP_017228722.1 extra-large guanine nucleotide-binding protein 3-like [Daucus carota subsp. sativus]	137	TGT	3	TGTGGCTTGTTTTTCAAAGT	20	17
XM_017373580.2	XP_017229072.1 calcineurin B-like protein 1 [Daucus carota subsp. sativus]	1079	T	1	TCTCTCTAAATACAAATG	18	17
XM_017373581.2	XP_017229072.1 calcineurin B-like protein 1 [Daucus carota subsp. sativus]	1100	T	1	TCTCTCTAAATACAAATG	18	17
XM_017373583.2	XP_017229072.1 calcineurin B-like protein 1 [Daucus carota subsp. sativus]	1048	T	1	TCTCTCTAAATACAAATG	18	17
XM_017374328.2	XP_017229817.1 protein EMSY-LIKE 3 [Daucus carota subsp. sativus]	183	ATTG	4	ATTGGCTCCATATATTGGTTG	21	17
XM_017374578.2	XP_017230067.1 alpha-L-fucosidase 2 [Daucus carota subsp. sativus]	276	CA	2	CACACACACACACACTATA	19	17
XM_017375202.2	XP_017230691.1 uncharacterized protein LOC108205299 [Daucus carota subsp. sativus]	3050	GGATTATCATGTAATAA	17	GGATTATCATGTAATAAAGATTATCATGTAATAA	34	17
XM_017375226.2	XP_017230716.1 E3 ubiquitin-protein ligase RMA1H1 [Daucus carota subsp. sativus]	72	TATA	4	TATATACACACACTTCTAATA	21	17
XM_017376204.2	XP_017231693.1 large ribosomal subunit protein bL19cz-like [Daucus carota subsp. sativus]	771	GTGA	4	GTGAGTAGCGTTTAGGTATGA	21	17
XM_017376378.2	XP_017231867.1 DNA-directed RNA polymerase II subunit RPB7 [Daucus carota subsp. sativus]	783	C	1	CCGGCTTATGTAGACGTG	18	17
XM_017377000.2	XP_017232489.1 protein BRANCHLESS TRICHOME [Daucus carota subsp. sativus]	1100	ATTT	4	ATTTATTCCTTTGTTTGTTTT	21	17
XM_017377019.2	XP_017232508.1 AMP deaminase [Daucus carota subsp. sativus]	1647	AA	2	AAGTGCGTGCTTGAACACA	19	17
XM_017377026.2	XP_017232515.1 NADH dehydrogenase [ubiquinone] flavoprotein 1, mitochondrial [Daucus carota subsp. sativus]	66	G	1	GTTACTACCGCCTTAATC	18	17
XM_017377404.2	XP_017232893.1 protein SENSITIVE TO PROTON RHIZOTOXICITY 1 [Daucus carota subsp. sativus]	55	TT	2	TTCTTATAGTCTATAGTCT	19	17
XM_017378460.2	XP_017233949.2 uncharacterized protein LOC108207994 [Daucus carota subsp. sativus]	1278	T	1	TGTACATGTTCTCATTAC	18	17
XM_017379277.2	XP_017234766.1 cysteine proteinase RD21A [Daucus carota subsp. sativus]	174	CT	2	CTAGACCACAATGTCTCGT	19	17
XR_010291195.1	XP_017235689.1 polyubiquitin-like [Daucus carota subsp. sativus]	3730	TCTGCATGATATGCCA	16	TCTGCATGATATGCCAACCTGCATGATATGCCA	33	17
XM_017380316.2	XP_017235805.1 DEAD-box ATP-dependent RNA helicase 31 [Daucus carota subsp. sativus]	27	G	1	GGAATAGCGAGGGAACTA	18	17
XM_017380433.2	XP_017235922.1 ABC transporter B family member 20 [Daucus carota subsp. sativus]	4583	AAATCATGAAATGATTTG	18	AAATCATGAAATGATTTGAATCATGAAATGATTTG	35	17
XM_017380912.2	XP_017236401.1 uncharacterized protein LOC108209796 isoform X1 [Daucus carota subsp. sativus]	152	T	1	TTGACATTACACACGCAC	18	17
XM_017380945.2	XP_017236434.1 G-type lectin S-receptor-like serine/threonine-protein kinase SD2-5 [Daucus carota subsp. sativus]	413	GATT	4	GATTTTGATACCTTAAGTATT	21	17
XM_017381721.2	XP_017237210.1 putative glycerol-3-phosphate transporter 5 [Daucus carota subsp. sativus]	1766	A	1	AACCTAGTATATCTCACT	18	17
XM_017382786.2	XP_017238275.1 uncharacterized protein LOC108211242 [Daucus carota subsp. sativus]	667	GGGT	4	GGGTCTGTCCTTTGTACTGGT	21	17
XR_001807708.2	XP_017238386.1 probable serine/threonine-protein kinase CST [Daucus carota subsp. sativus]	560	T	1	TGGTGGCTCCTCTGTCAC	18	17
XM_017383022.2	XP_017238511.2 pentatricopeptide repeat-containing protein At2g27610 [Daucus carota subsp. sativus]	3987	AC	2	ACCTTTGTGCGCTTCCTTC	19	17
XM_017383633.2	XP_017239122.1 NAC domain-containing protein 87 [Daucus carota subsp. sativus]	188	A	1	ATTCTTCCACATAACTCT	18	17
XM_017384772.2	XP_017240261.1 uncharacterized protein LOC108213041 [Daucus carota subsp. sativus]	1171	G	1	GTTCCATTTAAAATCTCT	18	17
XM_017384787.2	XP_017240276.1 transcription factor RAX1 [Daucus carota subsp. sativus]	577	TAA	3	TAAGAGGTTGGTTGAAGAAA	20	17
XM_017385421.2	XP_017240910.1 F-box/FBD/LRR-repeat protein At1g13570-like [Daucus carota subsp. sativus]	37	GGACGC	6	GGACGCTAAAAGGACAGAGACGC	23	17
XR_010287910.1	XP_017240940.1 serine/threonine receptor-like kinase NFP [Daucus carota subsp. sativus]	495	T	1	TTGTCATTCCAACACAAC	18	17
XM_017387752.2	XP_017243241.1 uncharacterized protein LOC108215305 isoform X2 [Daucus carota subsp. sativus]	2223	GGA	3	GGAAAGGGACGGGTTTAAGA	20	17
XM_017388013.2	XP_017243502.1 serine/threonine-protein kinase STY46-like [Daucus carota subsp. sativus]	847	CGG	3	CGGTAAATTCTCGTGAAAGG	20	17
XM_017389556.2	XP_017245045.1 axial regulator YABBY 5 [Daucus carota subsp. sativus]	32	GAGAGAG	7	GAGAGAGTGAGAGAGAGAAGAGAG	24	17
XM_017389923.2	XP_017245412.1 GLABROUS1 enhancer-binding protein [Daucus carota subsp. sativus]	63	CAAACACACAC	11	CAAACACACACACACTAAAAACACACAC	28	17
XR_001808173.2	XP_017245925.2 uncharacterized protein LOC108217597 [Daucus carota subsp. sativus]	426	A	1	AGTGATTGAGCTACCTGG	18	17
XR_001808174.2	XP_017245925.2 uncharacterized protein LOC108217597 [Daucus carota subsp. sativus]	423	A	1	AGTGATTGAGCTACCTGG	18	17
XR_001808175.2	XP_017245925.2 uncharacterized protein LOC108217597 [Daucus carota subsp. sativus]	276	A	1	AGTGATTGAGCTACCTGG	18	17
XM_017390445.2	XP_017245934.1 ubiquinone biosynthesis O-methyltransferase, mitochondrial [Daucus carota subsp. sativus]	61	A	1	AATTCATTCCTCCAACTC	18	17
XM_017391775.2	XP_017247264.1 probable UDP-N-acetylglucosamine--peptide N-acetylglucosaminyltransferase SPINDLY [Daucus carota subsp. sativus]	122	CGTG	4	CGTGATATTGAATTTCTAGTG	21	17
XM_017391779.2	XP_017247268.1 glycine--tRNA ligase, mitochondrial 1 [Daucus carota subsp. sativus]	2000	G	1	GATGATTGGGATGGGGCC	18	17
XM_017392088.2	XP_017247577.1 uncharacterized protein LOC108218919 [Daucus carota subsp. sativus]	778	TCAG	4	TCAGGACAACCAATCTTGCAG	21	17
XM_017392647.2	XP_017248136.1 magnesium transporter MRS2-11, chloroplastic [Daucus carota subsp. sativus]	848	TGT	3	TGTGAGTATGGAAACATAGT	20	17
XM_017393180.2	XP_017248669.1 probable methyltransferase PMT28 [Daucus carota subsp. sativus]	1088	AAG	3	AAGTGCCATAATATTTCCAG	20	17
XM_017393563.2	XP_017249052.1 solanesyl diphosphate synthase 3, chloroplastic/mitochondrial isoform X1 [Daucus carota subsp. sativus]	184	TTCTCTCC	8	TTCTCTCCTTCAATAAAATCTCTCC	25	17
XM_017394039.2	XP_017249528.2 uncharacterized protein LOC108220301 [Daucus carota subsp. sativus]	875	C	1	CTCTTTTCTGGCCGCCGT	18	17
XM_017394309.2	XP_017249798.1 auxin-responsive protein IAA31 [Daucus carota subsp. sativus]	641	T	1	TACTAATGATCATGGCAG	18	17
XM_017395805.2	XP_017251294.1 thaumatin-like protein 1b [Daucus carota subsp. sativus]	1131	TGATG	5	TGATGGGTGATGGAGGAAGATG	22	17
XM_017396193.2	XP_017251682.1 uncharacterized protein LOC108222244 [Daucus carota subsp. sativus]	153	CCTCT	5	CCTCTAAGAGGCACATAACTCT	22	17
XM_017397460.2	XP_017252949.1 mitogen-activated protein kinase 4 [Daucus carota subsp. sativus]	230	TCT	3	TCTCTTCCACCGCTACCCCT	20	17
XM_017398756.2	XP_017254245.1 succinate dehydrogenase [ubiquinone] iron-sulfur subunit 2, mitochondrial [Daucus carota subsp. sativus]	97	CCT	3	CCTATAGACACAACATTTCT	20	17
XM_017398998.2	XP_017254488.1 NADH--cytochrome b5 reductase 1 [Daucus carota subsp. sativus]	30	C	1	CTGGTTGCATCAATCACT	18	17
XM_017399590.2	XP_017255079.1 uncharacterized protein LOC108224853 isoform X1 [Daucus carota subsp. sativus]	464	TTAGAG	6	TTAGAGTACTCTGTTAAATAGAG	23	17
XM_017402091.2	XP_017257580.1 sugar transporter ERD6-like 6 [Daucus carota subsp. sativus]	94	C	1	CTCTCACTAACAAACAAT	18	17
XR_010291194.1	XP_017257866.1 polyubiquitin-like [Daucus carota subsp. sativus]	3960	TCTGCATGATATGCCA	16	TCTGCATGATATGCCAACCTGCATGATATGCCA	33	17
XR_010291196.1	XP_017257866.1 polyubiquitin-like [Daucus carota subsp. sativus]	3959	TCTGCATGATATGCCA	16	TCTGCATGATATGCCAACCTGCATGATATGCCA	33	17
XR_010291197.1	XP_017257866.1 polyubiquitin-like [Daucus carota subsp. sativus]	3959	TCTGCATGATATGCCA	16	TCTGCATGATATGCCAACCTGCATGATATGCCA	33	17
XM_017402532.2	XP_017258021.1 vacuolar protein sorting-associated protein 9A [Daucus carota subsp. sativus]	1838	ATAG	4	ATAGCTGTTAGTAAGTAGTAG	21	17
XM_017402681.2	XP_017258170.1 calmodulin-lysine N-methyltransferase [Daucus carota subsp. sativus]	1054	TTGTA	5	TTGTAATCGGGATTTACCTGTA	22	17
XM_017402681.2	XP_017258170.1 calmodulin-lysine N-methyltransferase [Daucus carota subsp. sativus]	1055	TGTA	4	TGTAGTCGGGATTTACCGGTA	21	17
XR_010287492.1	XP_017258603.1 tetratricopeptide repeat protein SKI3 isoform X1 [Daucus carota subsp. sativus]	1089	GAATGTT	7	GAATGTTTGACAACAGTAAATGTT	24	17
XR_010284576.1	XP_017258921.1 serine/threonine protein phosphatase 2A 57 kDa regulatory subunit B' beta isoform [Daucus carota subsp. sativus]	1540	CAGG	4	CAGGATATTGATTGGAAAAGG	21	17
XM_064078862.1	XP_063934932.1 F-box protein At5g07670 [Daucus carota subsp. sativus]	1785	CG	2	CGGCCAAGAAAACTGTATG	19	17
XR_010290139.1	XP_063934966.1 putative leucine-rich repeat receptor-like protein kinase At2g19210 [Daucus carota subsp. sativus]	577	TAA	3	TAAGAGGTTGGTTGAAGAAA	20	17
XM_064079239.1	XP_063935309.1 receptor-like cytoplasmic kinase 176 [Daucus carota subsp. sativus]	560	T	1	TGGTGGCTCCTCTGTCAC	18	17
XM_064080103.1	XP_063936173.1 uncharacterized protein LOC135147229 [Daucus carota subsp. sativus]	251	ATT	3	ATTCAGCAGCAAGAAGATTT	20	17
XR_001801123.2	XP_063936533.1 protein ANTAGONIST OF LIKE HETEROCHROMATIN PROTEIN 1-like isoform X1 [Daucus carota subsp. sativus]	407	AGGT	4	AGGTAAGATGTTTTCACGGGT	21	17
XR_010285304.1	XP_063936877.1 cationic amino acid transporter 1-like isoform X1 [Daucus carota subsp. sativus]	452	AGCAGTTTTGAT	12	AGCAGTTTTGATATTCGGGCAGTTTTGAT	29	17
XM_064080808.1	XP_063936878.1 cationic amino acid transporter 1-like isoform X2 [Daucus carota subsp. sativus]	436	AGCAGTTTTGAT	12	AGCAGTTTTGATATTCGGGCAGTTTTGAT	29	17
XM_017363207.2	XP_063937197.1 protein PHYLLO, chloroplastic isoform X1 [Daucus carota subsp. sativus]	513	ATG	3	ATGGTATTCCCTTTATCCTG	20	17
XM_017363210.2	XP_063937197.1 protein PHYLLO, chloroplastic isoform X1 [Daucus carota subsp. sativus]	187	ATG	3	ATGGTATTCCCTTTATCCTG	20	17
XM_064081131.1	XP_063937197.1 protein PHYLLO, chloroplastic isoform X1 [Daucus carota subsp. sativus]	165	ATG	3	ATGGTATTCCCTTTATCCTG	20	17
XM_064081429.1	XP_063937499.1 transcription initiation factor IIF subunit alpha [Daucus carota subsp. sativus]	1841	ATTT	4	ATTTGATCCGTCAGGTGTTTT	21	17
XM_064082159.1	XP_063938229.1 lichenase [Daucus carota subsp. sativus]	1731	A	1	AGAAGAACTTGATAGTGG	18	17
XM_017360244.2	XP_063938241.1 uncharacterized protein LOC108193539 [Daucus carota subsp. sativus]	834	AGAA	4	AGAAGTTTGCCGAACAGTGAA	21	17
XM_064082171.1	XP_063938241.1 uncharacterized protein LOC108193539 [Daucus carota subsp. sativus]	2115	G	1	GTAAAAGTTTGCCGAACA	18	17
XM_064082171.1	XP_063938241.1 uncharacterized protein LOC108193539 [Daucus carota subsp. sativus]	2117	AGAA	4	AGAAGTTTGCCGAACAGTGAA	21	17
XM_064083784.1	XP_063939854.1 arogenate dehydratase 3-like [Daucus carota subsp. sativus]	462	TCAG	4	TCAGTATTAACTTTGGGACAG	21	17
XM_017369343.2	XP_063940568.1 pentatricopeptide repeat-containing protein At4g31850, chloroplastic-like [Daucus carota subsp. sativus]	102	CATTC	5	CATTCCAGTTGAAGTATAATTC	22	17
XM_017369343.2	XP_063940568.1 pentatricopeptide repeat-containing protein At4g31850, chloroplastic-like [Daucus carota subsp. sativus]	103	ATTC	4	ATTCCAGTTGAAGTATAGTTC	21	17
XM_017369144.2	XP_063940668.1 uncharacterized protein LOC108200878 [Daucus carota subsp. sativus]	1983	CCTTTGATCA	10	CCTTTGATCAAGTTATCGCTTTGATCA	27	17
XM_064085146.1	XP_063941216.1 probable leucine-rich repeat receptor-like protein kinase At2g28990 [Daucus carota subsp. sativus]	1831	CAAG	4	CAAGTTCTTATTACTGTAAAG	21	17
XM_017375461.2	XP_063941754.1 uncharacterized protein LOC108205481 isoform X1 [Daucus carota subsp. sativus]	337	TA	2	TATTCGCTACCTGCTCCGA	19	17
XM_064085684.1	XP_063941754.1 uncharacterized protein LOC108205481 isoform X1 [Daucus carota subsp. sativus]	337	TA	2	TATTCGCTACCTGCTCCGA	19	17
XM_064086503.1	XP_063942573.1 monooxygenase 2-like [Daucus carota subsp. sativus]	1780	CTTTCGTGTCGTGTAC	16	CTTTCGTGTCGTGTACCTTTTCGTGTCGTGTAC	33	17
XM_064086539.1	XP_063942609.1 uncharacterized protein LOC108208771 isoform X2 [Daucus carota subsp. sativus]	1887	T	1	TGACGCTGCCGTTGCCCC	18	17
XR_010288395.1	XP_063943068.1 uncharacterized protein LOC108206854 isoform X4 [Daucus carota subsp. sativus]	348	C	1	CTGCCCCGTTGGCGCACA	18	17
XM_064087283.1	XP_063943344.1 uncharacterized protein LOC135150626 [Daucus carota subsp. sativus]	227	G	1	GGTGTTTGATAACAGGCT	18	17
XM_064087759.1	XP_063943829.1 DNA mismatch repair protein MSH4 isoform X1 [Daucus carota subsp. sativus]	2582	T	1	TTGCAACTATTCTTTGTA	18	17
XM_064087765.1	XP_063943838.1 uncharacterized protein LOC108208907 [Daucus carota subsp. sativus]	263	CAG	3	CAGTACATGTTATCTTGTAG	20	17
XM_064087884.1	XP_063943954.1 lectin-like [Daucus carota subsp. sativus]	351	TAT	3	TATACAGAAACCTAAATAAT	20	17
XR_001807286.2	XP_063944742.1 uncharacterized protein LOC108211580 isoform X2 [Daucus carota subsp. sativus]	300	TAGGGGGTATGATATAATACCACCATTTTGCAGG	34	TAGACATTTGATTTTGACAGGGGGTATGATATAATACCACCATTTTGCAGG	51	17
XM_017386102.2	XP_063945563.1 ARF guanine-nucleotide exchange factor GNOM [Daucus carota subsp. sativus]	217	GGT	3	GGTTAGAATACTGTCAATGT	20	17
XM_017390150.2	XP_063945892.1 uncharacterized protein LOC135151390 [Daucus carota subsp. sativus]	1738	AA	2	AAATTTTGCGTTGTACTCA	19	17
XM_064089055.1	XP_063946797.1 uncharacterized protein LOC135151677 [Daucus carota subsp. sativus]	1599	AGGGCGAG	8	AGGGCGAGGATCCACATCGGGCGAG	25	17
XM_064089061.1	XP_063947064.1 uncharacterized protein LOC135151914 [Daucus carota subsp. sativus]	4431	AA	2	AATTAAAAAAATTAGAATA	19	17
XM_064091651.1	XP_063947732.1 glutamate receptor 2.2 isoform X1 [Daucus carota subsp. sativus]	29	GTTTG	5	GTTTGTGTTGTTTCTTGATTTG	22	17
XM_064091913.1	XP_063947983.1 alternative NAD(P)H-ubiquinone oxidoreductase C1, chloroplastic/mitochondrial isoform X2 [Daucus carota subsp. sativus]	1271	AGGT	4	AGGTCTCTAGCTGGCAATGGT	21	17
XM_064092637.1	XP_063948707.1 elongation factor 1 alpha-like protein [Daucus carota subsp. sativus]	710	CTGCCCC	7	CTGCCCCGTTGGCGCACATGCCCC	24	17
XM_017397701.2	XP_063949241.1 uncharacterized protein LOC108223434 isoform X1 [Daucus carota subsp. sativus]	141	CG	2	CGGTTCGAGCGCAATTCAG	19	17
XR_010292030.1	XP_063949241.1 uncharacterized protein LOC108223434 isoform X1 [Daucus carota subsp. sativus]	141	CG	2	CGGTTCGAGCGCAATTCAG	19	17
XM_064093172.1	XP_063949242.1 uncharacterized protein LOC108223434 isoform X2 [Daucus carota subsp. sativus]	141	CG	2	CGGTTCGAGCGCAATTCAG	19	17
XM_064094096.1	XP_063950167.1 uncharacterized protein LOC135152910 [Daucus carota subsp. sativus]	225	C	1	CTTCCCATCTCAAAACAA	18	17
XM_064094103.1	XP_063950174.1 transcription factor PIF7 [Daucus carota subsp. sativus]	359	GGCC	4	GGCCACAACCACAGACCTGCC	21	17
XR_001804028.2	#N/A	874	TAC	3	TACTGGGCGAGGACACTAAC	20	17
XR_010283916.1	#N/A	189	CATCTCCCCACAACTCCGATC	21	CATCTCCCCACAACTCCGATCTCCCCACAACTCCGATC	38	17
XR_010285280.1	#N/A	1886	TCTATCACTTAAAGT	15	TCTATCACTTAAAGTTACCTATCACTTAAAGT	32	17
XR_010287721.1	#N/A	83	AA	2	AAAAAGTAGAGGACATGTA	19	17
NM_001329170.1	NP_001316099.1 prolycopene isomerase, chloroplastic [Daucus carota subsp. sativus]	787	GAAG	4	GAAGGTTTGTTTTCCTTAAG	20	16
XM_017359550.2	XP_017215039.1 F-box protein CPR1 [Daucus carota subsp. sativus]	119	GAG	3	GAGATCAATATTCTTACAG	19	16
XM_017359677.2	XP_017215166.1 oligouridylate-binding protein 1 isoform X1 [Daucus carota subsp. sativus]	35	TAC	3	TACTTTCTTCCTCTTTCAC	19	16
XR_001801101.2	XP_017215169.1 uncharacterized protein LOC108193151 [Daucus carota subsp. sativus]	2381	T	1	TCGAGCGAGGTTTGGCG	17	16
XM_017361976.2	XP_017217465.2 MA3 DOMAIN-CONTAINING TRANSLATION REGULATORY FACTOR 1-like [Daucus carota subsp. sativus]	351	G	1	GTGAATCACTTCATTCT	17	16
XM_064091114.1	XP_017217885.1 uncharacterized protein LOC108195430 isoform X1 [Daucus carota subsp. sativus]	225	GAAT	4	GAATCAAGGGTAAGGTTAAT	20	16
XM_017362896.2	XP_017218385.1 protein phosphatase 2C 50 isoform X1 [Daucus carota subsp. sativus]	90	ACTCTCTCTC	10	ACTCTCTCTCCATCTCTCTCTCTCTC	26	16
XM_017363458.2	XP_017218947.1 probable beta-1,4-xylosyltransferase IRX14H [Daucus carota subsp. sativus]	1981	CTCGACAAATTCAGAAGT	18	CTCGACAAATTCAGAAGTCGACAAATTCAGAAGT	34	16
XM_017363797.2	XP_017219286.1 leucine-rich repeat receptor protein kinase MSP1 [Daucus carota subsp. sativus]	219	TGAG	4	TGAGGAAGAGAGACAGAGAG	20	16
XM_017363843.2	XP_017219334.1 F-box protein SKIP2 [Daucus carota subsp. sativus]	2484	T	1	TGCCTTGGTTTAGGTTA	17	16
XM_017363894.2	XP_017219383.1 putative disease resistance protein RGA4 [Daucus carota subsp. sativus]	3775	AT	2	ATCCCCCTCTGTTAGATT	18	16
XM_017363900.2	XP_017219389.1 nucleolar complex-associated protein 2 [Daucus carota subsp. sativus]	2455	TTCAT	5	TTCATTTTAACTTATTATCAT	21	16
XM_017364037.2	XP_017219527.1 protein DA1-related 1 [Daucus carota subsp. sativus]	210	TGGAGTGGTTGAAGCAAAAGG	21	TGTAAATTATATTTGCAGGAGTGGTTGAAGCAAAAGG	37	16
XM_017364318.2	XP_017219807.1 protein DETOXIFICATION 44, chloroplastic [Daucus carota subsp. sativus]	984	AGTAC	5	AGTACGTTGATGATGTGGTAC	21	16
XM_017364760.2	XP_017220249.1 sugar transport protein 14 [Daucus carota subsp. sativus]	145	CGAGAGAGAGAGAGAGAG	18	CGAGAGAGAGAGAGAGAGAGAGAGAGAGAGAGAG	34	16
XM_017365040.2	XP_017220529.1 peptide methionine sulfoxide reductase B5 [Daucus carota subsp. sativus]	57	A	1	ATAACATCACAAATACT	17	16
XM_017365131.2	XP_017220620.1 uncharacterized protein LOC108197495 [Daucus carota subsp. sativus]	392	GCAG	4	GCAGTTTTGGGGATAACCAG	20	16
XM_017365289.2	XP_017220778.1 GATA transcription factor 15 [Daucus carota subsp. sativus]	258	GTTG	4	GTTGATTTGAGGTGGGTTTG	20	16
XM_017365632.2	XP_017221121.1 probable protein phosphatase 2C 65 [Daucus carota subsp. sativus]	77	TTGTTTTT	8	TTGTTTTTCTGATCAAATGTTTTT	24	16
XR_010291287.1	XP_017221294.2 uncharacterized protein LOC108198025 [Daucus carota subsp. sativus]	2688	CAA	3	CAACCTTTAAAGTTTCTAA	19	16
XM_017367833.2	XP_017223322.1 cyclin-T1-3 [Daucus carota subsp. sativus]	1920	GAT	3	GATTCGCATGGCGAAAAAT	19	16
XM_017367890.2	XP_017223379.1 shewanella-like protein phosphatase 2 [Daucus carota subsp. sativus]	44	AT	2	ATAGTACATCTGTTGCGT	18	16
XM_017368362.2	XP_017223851.1 uncharacterized protein LOC108200264 [Daucus carota subsp. sativus]	140	ACAC	4	ACACCCACCCACGAATCCAC	20	16
XM_017368588.2	XP_017224077.2 protein N-terminal asparagine amidohydrolase isoform X1 [Daucus carota subsp. sativus]	522	A	1	AGTATGGCCAAAAAACT	17	16
XM_017368588.2	XP_017224077.2 protein N-terminal asparagine amidohydrolase isoform X1 [Daucus carota subsp. sativus]	1324	TG	2	TGATTTTGCATAACGCGG	18	16
XM_017368975.2	XP_017224464.2 uncharacterized protein LOC108200729 [Daucus carota subsp. sativus]	1441	AGTTATAGTAATCTATT	17	AGTTATAGTAATCTATTGTTATAGTAATCTATT	33	16
XM_017369098.2	XP_017224587.1 uncharacterized protein LOC108200839 [Daucus carota subsp. sativus]	1029	AGAGCTT	7	AGAGCTTCAGTGGTGGCGAGCTT	23	16
XM_017369200.2	XP_017224689.1 gallate 1-beta-glucosyltransferase 84A24 [Daucus carota subsp. sativus]	1441	GCTAATGTCTGACC	14	GCTAATGTCTGACCAGTCTAATGTCTGACC	30	16
XM_017370076.2	XP_017225565.1 uncharacterized protein LOC108201786 isoform X1 [Daucus carota subsp. sativus]	5475	AG	2	AGAAATGCAAGGTTCGTG	18	16
XM_017370085.2	XP_017225574.1 uncharacterized protein LOC108201786 isoform X2 [Daucus carota subsp. sativus]	5442	AG	2	AGAAATGCAAGGTTCGTG	18	16
XM_017370091.2	XP_017225580.1 uncharacterized protein LOC108201786 isoform X3 [Daucus carota subsp. sativus]	5430	AG	2	AGAAATGCAAGGTTCGTG	18	16
XM_064084292.1	XP_017225608.1 G-type lectin S-receptor-like serine/threonine-protein kinase SRK isoform X1 [Daucus carota subsp. sativus]	244	C	1	CCGCACAGAGATTGAGA	17	16
XM_017370363.2	XP_017225852.1 sister-chromatid cohesion protein 3 isoform X1 [Daucus carota subsp. sativus]	735	G	1	GGAATAATACCTTGGTC	17	16
XM_017370879.2	XP_017226368.1 proline-rich extensin-like protein EPR1 [Daucus carota subsp. sativus]	3331	CAAAAATCTT	10	CAAAAATCTCTACCAATAAAAATCTT	26	16
XM_017371341.2	XP_017226830.1 outer envelope pore protein 37, chloroplastic [Daucus carota subsp. sativus]	101	AGCAGGC	7	AGCAGGCGGAGGGAGTGGCAGGC	23	16
XM_017371845.2	XP_017227334.1 uncharacterized protein LOC108203104 [Daucus carota subsp. sativus]	469	GG	2	GGTTTGCATGTTTTGTAG	18	16
XM_017373195.2	XP_017228684.1 protein NAP1 [Daucus carota subsp. sativus]	869	TG	2	TGGTCACTTCTCTTGCAG	18	16
XM_017373650.2	XP_017229139.1 eukaryotic initiation factor 4A-2-like [Daucus carota subsp. sativus]	1619	AAT	3	AATGAGCTCAATCGCTGAT	19	16
XM_017373813.2	XP_017229302.1 protein indeterminate-domain 12 [Daucus carota subsp. sativus]	220	T	1	TCATATTGTACCAGTGG	17	16
XM_017374153.2	XP_017229642.1 uncharacterized protein LOC108204622 isoform X2 [Daucus carota subsp. sativus]	1536	TTTTTT	6	TTTTTTCTCCCAACTTATTTTT	22	16
XM_017374183.2	XP_017229672.2 probable leucine-rich repeat receptor-like serine/threonine-protein kinase At3g14840 isoform X2 [Daucus carota subsp. sativus]	1833	AAG	3	AAGATTTCTCAATTTATAG	19	16
XM_017374469.2	XP_017229958.1 S-adenosylmethionine synthase 2 [Daucus carota subsp. sativus]	1432	T	1	TACCCTATGTTTGTTTC	17	16
XM_017374649.2	XP_017230138.1 RNA pseudouridine synthase 4, mitochondrial [Daucus carota subsp. sativus]	377	CAGGTGCGAAG	11	CAGTTTTCCCTTGAACTAGGTGCGAAG	27	16
XM_017374821.2	XP_017230310.1 uncharacterized protein LOC108205053 isoform X2 [Daucus carota subsp. sativus]	815	CG	2	CGTCCGCTTCAAAATCAG	18	16
XM_017375447.2	XP_017230936.1 uncharacterized protein LOC108205474 isoform X1 [Daucus carota subsp. sativus]	1486	TCTATG	6	TCTATGCTCTAATGTAGCTATG	22	16
XM_017375448.2	XP_017230937.1 uncharacterized protein LOC108205474 isoform X2 [Daucus carota subsp. sativus]	1453	TCTATG	6	TCTATGCTCTAATGTAGCTATG	22	16
XM_017375999.2	XP_017231488.1 peroxisome biogenesis protein 16 [Daucus carota subsp. sativus]	388	AG	2	AGGTTTTGTGAAGTTTTG	18	16
XM_017376322.2	XP_017231811.1 protein RETICULATA-RELATED 3, chloroplastic-like [Daucus carota subsp. sativus]	159	AGAGAGAGATC	11	ATTTTGAGAGAGATTTTGAGAGAGATC	27	16
XM_017377071.2	XP_017232560.1 protein STAY-GREEN homolog, chloroplastic [Daucus carota subsp. sativus]	995	CCAATAAAACCTGGCAGC	18	CCAATAAAACCTGGCAGCAATAAAACCTGGCAGC	34	16
XM_017377495.2	XP_017232984.2 probable GTP-binding protein OBGM, mitochondrial isoform X1 [Daucus carota subsp. sativus]	1877	G	1	GTTTATCTCATGAACTA	17	16
XM_017377502.2	XP_017232984.2 probable GTP-binding protein OBGM, mitochondrial isoform X1 [Daucus carota subsp. sativus]	1713	G	1	GTTAATCTCATGAACTA	17	16
XM_017379261.2	XP_017234750.1 K(+) efflux antiporter 2, chloroplastic [Daucus carota subsp. sativus]	54	AGAGAGAGAGAGAGGGGTGAGGTGGAGGGAGGGGGAGAGAGA	42	AGAGAGAGAGAGAGAGCGAGAGAGAGAGAGGGGTGAGGTGGAGGGAGGGGGAGAGAGA	58	16
XM_017379464.2	XP_017234953.1 delta(8)-fatty-acid desaturase [Daucus carota subsp. sativus]	48	CTT	3	CTTCCTCTTCCTCTTCTTT	19	16
XM_017379833.2	XP_017235322.1 alpha-N-acetylglucosaminidase [Daucus carota subsp. sativus]	41	AA	2	AAGGGTCTCAAAATCCGA	18	16
XM_017380274.2	XP_017235763.1 uncharacterized protein LOC108209397 [Daucus carota subsp. sativus]	1912	CGAAGATAG	9	CGAAGATAGAATGCATTGAAGATAG	25	16
XM_017381032.2	XP_017236521.1 glycosyltransferase BC10 [Daucus carota subsp. sativus]	267	G	1	GTGATCTACATCACTGA	17	16
XM_017381392.2	XP_017236881.1 photosynthetic NDH subunit of subcomplex B 3, chloroplastic [Daucus carota subsp. sativus]	593	TGT	3	TGTAGGTATTCTCCAAGGT	19	16
XM_017382253.2	XP_017237742.1 uncharacterized protein LOC108210832 [Daucus carota subsp. sativus]	105	C	1	CTCTAAATTCTCCCCCA	17	16
XM_017382538.2	XP_017238027.2 uncharacterized protein LOC108211050 [Daucus carota subsp. sativus]	1084	T	1	TTCATCGGTTGTGTTCC	17	16
XM_017382809.2	XP_017238298.1 uncharacterized protein LOC108211259 isoform X1 [Daucus carota subsp. sativus]	109	ACA	3	ACATAGCTCTCGCAAACCA	19	16
XM_017383359.2	XP_017238848.1 dolichol-phosphate mannose synthase subunit 2 [Daucus carota subsp. sativus]	451	CCTACATATACTG	13	CCTACATATACTGGGTTCTACATATACTG	29	16
XM_017383499.1	XP_017238988.1 pectinesterase inhibitor 3 [Daucus carota subsp. sativus]	681	GA	2	GAACTTGATATGTCGCTA	18	16
XM_017384853.2	XP_017240342.1 disease resistance protein RPV1-like [Daucus carota subsp. sativus]	127	TGCT	4	TGCTTAAAATGATAACCGCT	20	16
XM_017384980.2	XP_017240469.1 uncharacterized protein LOC108213208 [Daucus carota subsp. sativus]	143	ACTCTCTCTCTCTCTCT	17	ACTCTCTCTCTCTCTCTCTCTCTCTCTCTCTCT	33	16
XR_001806615.2	XP_017240796.1 protein LITTLE ZIPPER 3 [Daucus carota subsp. sativus]	89	AA	2	AATATATAGTCACACACA	18	16
XM_017385358.2	XP_017240847.1 galactomannan galactosyltransferase 1 [Daucus carota subsp. sativus]	646	TTT	3	TTTGAGAGATTTTTGTATT	19	16
XM_017385368.2	XP_017240857.1 protein yae1 [Daucus carota subsp. sativus]	1047	A	1	ATAAACATAACAAGGTG	17	16
XM_017385508.2	XP_017240997.1 vacuolar protein sorting-associated protein 2 homolog 2 [Daucus carota subsp. sativus]	63	CTCTTCTTTCCTTATTTTC	19	CTCTTCTTTCCTTATTTTCTTCTTTCCTTATTTTC	35	16
XM_017386303.2	XP_017241792.1 isoamylase 1, chloroplastic [Daucus carota subsp. sativus]	2465	AAAT	4	AAATGTGACAAGCATATAAT	20	16
XM_017386443.2	XP_017241932.1 F-box protein CPR1-like [Daucus carota subsp. sativus]	610	AATG	4	AATGTATGACTTATAAGATG	20	16
XR_010289796.1	XP_017242008.1 putative disease resistance protein RGA4 [Daucus carota subsp. sativus]	109	T	1	TGTTCATTGTAATTTAA	17	16
XM_017386666.2	XP_017242155.1 phosphatidate phosphatase PAH1 [Daucus carota subsp. sativus]	3844	C	1	CCGGCAAACACTAGTTT	17	16
XM_017387369.2	XP_017242858.1 uncharacterized protein At2g39920 [Daucus carota subsp. sativus]	136	GT	2	GTCACATATTTTTTTTTT	18	16
XM_017387564.2	XP_017243053.1 protein MID1-COMPLEMENTING ACTIVITY 1 [Daucus carota subsp. sativus]	2068	G	1	GTATGACAACACAGCAA	17	16
XM_017387812.2	XP_017243301.1 AAA-ATPase At3g28580 [Daucus carota subsp. sativus]	163	ATCA	4	ATCACAAGGTTTATTTTTCA	20	16
XM_017387890.2	XP_017243379.2 uncharacterized protein LOC108215388 [Daucus carota subsp. sativus]	160	CAG	3	CAGGATTAAGGGACATTAG	19	16
XM_017388152.2	XP_017243641.1 uncharacterized protein LOC108215631 [Daucus carota subsp. sativus]	1327	C	1	CGGACACGCAACTTATT	17	16
XR_010287898.1	XP_017243773.1 transcription factor VIP1 [Daucus carota subsp. sativus]	451	AG	2	AGGATTCTTGCTAATAGG	18	16
XM_017389051.2	XP_017244540.1 ras-related protein RABB1c [Daucus carota subsp. sativus]	986	C	1	CGGGATTGGAGACTGGT	17	16
XM_064092692.1	XP_017244827.1 E3 ubiquitin-protein ligase HAKAI homolog isoform X1 [Daucus carota subsp. sativus]	115	A	1	AGCCCATAGTCCAAATT	17	16
XM_017389526.2	XP_017245015.1 mitochondrial import inner membrane translocase subunit TIM14-1 [Daucus carota subsp. sativus]	720	TTTGATGAACACAACTGTT	19	TTTGATGAACACAACTGTTGATGAACACAACTGTT	35	16
XM_017390677.2	XP_017246166.1 uncharacterized protein LOC108217786 [Daucus carota subsp. sativus]	309	T	1	TCTCTCTCTCTCTCTCC	17	16
XR_010285344.1	XP_017246644.2 class V chitinase CHIT5a [Daucus carota subsp. sativus]	1962	AGCAAGCCATGGAAACTGC	19	AGCAAGCCATGGAAACTGCAAGCCATGGAAACTGC	35	16
XR_010288105.1	XP_017247063.1 RNA polymerase II C-terminal domain phosphatase-like 2 isoform X2 [Daucus carota subsp. sativus]	1355	GT	2	GTACATCAGCTTTTTTAT	18	16
XR_010288106.1	XP_017247063.1 RNA polymerase II C-terminal domain phosphatase-like 2 isoform X2 [Daucus carota subsp. sativus]	1355	GT	2	GTACATCAGCTTTTTTAT	18	16
XM_017391708.2	XP_017247197.1 probable aminotransferase ACS12 [Daucus carota subsp. sativus]	1720	GGT	3	GGTTAAGAAGTGGTGAAGT	19	16
XM_017392389.2	XP_017247878.1 probable galacturonosyltransferase 7 isoform X1 [Daucus carota subsp. sativus]	297	TGAGAGAGAGAGAGAG	16	TGAGAGAGAGAGAGAACGAGAGAGAGAGAGAG	32	16
XM_017392745.2	XP_017248234.1 reticulon-like protein B21 isoform X1 [Daucus carota subsp. sativus]	137	ACCCATGAGTCATAAT	16	ACCCATGAGTCATAATCCCCATGAGTCATAAT	32	16
XM_017393253.2	XP_017248742.1 uncharacterized protein LOC108219747 [Daucus carota subsp. sativus]	1179	GATAT	5	GATATAAAACTAGCTATATAT	21	16
XM_017393253.2	XP_017248742.1 uncharacterized protein LOC108219747 [Daucus carota subsp. sativus]	1260	C	1	CTCTCTATATATATATA	17	16
XM_017393387.2	XP_017248877.1 protein indeterminate-domain 7 [Daucus carota subsp. sativus]	1839	AA	2	AAGACCATCTTCATTTTA	18	16
XM_017393388.2	XP_017248877.1 protein indeterminate-domain 7 [Daucus carota subsp. sativus]	1739	AA	2	AAGACCATCTTCATTTTA	18	16
XM_017393819.2	XP_017249308.1 uncharacterized protein LOC108220139 [Daucus carota subsp. sativus]	391	AAG	3	AAGTGCAATTATATTGCAG	19	16
XM_017394625.2	XP_017250114.1 cholesterol 22-monohydroxylase CYP90B51 isoform X2 [Daucus carota subsp. sativus]	1416	GTG	3	GTGAGTAGTGGTATCGATG	19	16
XM_017397326.2	XP_017252815.1 chaperone protein ClpD, chloroplastic [Daucus carota subsp. sativus]	186	CT	2	CTATAATCTCTCTGCAAT	18	16
XM_017397780.2	XP_017253269.1 U-box domain-containing protein 44 [Daucus carota subsp. sativus]	268	TG	2	TGATATTTTTTATCATCG	18	16
XM_017398134.2	XP_017253623.1 mitochondrial metalloendopeptidase OMA1-like [Daucus carota subsp. sativus]	94	G	1	GATCCCTCTTTACAAAC	17	16
XM_017398134.2	XP_017253623.1 mitochondrial metalloendopeptidase OMA1-like [Daucus carota subsp. sativus]	95	GTC	3	GTCCCTCTTTCCAAACATC	19	16
XM_017399364.2	XP_017254853.1 serine/threonine-protein kinase SAPK1 isoform X1 [Daucus carota subsp. sativus]	1258	TC	2	TCTCTTGATGGAAGTTCC	18	16
XM_017399365.2	XP_017254854.1 serine/threonine-protein kinase SAPK1 isoform X2 [Daucus carota subsp. sativus]	1229	TC	2	TCTCTTGATGGAAGTTCC	18	16
XM_017399644.2	XP_017255133.1 UDP-rhamnose/UDP-galactose transporter 2 [Daucus carota subsp. sativus]	1476	TG	2	TGCTCTATCAAGAAAAAG	18	16
XM_017400078.2	XP_017255567.1 transcription factor MYBC1 [Daucus carota subsp. sativus]	114	ACTCTCTCTC	10	ACTCTCTCTCCCTCTCTCTCTCTCTC	26	16
XM_017400086.2	XP_017255575.1 transcription factor ILR3 [Daucus carota subsp. sativus]	122	CTCTCTC	7	CTCTCTCGTCTCTCTCATCTCTC	23	16
XM_017400578.2	XP_017256067.2 probable LRR receptor-like serine/threonine-protein kinase At3g47570 [Daucus carota subsp. sativus]	45	T	1	TCAAACACATTGACGTA	17	16
XM_017401016.2	XP_017256505.1 probable LRR receptor-like serine/threonine-protein kinase At1g67720 [Daucus carota subsp. sativus]	1671	GTGGAGATGA	10	GTGGAGATGAGAAGGTTTGGAGATGA	26	16
XR_010291194.1	XP_017257866.1 polyubiquitin-like [Daucus carota subsp. sativus]	5431	ATAAATCTAT	10	ATAAATCTATGTTCAGTTAAATCTAT	26	16
XM_017402555.2	XP_017258044.1 uncharacterized protein LOC108227417 isoform X2 [Daucus carota subsp. sativus]	1917	A	1	ACATTTATAATTCAGTT	17	16
XM_017402707.2	XP_017258196.1 protein HASTY 1 [Daucus carota subsp. sativus]	67	ACTTA	5	ACTTAAAAACTTCTCTCCTTA	21	16
XM_017402824.2	XP_017258313.1 insulin-degrading enzyme-like 1, peroxisomal [Daucus carota subsp. sativus]	162	G	1	GTGTATTACATACAGTA	17	16
XR_010289290.1	XP_017258516.1 topless-related protein 4-like [Daucus carota subsp. sativus]	709	AACTTGATATGAGCTTT	17	AACTTGATATGAGCTTTACTTGATATGAGCTTT	33	16
XM_017403472.2	XP_017258961.1 NADPH--cytochrome P450 reductase 1 [Daucus carota subsp. sativus]	266	CTC	3	CTCGGTCTCTCGCTCATTC	19	16
XM_064083192.1	XP_063939262.1 lipid phosphate phosphatase 2-like isoform X1 [Daucus carota subsp. sativus]	211	GAGAGAGAGA	10	GAGAGAGAGAAAGAGACAGAGAGAGA	26	16
XM_064083378.1	XP_063939448.1 uncharacterized protein LOC108218400 isoform X1 [Daucus carota subsp. sativus]	448	T	1	TAAACTAAACGCGCTCG	17	16
XM_064083988.1	XP_063940058.1 sesquiterpene synthase 2-like [Daucus carota subsp. sativus]	76	AGT	3	AGTAAGAGCCCGTCTGGGT	19	16
XM_064084291.1	XP_063940361.1 G-type lectin S-receptor-like serine/threonine-protein kinase SRK isoform X2 [Daucus carota subsp. sativus]	246	C	1	CCGCACAGAGATTGAGA	17	16
XM_064084342.1	XP_063940412.1 coiled-coil domain-containing protein SCD2-like isoform X3 [Daucus carota subsp. sativus]	199	CGG	3	CGGTAAAGAAATGGGCAGG	19	16
XM_064084692.1	XP_063940763.1 uncharacterized protein LOC108203129 [Daucus carota subsp. sativus]	807	AAAGC	5	AAAGCTAGGAGGGACTCAAGC	21	16
XM_064084723.1	XP_063940793.1 protein N-terminal asparagine amidohydrolase isoform X2 [Daucus carota subsp. sativus]	1093	TG	2	TGATTTTGCATAACGCGG	18	16
XM_064084893.1	XP_063940964.1 probable boron transporter 2 [Daucus carota subsp. sativus]	137	A	1	AAGAAAGACTTTGGATT	17	16
XM_064084939.1	XP_063941011.1 pentatricopeptide repeat-containing protein At2g03380, mitochondrial [Daucus carota subsp. sativus]	2882	AATGG	5	AATGGTAGATCAATTCCATGG	21	16
XM_064085355.1	XP_063941425.1 G-type lectin S-receptor-like serine/threonine-protein kinase RLK1 [Daucus carota subsp. sativus]	2137	AAGT	4	AAGTGTGGAGGATCCAGAGT	20	16
XM_064087587.1	XP_063943657.1 TMV resistance protein N-like [Daucus carota subsp. sativus]	714	TCAG	4	TCAGTGCCACTTTCATGCAG	20	16
XM_064089460.1	XP_063945530.1 uncharacterized protein LOC108214574 [Daucus carota subsp. sativus]	126	TTTCGAAAAAAACTAAACCTCATCAACAAAACAAACAGT	39	TTTGAAATGAACTTCAGTTCGAAAAAAACTAAACCTCATCAACAAAACAAACAGT	55	16
XM_064089716.1	XP_063945789.1 uncharacterized protein LOC108214947 isoform X6 [Daucus carota subsp. sativus]	2969	TGAG	4	TGAGTTTTTGGACAATGGAG	20	16
XM_064090054.1	XP_063946124.1 uncharacterized protein LOC108204622 isoform X1 [Daucus carota subsp. sativus]	1657	TTTTTT	6	TTTTTTCTCCCAACTTATTTTT	22	16
XR_010290372.1	XP_063946502.1 uncharacterized protein LOC108192711 [Daucus carota subsp. sativus]	1078	A	1	ATGCGAGTGCTTCATGG	17	16
XM_064079194.1	XP_063946703.1 uncharacterized protein LOC135151649 [Daucus carota subsp. sativus]	4285	AAT	3	AATGTTTGATGCTTTACAT	19	16
XM_064079199.1	XP_063946703.1 uncharacterized protein LOC135151649 [Daucus carota subsp. sativus]	4225	AAT	3	AATGTTTGATGCTTTACAT	19	16
XM_064090673.1	XP_063946743.1 pentatricopeptide repeat-containing protein At1g76280 isoform X1 [Daucus carota subsp. sativus]	2949	TGTGACTGTAGAAGCTGGTGACTG	24	TGTGACTGTAGAAGCTGGTGACTGTAGAAGCTGGTGACTG	40	16
XM_064081088.1	XP_063946994.1 uncharacterized protein LOC108194776 [Daucus carota subsp. sativus]	1808	ATATT	5	ATATTTCCCGGGTTGATTATT	21	16
XM_064091356.1	XP_063947426.1 uncharacterized protein LOC108218189 isoform X1 [Daucus carota subsp. sativus]	3790	CCAG	4	CCAGTTCTTCACCTGGACAG	20	16
XM_064091651.1	XP_063947732.1 glutamate receptor 2.2 isoform X1 [Daucus carota subsp. sativus]	25	TT	2	TTGGTTTGGGTTGTTTCT	18	16
XM_064091731.1	XP_063947801.1 uncharacterized protein LOC108217080 [Daucus carota subsp. sativus]	128	T	1	TCGATCCAGCAGCTTGG	17	16
XM_064091761.1	XP_063947831.1 protein neprosin-like [Daucus carota subsp. sativus]	180	CATGT	5	CATGTTTGTGTGTGTGTATGT	21	16
XM_017392188.2	XP_063947911.1 transmembrane 9 superfamily member 12 [Daucus carota subsp. sativus]	135	ATCTCTCTCTCTCTCT	16	ATCTCTCTCTCTCTCTCTCTCTCTCTCTCTCT	32	16
XR_010292393.1	XP_063948460.1 large ribosomal subunit protein bL9c [Daucus carota subsp. sativus]	130	AAG	3	AAGCTAAAAAGACCCAGAG	19	16
XR_010292394.1	XP_063948460.1 large ribosomal subunit protein bL9c [Daucus carota subsp. sativus]	130	AAG	3	AAGCTAAAAAGACCCAGAG	19	16
XR_010292394.1	XP_063948460.1 large ribosomal subunit protein bL9c [Daucus carota subsp. sativus]	131	AG	2	AGCTAAAAAGACCCAACG	18	16
XR_010292395.1	XP_063948460.1 large ribosomal subunit protein bL9c [Daucus carota subsp. sativus]	130	AAG	3	AAGCTAAAAAGACCCAGAG	19	16
XM_064092395.1	XP_063948465.1 uncharacterized protein LOC108217958 [Daucus carota subsp. sativus]	906	C	1	CTCTAATATATGAAGAA	17	16
XM_064092451.1	XP_063948521.1 carboxypeptidase SOL1 [Daucus carota subsp. sativus]	528	TGGCA	5	TGGCATTGGTCACTACAGGCA	21	16
XR_010289349.1	XP_063949127.1 heterogeneous nuclear ribonucleoprotein 1-like [Daucus carota subsp. sativus]	1156	ACTTCAGG	8	ACTTCAGGCGTTGTTTCCTTCAGG	24	16
XR_010289349.1	XP_063949127.1 heterogeneous nuclear ribonucleoprotein 1-like [Daucus carota subsp. sativus]	1158	TTCAGG	6	TTCAGGCGTCGTTTCACTCAGG	22	16
XM_064093289.1	XP_063949359.1 F-box protein At3g07870 [Daucus carota subsp. sativus]	1636	A	1	ATTAGAACTGTTTCTCC	17	16
XR_001806808.2	XP_063949960.1 uncharacterized protein LOC135152787 [Daucus carota subsp. sativus]	608	CC	2	CCATGGCTTATTTTGTTC	18	16
XR_001807267.2	#N/A	1240	GT	2	GTAGTAGTAGTTTTCTTT	18	16
XR_010286076.1	#N/A	748	GA	2	GATTTTCAAGATGGGGTA	18	16
XR_010287679.1	#N/A	1739	GATTAATG	8	GATTAATGACTAATGTAATTAATG	24	16
XM_017359294.2	XP_017214783.1 SNF1-related protein kinase regulatory subunit gamma-1 [Daucus carota subsp. sativus]	47	TT	2	TTATTACACACAGCAGT	17	15
XM_017359545.2	XP_017215034.1 uncharacterized protein LOC108192990 [Daucus carota subsp. sativus]	172	AA	2	AATTGTTATCCACAACA	17	15
XM_017359735.2	XP_017215224.1 DCC family protein At1g52590, chloroplastic [Daucus carota subsp. sativus]	144	GCTGGACT	8	GCTGGACTTGACTGGACTGGACT	23	15
XM_017359827.2	XP_017215316.1 biotin carboxyl carrier protein of acetyl-CoA carboxylase 2, chloroplastic isoform X4 [Daucus carota subsp. sativus]	367	CG	2	CGAAATCTTCTTTTCAG	17	15
XM_017359948.2	XP_017215437.1 uncharacterized protein LOC108193344 [Daucus carota subsp. sativus]	1656	A	1	AGTTTTATACCTCTAT	16	15
XM_017360578.2	XP_017215437.1 uncharacterized protein LOC108193344 [Daucus carota subsp. sativus]	1697	TGC	3	TGCTTCAACTGCGTGAGC	18	15
XM_017359963.2	XP_017215452.1 vinorine synthase [Daucus carota subsp. sativus]	1716	GAAACCGCACC	11	GAAACCGCACCAAATAAAACCGCACC	26	15
XM_017359963.2	XP_017215452.1 vinorine synthase [Daucus carota subsp. sativus]	1730	TAAAAA	6	TAAAACCGCACCGAAGAAAAA	21	15
XM_017360085.2	XP_017215574.1 uncharacterized protein LOC108193435 [Daucus carota subsp. sativus]	340	AAAG	4	ACCCTCGTCTTCTGCCAAG	19	15
XM_017360261.2	XP_017215750.1 pantothenate kinase 1 isoform X2 [Daucus carota subsp. sativus]	53	CT	2	CTTCAAGACTCCAACGT	17	15
XR_010286223.1	XP_017215852.1 uncharacterized protein LOC108193626 [Daucus carota subsp. sativus]	729	AAGAA	5	AAGAAGAAAAACATAGAGAA	20	15
XM_017360385.2	XP_017215875.1 F-box/kelch-repeat protein SKIP4 [Daucus carota subsp. sativus]	129	C	1	CCCAGGATTTGGCTTT	16	15
XM_017360554.2	XP_017216043.1 uncharacterized protein LOC108193745 [Daucus carota subsp. sativus]	1009	A	1	ATTGTATTAGCATTTC	16	15
XM_017360730.2	XP_017216219.1 proline-rich 33 kDa extensin-related protein [Daucus carota subsp. sativus]	214	GTTCA	5	GTTCATAAGCCACCAATTCA	20	15
XM_017360889.2	XP_017216378.1 exonuclease DPD1, chloroplastic/mitochondrial [Daucus carota subsp. sativus]	1289	TGCAGC	6	TGCAGCCATTCATCTAGCAGC	21	15
XM_017360892.2	XP_017216381.1 protein PAL OF QUIRKY [Daucus carota subsp. sativus]	96	CCC	3	CCCACCACCACCACCACC	18	15
XM_017361001.2	XP_017216490.1 protein CURLY FLAG LEAF 1 [Daucus carota subsp. sativus]	615	TGATGATGA	9	TGATGATGAGGACGACGATGATGA	24	15
XM_017361001.2	XP_017216490.1 protein CURLY FLAG LEAF 1 [Daucus carota subsp. sativus]	618	TGATGA	6	TGATGAGGACGACGACGATGA	21	15
XM_017361177.2	XP_017216666.1 uncharacterized protein LOC108194240 [Daucus carota subsp. sativus]	242	T	1	TTTCGAGATAAATTTA	16	15
XM_017361294.2	XP_017216783.1 protein INVOLVED IN DE NOVO 2 [Daucus carota subsp. sativus]	1145	AATG	4	AATGGTTATATAAAACATG	19	15
XM_017361340.2	XP_017216829.2 sugar transport protein 10 [Daucus carota subsp. sativus]	1687	G	1	GATAGTTGGTGCATTT	16	15
XM_017361868.1	XP_017217357.1 probable receptor-like protein kinase At5g38990 [Daucus carota subsp. sativus]	1067	C	1	CTCACTCTCAACTCAT	16	15
XM_017361976.2	XP_017217465.2 MA3 DOMAIN-CONTAINING TRANSLATION REGULATORY FACTOR 1-like [Daucus carota subsp. sativus]	349	C	1	CGTGAATCACTTCATT	16	15
XM_017362163.2	XP_017217652.1 LOW QUALITY PROTEIN: CBL-interacting serine/threonine-protein kinase 1 [Daucus carota subsp. sativus]	130	CAA	3	CAATTATTCTGTTGCAAA	18	15
XM_017362308.2	XP_017217797.1 uncharacterized protein LOC108195346 [Daucus carota subsp. sativus]	40	GCAACCCA	8	GCAACCCAACCCAACCCAACCCA	23	15
XM_017362963.2	XP_017218452.1 protein PHYTOCHROME-DEPENDENT LATE-FLOWERING [Daucus carota subsp. sativus]	3720	CCAGCAGCAACAACTACAGCAGCA	24	CCAGCAGCAACAACTACAGCAGCAACAACTACAGCAGCA	39	15
XM_017362996.2	XP_017218485.1 probable nucleoside diphosphate kinase 5 [Daucus carota subsp. sativus]	90	CG	2	CGCTTGCGATTGGAGAG	17	15
XM_017363174.2	XP_017218663.1 serine/threonine/tyrosine-protein kinase HT1 [Daucus carota subsp. sativus]	1476	TAT	3	TATTCACAGCTATGGGAT	18	15
XR_010285700.1	XP_017218720.1 uncharacterized protein LOC108196116 isoform X2 [Daucus carota subsp. sativus]	771	ATCATTGATGGTATTT	16	ATCATTGATGGTATTTTCATTGATGGTATTT	31	15
XM_017363543.2	XP_017219032.1 uncharacterized protein LOC108196312 [Daucus carota subsp. sativus]	2080	T	1	TCCCATTTCATGTGGG	16	15
XM_017363549.2	XP_017219038.1 2-hydroxyacyl-CoA lyase [Daucus carota subsp. sativus]	213	CT	2	CTCGTGTATATTCACAT	17	15
XM_017363608.2	XP_017219097.1 cytochrome P450 86A22 [Daucus carota subsp. sativus]	261	G	1	GCATAATAAATTTCCA	16	15
XM_017363613.2	XP_017219102.1 beta-galactosidase 3 [Daucus carota subsp. sativus]	175	T	1	TCAGACAGTTCTTGAG	16	15
XM_017363618.2	XP_017219107.1 thioredoxin-like protein HCF164, chloroplastic [Daucus carota subsp. sativus]	432	GACTAGTG	8	GACTAGTGAAGCGGATACTAGTG	23	15
XM_017363824.2	XP_017219313.1 receptor-like kinase TMK4 [Daucus carota subsp. sativus]	168	ATCTCTCTCTC	11	ATCTCTCTCTCCATACTCTCTCTCTC	26	15
XM_017364029.2	XP_017219518.1 calcium-dependent protein kinase 18 [Daucus carota subsp. sativus]	914	A	1	AGTATGGACAATTTAG	16	15
XM_017364060.2	XP_017219549.1 3-methyl-2-oxobutanoate hydroxymethyltransferase 2, mitochondrial [Daucus carota subsp. sativus]	526	ACAG	4	ACAGTTTTGATATGAGCAG	19	15
XM_017364583.2	XP_017220072.1 ATP-dependent DNA helicase Q-like 3 [Daucus carota subsp. sativus]	655	GG	2	GGTGACAACATACTTTG	17	15
XM_017365877.2	XP_017221370.1 probable serine/threonine-protein kinase At1g09600 [Daucus carota subsp. sativus]	169	TCCGTTACTCAAGAAC	16	TCCGTTACTCAAGAACCCGTTACTCAAGAAC	31	15
XM_017366019.2	XP_017221508.1 calmodulin-binding receptor kinase CaMRLK [Daucus carota subsp. sativus]	2184	T	1	TACATCATCTCTGAGA	16	15
XM_017366456.2	XP_017221945.1 uncharacterized protein LOC108198677 [Daucus carota subsp. sativus]	624	CA	2	CATCTCCAATATCAAGA	17	15
XM_017366543.2	XP_017222032.1 F-box/kelch-repeat protein At3g06240 [Daucus carota subsp. sativus]	446	GAACTTAT	8	GAACTTATCGACTCTCAACTTAT	23	15
XM_017366820.2	XP_017222309.1 actin-related protein 9 [Daucus carota subsp. sativus]	2274	C	1	CTGATCCTTTTTGTAA	16	15
XM_017367108.2	XP_017222597.1 cyclin-dependent kinase inhibitor 7 [Daucus carota subsp. sativus]	850	GG	2	GGCACCAATTAAATCTG	17	15
XM_017367233.2	XP_017222722.2 purple acid phosphatase 8 [Daucus carota subsp. sativus]	313	TGAT	4	TGATGCAAAAGGCCAGGAT	19	15
XM_017367669.2	XP_017223158.1 probable inactive purple acid phosphatase 2 [Daucus carota subsp. sativus]	17	AGA	3	AGACCTATCCATCTATGA	18	15
XM_017368132.2	XP_017223621.1 ATP-sulfurylase 3, chloroplastic [Daucus carota subsp. sativus]	145	CACCTCTCTCAAACTG	16	CACCTCTCTCAAACTGACCTCTCTCAAACTG	31	15
XM_017368213.2	XP_017223702.1 phosphoserine aminotransferase 2, chloroplastic [Daucus carota subsp. sativus]	191	CCCCCTC	7	CCCCCTCTCCCCCAAACCCCTC	22	15
XM_017368235.2	XP_017223724.1 uncharacterized protein LOC108200181 [Daucus carota subsp. sativus]	276	ACACAC	6	ACACACAATCAAAACCCACAC	21	15
XM_017368235.2	XP_017223724.1 uncharacterized protein LOC108200181 [Daucus carota subsp. sativus]	279	CAC	3	CACAATCAAAACCCAAAC	18	15
XM_017368669.2	XP_017224158.1 fruit protein pKIWI502 [Daucus carota subsp. sativus]	44	GA	2	GAATCTCTCTCTCGCAA	17	15
XM_017368760.2	XP_017224249.2 benzyl alcohol O-benzoyltransferase [Daucus carota subsp. sativus]	331	TGA	3	TGATTTTATCGACGCCGA	18	15
XM_017369500.1	XP_017224989.1 glycine-rich cell wall structural protein 1.0-like [Daucus carota subsp. sativus]	260	GAGGT	5	GAGGTCGAGGTGCCGCAGGT	20	15
XM_017369844.2	XP_017225333.1 disease resistance protein RUN1-like isoform X1 [Daucus carota subsp. sativus]	2885	GTTGCCATCCTTGCGT	16	GTTGCCATCCTTGCGTTTGCCATCCTTGCGT	31	15
XM_017370029.2	XP_017225518.1 uncharacterized protein LOC108201740 isoform X1 [Daucus carota subsp. sativus]	137	C	1	CCTCTTTCTGTGTATG	16	15
XM_017370043.2	XP_017225518.1 uncharacterized protein LOC108201740 isoform X1 [Daucus carota subsp. sativus]	135	C	1	CCTCTTTCTGTGTATG	16	15
XR_010288794.1	XP_017225747.1 protein POOR HOMOLOGOUS SYNAPSIS 1 [Daucus carota subsp. sativus]	3057	C	1	CAAATTTTGGTTTCAG	16	15
XM_017370374.2	XP_017225863.1 branched-chain amino acid aminotransferase 1, mitochondrial-like [Daucus carota subsp. sativus]	166	TTA	3	TTAGTTCGCATCCTCGTA	18	15
XM_017370415.2	XP_017225904.1 uncharacterized protein LOC108202046 [Daucus carota subsp. sativus]	832	AGA	3	AGACGTGGAAGGATCTGA	18	15
XM_017370495.2	XP_017225984.1 dirigent protein 21 [Daucus carota subsp. sativus]	47	TTGCG	5	TTGCGGCAGGGGCAGCTGCG	20	15
XM_017370879.2	XP_017226368.1 proline-rich extensin-like protein EPR1 [Daucus carota subsp. sativus]	2816	AAAC	4	AAACTGGGTATAAACCAAC	19	15
XM_017371130.2	XP_017226619.1 biotin synthase, mitochondrial [Daucus carota subsp. sativus]	258	ATC	3	ATCATCGGCGTCGGCGTC	18	15
XM_017371271.2	XP_017226760.1 mitogen-activated protein kinase 15 isoform X1 [Daucus carota subsp. sativus]	2339	G	1	GGAAACTCATAATCTT	16	15
XM_017371272.2	XP_017226761.1 mitogen-activated protein kinase 15 isoform X2 [Daucus carota subsp. sativus]	2332	G	1	GGAAACTCATAATCTT	16	15
XM_017371418.2	XP_017226907.1 E3 ubiquitin-protein ligase ATL4-like [Daucus carota subsp. sativus]	1503	AC	2	ACTTAAATATTTTCTTC	17	15
XM_017371676.2	XP_017227165.2 benzyl alcohol O-benzoyltransferase [Daucus carota subsp. sativus]	257	TGA	3	TGATTTCATCGACGCCGA	18	15
XM_017371846.2	XP_017227335.1 UBP1-associated protein 2B [Daucus carota subsp. sativus]	360	T	1	TGCATAAATCTGATAA	16	15
XR_001803296.2	XP_017227335.1 UBP1-associated protein 2B [Daucus carota subsp. sativus]	360	T	1	TGCATAAATCTGATAA	16	15
XR_010287663.1	XP_017227335.1 UBP1-associated protein 2B [Daucus carota subsp. sativus]	360	T	1	TGCATAAATCTGATAA	16	15
XM_064084957.1	XP_017227342.1 protein indeterminate-domain 4, chloroplastic isoform X1 [Daucus carota subsp. sativus]	1992	ATT	3	ATTTTAGTGTGTGAGCTT	18	15
XM_017372039.2	XP_017227528.1 GDSL esterase/lipase At1g29670-like [Daucus carota subsp. sativus]	1346	TATA	4	TATAATCAAATTAAGCATA	19	15
XM_017372068.2	XP_017227557.1 magnesium dechelatase SGRL, chloroplastic [Daucus carota subsp. sativus]	260	TTCTTCTTCTTCTTC	15	TTCTTCTTCTTCTTCCTCTTCTTCTTCTTC	30	15
XM_017372270.2	XP_017227759.2 two-component response regulator ARR12 [Daucus carota subsp. sativus]	2098	CTACTCTCGTTATAGT	16	CTACTCTCGTTATAGTTACTCTCGTTATAGT	31	15
XM_017372516.2	XP_017228005.2 protein CHUP1, chloroplastic-like [Daucus carota subsp. sativus]	2112	T	1	TCGAACACTAGCTAGC	16	15
XM_017372738.2	XP_017228227.1 LOB domain-containing protein 41 [Daucus carota subsp. sativus]	788	GC	2	GCCTGGTCAATGAACTC	17	15
XM_017372738.2	XP_017228227.1 LOB domain-containing protein 41 [Daucus carota subsp. sativus]	790	G	1	GTGGTCAATGAACTCA	16	15
XM_017373282.2	XP_017228771.1 transcription factor UNE12 [Daucus carota subsp. sativus]	336	CG	2	CGTTTAACTTTTCTAGG	17	15
XM_017373660.2	XP_017229149.2 transportin MOS14 isoform X2 [Daucus carota subsp. sativus]	95	C	1	CTCTCTCTCTCTCTCT	16	15
XM_017373600.2	XP_017229158.1 probable folate-biopterin transporter 2 [Daucus carota subsp. sativus]	2033	T	1	TCCTACAAGAGAAGCA	16	15
XM_017373671.2	XP_017229160.2 uncharacterized protein LOC108204303 [Daucus carota subsp. sativus]	200	CTTA	4	CTTACTCCTTCCAATTTTA	19	15
XM_017373823.2	XP_017229312.1 large ribosomal subunit protein eL20 [Daucus carota subsp. sativus]	755	C	1	CGGTTGCTATTTTGAA	16	15
XM_017373823.2	XP_017229312.1 large ribosomal subunit protein eL20 [Daucus carota subsp. sativus]	757	GT	2	GTTGCTATTTTGTACTT	17	15
XM_017373866.2	XP_017229355.1 BTB/POZ and MATH domain-containing protein 2 [Daucus carota subsp. sativus]	1673	G	1	GCGTTTGGTATTCTGA	16	15
XM_017373866.2	XP_017229355.1 BTB/POZ and MATH domain-containing protein 2 [Daucus carota subsp. sativus]	1674	T	1	TGCTTGGTATTCTGAG	16	15
XM_017373943.2	XP_017229432.1 TOM1-like protein 9 [Daucus carota subsp. sativus]	1562	GGTTC	5	GGTTCTCAATCTGCTAGTTC	20	15
XM_017374375.2	XP_017229864.2 LOW QUALITY PROTEIN: glycine-rich protein A3 [Daucus carota subsp. sativus]	431	TCAAGGCTA	9	TCAAGGCTACCCACCACAAGGCTA	24	15
XM_017374501.2	XP_017229990.1 chloroplast processing peptidase-like isoform X1 [Daucus carota subsp. sativus]	1026	CC	2	CCAGAGCAGCAGTTAGC	17	15
XM_017374502.2	XP_017229991.1 chloroplast processing peptidase-like isoform X2 [Daucus carota subsp. sativus]	958	CC	2	CCAGAGCAGCAGTTAGC	17	15
XM_017374649.2	XP_017230138.1 RNA pseudouridine synthase 4, mitochondrial [Daucus carota subsp. sativus]	735	TG	2	TGCTTGCCGTTTATTAG	17	15
XM_017374796.2	XP_017230285.1 rab GTPase-activating protein 22 isoform X1 [Daucus carota subsp. sativus]	46	TA	2	TACTTTGTATGTATTAA	17	15
XM_017375137.2	XP_017230626.1 glutathione S-transferase F11 [Daucus carota subsp. sativus]	808	TTTGCAGTG	9	TTTGCAGTGCCAGATGTTGCAGTG	24	15
XM_017375435.2	XP_017230924.1 aldehyde dehydrogenase 22A1 [Daucus carota subsp. sativus]	1976	AGATTTG	7	AGATTTGTGTATGATTGATTTG	22	15
XM_017375835.2	XP_017231325.1 SKP1-like protein 21 isoform X1 [Daucus carota subsp. sativus]	709	T	1	TTCAGATTCTAAAGAA	16	15
XM_017375836.2	XP_017231325.1 SKP1-like protein 21 isoform X1 [Daucus carota subsp. sativus]	709	T	1	TTCAGATTCTAAAGAA	16	15
XM_017375837.2	XP_017231326.1 SKP1-like protein 20 isoform X2 [Daucus carota subsp. sativus]	709	T	1	TTCAGATTCTAAAGAA	16	15
XM_017375917.2	XP_017231406.1 reticulon-like protein B9 [Daucus carota subsp. sativus]	746	CTACATTACAAATACA	16	CTACATTACAAATACATACATTACAAATACA	31	15
XM_017375948.2	XP_017231437.1 GABA transporter 1 [Daucus carota subsp. sativus]	163	GA	2	GATCGTCTCCACTACTA	17	15
XM_017376237.2	XP_017231726.1 2-oxoglutarate and iron-dependent oxygenase domain-containing protein CP2 [Daucus carota subsp. sativus]	633	GAGGT	5	GAGGTTCTGATTGCATAGGT	20	15
XM_017376253.2	XP_017231742.1 transcription termination factor MTERF6, chloroplastic/mitochondrial [Daucus carota subsp. sativus]	1233	CT	2	CTATCTCTAAAATGTTT	17	15
XM_017376408.2	XP_017231897.1 transcription initiation factor TFIID subunit 9 [Daucus carota subsp. sativus]	104	CG	2	CGAACCGCTATGAATAG	17	15
XM_017376646.2	XP_017232135.1 glutamate receptor 2.1 [Daucus carota subsp. sativus]	907	TG	2	TGCAATTTATCGTCTGG	17	15
XM_017377196.2	XP_017232685.1 PLAT domain-containing protein 3 [Daucus carota subsp. sativus]	759	CGTGTA	6	CGTGTAGATTTGTTCTGTGTA	21	15
XM_017377399.2	XP_017232888.1 uncharacterized protein At5g41620-like [Daucus carota subsp. sativus]	244	CAAC	4	CAACTTTCCCCTTATTAAC	19	15
XM_017377495.2	XP_017232984.2 probable GTP-binding protein OBGM, mitochondrial isoform X1 [Daucus carota subsp. sativus]	150	ATTGGATTG	9	ATTGGATTGAATTTCGTTGGATTG	24	15
XM_017377502.2	XP_017232984.2 probable GTP-binding protein OBGM, mitochondrial isoform X1 [Daucus carota subsp. sativus]	149	ATTGGATTG	9	ATTGGATTGAATTTCGTTGGATTG	24	15
XM_017378733.2	XP_017234222.1 protein VACUOLELESS GAMETOPHYTES-like [Daucus carota subsp. sativus]	374	CTG	3	CTGCTGCTGCTGCTGATG	18	15
XM_017378868.2	XP_017234357.2 uncharacterized protein LOC108208343 [Daucus carota subsp. sativus]	110	G	1	GGTATTATTACTTCAT	16	15
XM_017379174.2	XP_017234663.1 uncharacterized protein LOC108208639 isoform X1 [Daucus carota subsp. sativus]	627	C	1	CTATGGAGAAGTTTTG	16	15
XM_017379176.2	XP_017234663.1 uncharacterized protein LOC108208639 isoform X1 [Daucus carota subsp. sativus]	977	C	1	CTATGGAGAAGTTTTG	16	15
XM_017379571.2	XP_017235060.2 G-type lectin S-receptor-like serine/threonine-protein kinase B120 [Daucus carota subsp. sativus]	89	C	1	CCCTTTACTTAAAATG	16	15
XM_017379583.2	XP_017235072.1 tRNA ligase 1 [Daucus carota subsp. sativus]	3616	AA	2	AAAGTGCGCTGCATCGA	17	15
XM_017379756.2	XP_017235245.2 protein TOPLESS-RELATED PROTEIN 2 isoform X1 [Daucus carota subsp. sativus]	210	T	1	TTTCCGAAAAAACTGG	16	15
XR_010291195.1	XP_017235689.1 polyubiquitin-like [Daucus carota subsp. sativus]	3389	TAAAGAC	7	TAAAGACACTTAACGGAAAGAC	22	15
XM_017380546.2	XP_017236035.1 sm-like protein LSM4 [Daucus carota subsp. sativus]	838	CTTCTTCTCTTGAAGA	16	CTTCTTCTCTTGAAGATTCTTCTCTTGAAGA	31	15
XR_010290844.1	XP_017236305.1 photosystem I reaction center subunit III, chloroplastic [Daucus carota subsp. sativus]	101	CA	2	CATTACTGATTATCAGA	17	15
XM_017380931.2	XP_017236420.1 uncharacterized protein LOC108209809 [Daucus carota subsp. sativus]	157	T	1	TTGTTTTTGGCGATAC	16	15
XM_017381651.2	XP_017237140.1 glyceraldehyde-3-phosphate dehydrogenase GAPCP2, chloroplastic [Daucus carota subsp. sativus]	48	ATA	3	ATATACTTACTACTAGTA	18	15
XM_017381721.2	XP_017237210.1 putative glycerol-3-phosphate transporter 5 [Daucus carota subsp. sativus]	1767	CG	2	CCTAGTATATCTCACTG	17	15
XM_017382617.2	XP_017238106.1 uncharacterized protein LOC108211107 [Daucus carota subsp. sativus]	1059	ATTCTTAGTAGTTTCCTTC	19	ATTCTTAGTAGTTTCCTTCTTAGTAGTTTCCTTC	34	15
XM_017382647.2	XP_017238136.1 rho GTPase-activating protein 2 [Daucus carota subsp. sativus]	245	G	1	GAGAGAAGGGGAGTGA	16	15
XM_017383042.2	XP_017238531.1 uncharacterized protein LOC108211439 [Daucus carota subsp. sativus]	1326	G	1	GGCAGGCTCAATTTTA	16	15
XM_017383183.2	XP_017238672.1 dehydration-responsive element-binding protein 2A [Daucus carota subsp. sativus]	75	CGGTTCACACACAGTTG	17	CGGTTCACACACAGTTGGTTCACACACAGTTG	32	15
XM_017383676.2	XP_017239165.1 protein POLLENLESS 3-LIKE 2 [Daucus carota subsp. sativus]	865	CA	2	CAGCAGATGCTTCGCGA	17	15
XM_017384148.2	XP_017239637.2 uncharacterized protein LOC108212421 [Daucus carota subsp. sativus]	641	AAG	3	AAGAGCAAATTGACTTAG	18	15
XM_017384776.2	XP_017240265.1 phosphatidylglycerophosphate phosphatase PTPMT2 [Daucus carota subsp. sativus]	193	GAA	3	GAACAGTGACGCCGGAAA	18	15
XM_064089610.1	XP_017240375.2 glutamate receptor 2.8-like isoform X1 [Daucus carota subsp. sativus]	31	G	1	GACGTAAAGTTAAATT	16	15
XM_017384954.2	XP_017240443.1 dof zinc finger protein DOF2.4 [Daucus carota subsp. sativus]	1278	TT	2	TTAATAGTTTTAATGGT	17	15
XM_017385278.2	XP_017240767.1 pumilio homology domain family member 4 [Daucus carota subsp. sativus]	2568	T	1	TTTGTTGAAGACTAGG	16	15
XM_017385498.2	XP_017240987.1 transcription factor RAX3 [Daucus carota subsp. sativus]	613	TC	2	TCGTTCATTTCTGATCC	17	15
XM_017385727.2	XP_017241216.1 uncharacterized protein LOC108213947 [Daucus carota subsp. sativus]	468	GG	2	GGTTGGAATCATGTCAG	17	15
XM_017385749.2	XP_017241238.1 putative disease resistance RPP13-like protein 3 [Daucus carota subsp. sativus]	165	GGAGTGGCTTAAA	13	GGAGTGGCTTAAAGATGAGTGGCTTAAA	28	15
XM_017386113.2	XP_017241602.1 uncharacterized protein LOC108214235 isoform X2 [Daucus carota subsp. sativus]	2740	AG	2	AGGTTAGATTTGTTATG	17	15
XM_017386221.2	XP_017241710.1 polypyrimidine tract-binding protein homolog 1 isoform X1 [Daucus carota subsp. sativus]	1402	CGG	3	CGGGCAGGGACCTCCTGG	18	15
XM_017386400.2	XP_017241889.1 probable splicing factor 3A subunit 1 [Daucus carota subsp. sativus]	1430	CTT	3	CTTTCCAGTCATTGATTT	18	15
XM_017386421.2	XP_017241910.1 putative uncharacterized protein YDL057W [Daucus carota subsp. sativus]	221	ACTC	4	ACTCTAGTTCTATTCGCTC	19	15
XM_017387816.2	XP_017243305.1 uncharacterized protein LOC108215350 [Daucus carota subsp. sativus]	1446	AGC	3	AGCATACATTCGGAGCGC	18	15
XM_017387884.2	XP_017243373.1 transcription factor MYB44 [Daucus carota subsp. sativus]	671	A	1	AAGGAGAAGGAGAGTG	16	15
XM_017388203.2	XP_017243692.1 AT-hook motif nuclear-localized protein 7 [Daucus carota subsp. sativus]	1633	TATTGC	6	TATTGCTTTGTAAGACATTGC	21	15
XM_017388412.2	XP_017243901.1 HMG1/2-like protein [Daucus carota subsp. sativus]	703	AT	2	ATGATGATAATGATGTT	17	15
XM_017388706.2	XP_017244195.1 uncharacterized protein LOC108216047 [Daucus carota subsp. sativus]	1069	TAGGAAAG	8	TAGGAAAGCAACATGCAGGAAAG	23	15
XM_017389088.2	XP_017244577.1 F-box/FBD/LRR-repeat protein At1g13570 [Daucus carota subsp. sativus]	103	G	1	GTTAGCAATTTGTTAT	16	15
XM_017389123.2	XP_017244612.1 phosphatidate phosphatase PAH2 [Daucus carota subsp. sativus]	1932	AAAGCAGCATGAAGTCA	17	AAAGCAGCATGAAGTCAAGCAGCATGAAGTCA	32	15
XM_017389141.2	XP_017244630.1 ethylene-responsive transcription factor ERF054 [Daucus carota subsp. sativus]	907	ACAGA	5	ACAGACTCATCATCATCAGA	20	15
XM_017389486.2	XP_017244975.1 uncharacterized acetyltransferase At3g50280 [Daucus carota subsp. sativus]	761	TCAAC	5	TCAACAACACGGTCTCCAAC	20	15
XM_017389621.2	XP_017245110.1 probable galacturonosyltransferase-like 1 [Daucus carota subsp. sativus]	293	TCGACGA	7	TCGACGATCACGACAACGACGA	22	15
XM_017390572.2	XP_017246061.1 steroid 5-alpha-reductase DET2 [Daucus carota subsp. sativus]	406	C	1	CGGTGGTTTTCCGGGA	16	15
XM_017390594.2	XP_017246083.1 STOREKEEPER protein [Daucus carota subsp. sativus]	32	CT	2	CTCGACAAGTCCCTAAT	17	15
XM_017392287.2	XP_017247777.1 transcription factor TCP20 [Daucus carota subsp. sativus]	1023	GGGTT	5	GGGTTCTGAGTCCTCAGGTT	20	15
XM_017392288.2	XP_017247777.1 transcription factor TCP20 [Daucus carota subsp. sativus]	1023	GGGTTTTGAG	10	GGGTTTTGAGTCCTCAGGTTTTGAG	25	15
XM_017392419.2	XP_017247908.1 fructose-bisphosphate aldolase 1, cytoplasmic [Daucus carota subsp. sativus]	161	CTCTCTCTC	9	CTCTCTCTCTTTAAAATCTCTCTC	24	15
XM_017392424.2	XP_017247913.1 zinc finger CCCH domain-containing protein 6 [Daucus carota subsp. sativus]	1109	GCC	3	GCCCATGTCACAAGGCCC	18	15
XM_017392424.2	XP_017247913.1 zinc finger CCCH domain-containing protein 6 [Daucus carota subsp. sativus]	1112	TATGTC	6	TATGTCACAAGGCCCCATGTC	21	15
XM_017392495.2	XP_017247984.1 uncharacterized protein LOC108219190 isoform X1 [Daucus carota subsp. sativus]	3746	TA	2	TAGTGAGCAAAATACAA	17	15
XM_017392496.2	XP_017247985.1 uncharacterized protein LOC108219190 isoform X2 [Daucus carota subsp. sativus]	3680	TA	2	TAGTGAGCAAAATACAA	17	15
XM_017392961.2	XP_017248450.1 probable metal-nicotianamine transporter YSL6 [Daucus carota subsp. sativus]	2332	A	1	AGCACAAATTAGTTTC	16	15
XR_010288664.1	XP_017248496.1 ABC transporter C family member 10 isoform X1 [Daucus carota subsp. sativus]	357	ATGC	4	ATGCGGTAGTTCAATTTGC	19	15
XM_017393145.2	XP_017248634.1 malate dehydrogenase, chloroplastic [Daucus carota subsp. sativus]	1596	CT	2	CTTGATTACCTATATAT	17	15
XM_017393362.2	XP_017248851.2 3-epi-6-deoxocathasterone 23-monooxygenase CYP90C1 isoform X2 [Daucus carota subsp. sativus]	183	TCTCTCTCTCCCTCTC	16	TCTCTCTCTCCCTCTCCTCTCTCTCCCTCTC	31	15
XM_017393630.2	XP_017249119.1 probable inactive purple acid phosphatase 28 isoform X1 [Daucus carota subsp. sativus]	904	TACAGG	6	TACAGGTCACACACTAACAGG	21	15
XM_017394134.2	XP_017249623.1 uncharacterized protein LOC108220384 [Daucus carota subsp. sativus]	258	G	1	GAAACCGAAACCGAAA	16	15
XM_017394161.2	XP_017249650.1 zinc finger CCCH domain-containing protein 49 [Daucus carota subsp. sativus]	82	C	1	CTACCAATTAGGGTTT	16	15
XM_017394285.2	XP_017249774.1 uncharacterized protein LOC108220500 [Daucus carota subsp. sativus]	222	C	1	CTCTTCACTCTCCAAG	16	15
XM_017394712.2	XP_017250201.1 probable LRR receptor-like serine/threonine-protein kinase At1g74360 [Daucus carota subsp. sativus]	3342	TAGA	4	TAGAACCCGGGCTGGGAGA	19	15
XM_017394807.2	XP_017250296.1 probable WRKY transcription factor 31 [Daucus carota subsp. sativus]	1769	C	1	CAACAGCTCAGTTGGG	16	15
XM_017395754.2	XP_017251243.1 uncharacterized protein LOC108221896 [Daucus carota subsp. sativus]	279	ACAGG	5	ACAGGGATTATTTATTCAGG	20	15
XM_017395770.2	XP_017251259.1 cold shock protein 2 [Daucus carota subsp. sativus]	34	CTTGT	5	CTTGTACAAGGCACTATTGT	20	15
XM_017395920.2	XP_017251409.1 uncharacterized protein LOC108222037 [Daucus carota subsp. sativus]	407	ACCGGCTAG	9	ACCGGCTAGGTTCGGGCCGGCTAG	24	15
XM_017396061.2	XP_017251550.1 AP2-like ethylene-responsive transcription factor AIL1 [Daucus carota subsp. sativus]	1920	ATGC	4	ATGCTATTTCATCCTTTGC	19	15
XM_017396273.2	XP_017251762.1 UDP-glucose 4-epimerase [Daucus carota subsp. sativus]	1519	T	1	TCCTCTTCCTCTACTC	16	15
XM_017396309.2	XP_017251798.1 WEB family protein At3g51220 [Daucus carota subsp. sativus]	581	C	1	CTAAGGGAAATGCTGG	16	15
XM_017396535.2	XP_017252024.1 disease resistance protein RPS2 [Daucus carota subsp. sativus]	1579	G	1	GGGCAGTGTCTATTAT	16	15
XM_017397032.2	XP_017252521.1 uncharacterized protein LOC108223003 isoform X1 [Daucus carota subsp. sativus]	679	AGGAAGTTGA	10	AGGAAGTTGAAGTAATGGAAGTTGA	25	15
XM_017397272.2	XP_017252761.2 probable protein phosphatase 2C 39 [Daucus carota subsp. sativus]	109	TCA	3	TCACCAGCAGCAGCAGCA	18	15
XM_017397462.2	XP_017252951.1 cold-shock protein CS120 [Daucus carota subsp. sativus]	190	TCTG	4	TCTGACTACGGCGCTGCTG	19	15
XM_017367542.2	XP_017252984.1 uncharacterized protein LOC108223310 [Daucus carota subsp. sativus]	2136	T	1	TTATTGGATATCTTTA	16	15
XM_017397495.1	XP_017252984.1 uncharacterized protein LOC108223310 [Daucus carota subsp. sativus]	617	T	1	TTATTGGATATCTTTA	16	15
XM_017397764.2	XP_017253253.1 uncharacterized protein LOC108223477 isoform X1 [Daucus carota subsp. sativus]	535	GAGATGG	7	GAGATGGTTTTTGTGAAGATGG	22	15
XM_017397957.2	XP_017253446.1 pre-mRNA-splicing factor SLU7 [Daucus carota subsp. sativus]	185	AAA	3	AAACACATCGTCATCGAA	18	15
XM_017398219.2	XP_017253710.1 reticulon-like protein B8 isoform X1 [Daucus carota subsp. sativus]	92	CTC	3	CTCATCTTTGTGTAGTTC	18	15
XM_017398318.2	XP_017253807.1 uncharacterized protein LOC108223867 isoform X1 [Daucus carota subsp. sativus]	1279	AT	2	ATGTGGTAGTCAACAGT	17	15
XM_017398319.2	XP_017253808.1 uncharacterized protein LOC108223867 isoform X2 [Daucus carota subsp. sativus]	1275	AT	2	ATGTGGTAGTCAACAGT	17	15
XM_017398325.2	XP_017253814.1 ribosome-recycling factor, chloroplastic [Daucus carota subsp. sativus]	337	GAG	3	GAGGTGCTTGTATTTCAG	18	15
XM_017398707.2	XP_017254196.1 elongation factor 1-beta 2 [Daucus carota subsp. sativus]	796	TC	2	TCAAGGACTTGTTCTAC	17	15
XM_017398968.2	XP_017254457.1 F-box/kelch-repeat protein At1g51550 [Daucus carota subsp. sativus]	180	AGCAACAT	8	AGCAACATCTCCATGGGCAACAT	23	15
XM_017398968.2	XP_017254457.1 F-box/kelch-repeat protein At1g51550 [Daucus carota subsp. sativus]	181	GCAACAT	7	GCAACATCTCCATGGCCAACAT	22	15
XM_017399096.2	XP_017254585.2 AP2-like ethylene-responsive transcription factor CRL5 [Daucus carota subsp. sativus]	727	TC	2	TCATCAGCAGCAGCAGC	17	15
XM_017399784.2	XP_017255273.1 probable U3 small nucleolar RNA-associated protein 11 [Daucus carota subsp. sativus]	138	T	1	TACGTGAAAGCGACAG	16	15
XM_017399919.2	XP_017255408.1 beta-glucosidase 44 [Daucus carota subsp. sativus]	42	GAAAATGG	8	GAAAATGGTGAGAATCAAAATGG	23	15
XM_017400056.2	XP_017255545.1 putative pentatricopeptide repeat-containing protein At3g15200 [Daucus carota subsp. sativus]	226	TGACCA	6	TGACCACTCATTTATAGACCA	21	15
XM_017400085.2	XP_017255574.1 NAC domain-containing protein 41 [Daucus carota subsp. sativus]	729	TC	2	TCCCTGCTATTTCTACC	17	15
XM_017400092.2	XP_017255581.1 protein ALUMINUM SENSITIVE 3 [Daucus carota subsp. sativus]	108	A	1	ACTTGTACAAACACAT	16	15
XM_017400341.2	XP_017255830.1 uncharacterized protein At5g03900, chloroplastic [Daucus carota subsp. sativus]	1923	T	1	TCTGCATTTTAGCTAG	16	15
XM_017400427.2	XP_017255916.1 protein SMAX1-LIKE 3 [Daucus carota subsp. sativus]	1798	AT	2	ATGAAAATAGAAGACTT	17	15
XM_017400669.2	XP_017256158.1 uncharacterized protein LOC108225731 [Daucus carota subsp. sativus]	297	G	1	GTCCAGAGATGTTGTA	16	15
XM_017400741.2	XP_017256230.1 non-symbiotic hemoglobin 1 isoform X2 [Daucus carota subsp. sativus]	961	TAGAT	5	TAGATATATAAACCAGAGAT	20	15
XM_017400866.2	XP_017256355.1 mitogen-activated protein kinase kinase kinase 18 [Daucus carota subsp. sativus]	1359	GTGTA	5	GTGTAACAGATGTGAATGTA	20	15
XM_017401966.2	XP_017257455.2 extensin-2 [Daucus carota subsp. sativus]	1852	ACC	3	ACCGCCATCTCCACCCCC	18	15
XM_017402263.2	XP_017257752.1 uncharacterized protein LOC108227222 [Daucus carota subsp. sativus]	1714	CTG	3	CTGCATGCAACTTGTGTG	18	15
XM_017402735.2	XP_017258224.1 thioredoxin-like protein AAED1, chloroplastic [Daucus carota subsp. sativus]	45	TT	2	TTCCACGGGGTTGAGCT	17	15
XM_017403517.2	XP_017259006.1 monodehydroascorbate reductase [Daucus carota subsp. sativus]	224	TAAT	4	TAATAATCGATCCAACAAT	19	15
XM_064078964.1	XP_063935034.1 non-symbiotic hemoglobin 1 isoform X1 [Daucus carota subsp. sativus]	989	TAGAT	5	TAGATATTTGAACCACAGAT	20	15
XM_064079707.1	XP_063935777.1 coiled-coil domain-containing protein SCD2 isoform X1 [Daucus carota subsp. sativus]	1341	TG	2	TGGGACTTAATGTGAAG	17	15
XM_064079916.1	XP_063935986.1 ribonuclease E/G-like protein, chloroplastic isoform X1 [Daucus carota subsp. sativus]	137	ACTGCTGCTGC	11	ACTGCTGCTGCTGCTGCTGCTGCTGC	26	15
XM_064079989.1	XP_063936059.1 AP2-like ethylene-responsive transcription factor CRL5 [Daucus carota subsp. sativus]	270	TC	2	TCATCAGCAGCAGCAGC	17	15
XM_064081027.1	XP_063937097.1 ribulose bisphosphate carboxylase/oxygenase activase, chloroplastic [Daucus carota subsp. sativus]	4891	TACACA	6	TACACATAAGTACATAACACA	21	15
XM_017363785.2	XP_063937176.1 probable protein phosphatase 2C 52 [Daucus carota subsp. sativus]	1929	CTCTT	5	CTCTTGCAGCAAGATTTCTT	20	15
XM_064081106.1	XP_063937176.1 probable protein phosphatase 2C 52 [Daucus carota subsp. sativus]	1832	CTCTT	5	CTCTTGCAGCAAGATTTCTT	20	15
XM_064081504.1	XP_063937574.1 protein SLOW WALKER 2 [Daucus carota subsp. sativus]	2734	AATGATGATGATGATGATGA	20	AATGATGATGATGATGATGATGATGATGATGATGA	35	15
XM_064081941.1	XP_063938011.1 probable aspartic proteinase GIP2 [Daucus carota subsp. sativus]	2287	T	1	TCTAGTTTCGGTGTTC	16	15
XM_064083951.1	XP_063940021.1 uncharacterized protein LOC108200889 [Daucus carota subsp. sativus]	329	T	1	TTCTTGAATCTGAATA	16	15
XM_064084141.1	XP_063940211.1 protein RDM1-like [Daucus carota subsp. sativus]	649	CAGTGAA	7	CAGTGAATATAGTCTAAGTGAA	22	15
XR_010287659.1	XP_063940678.1 putative pentatricopeptide repeat-containing protein At1g12700, mitochondrial [Daucus carota subsp. sativus]	2980	T	1	TAAGATGCAAGATTAA	16	15
XM_064084893.1	XP_063940964.1 probable boron transporter 2 [Daucus carota subsp. sativus]	135	T	1	TAAGAAAGACTTTGGA	16	15
XM_064086574.1	XP_063942644.1 uncharacterized protein LOC135150311 [Daucus carota subsp. sativus]	159	G	1	GGTCTTTGTGGGTACA	16	15
XR_010291073.1	XP_063942993.1 uncharacterized protein LOC108207712 [Daucus carota subsp. sativus]	636	CT	2	CTTTTAGATCGATCTTT	17	15
XM_064086930.1	XP_063943000.1 protein ECERIFERUM 26-like [Daucus carota subsp. sativus]	982	GCCAAG	6	GCCAAGGGCCCAAGGCCCAAG	21	15
XM_064087764.1	XP_063943838.1 uncharacterized protein LOC108208907 [Daucus carota subsp. sativus]	534	C	1	CCATTTGCTTAAGATA	16	15
XM_064087766.1	XP_063943838.1 uncharacterized protein LOC108208907 [Daucus carota subsp. sativus]	459	C	1	CCATTTGCTTAAGATA	16	15
XM_064087767.1	XP_063943838.1 uncharacterized protein LOC108208907 [Daucus carota subsp. sativus]	577	C	1	CCATTTGCTTAAGATA	16	15
XM_064087768.1	XP_063943838.1 uncharacterized protein LOC108208907 [Daucus carota subsp. sativus]	388	C	1	CCATTTGCTTAAGATA	16	15
XM_017382189.2	XP_063944849.1 uncharacterized protein LOC108210781 isoform X1 [Daucus carota subsp. sativus]	265	GG	2	GGTTGTTTATTCAACAG	17	15
XM_064088772.1	XP_063944849.1 uncharacterized protein LOC108210781 isoform X1 [Daucus carota subsp. sativus]	247	GG	2	GGTTGTTTATTCAACAG	17	15
XM_064088775.1	XP_063944849.1 uncharacterized protein LOC108210781 isoform X1 [Daucus carota subsp. sativus]	244	GG	2	GGTTGTTTATTCAACAG	17	15
XM_064088776.1	XP_063944849.1 uncharacterized protein LOC108210781 isoform X1 [Daucus carota subsp. sativus]	230	GG	2	GGTTGTTTATTCAACAG	17	15
XM_064088777.1	XP_063944849.1 uncharacterized protein LOC108210781 isoform X1 [Daucus carota subsp. sativus]	223	GG	2	GGTTGTTTATTCAACAG	17	15
XR_010291992.1	XP_063944911.1 uncharacterized protein LOC108212317 [Daucus carota subsp. sativus]	665	GAG	3	GAGAAATATTGGTTGCAG	18	15
XM_064089421.1	XP_063945492.1 1,4-alpha-glucan-branching enzyme 2-2, chloroplastic/amyloplastic [Daucus carota subsp. sativus]	43	CA	2	CAGGCAGCCCTTGTAAA	17	15
XM_064089422.1	XP_063945492.1 1,4-alpha-glucan-branching enzyme 2-2, chloroplastic/amyloplastic [Daucus carota subsp. sativus]	43	CA	2	CAGGCAGCCCTTGTAAA	17	15
XM_064089576.1	XP_063945646.1 uncharacterized protein LOC108193546 [Daucus carota subsp. sativus]	625	ATGGTGATGATAAT	14	ATGGTGATGATAATAGTGGTGATGATAAT	29	15
XM_064089576.1	XP_063945646.1 uncharacterized protein LOC108193546 [Daucus carota subsp. sativus]	1718	TCATCAGACCTCCAAG	16	TCATCAGACCTCCAAGCATCAGACCTCCAAG	31	15
XM_064090226.1	XP_063946296.1 LOW QUALITY PROTEIN: uncharacterized protein LOC108215164 [Daucus carota subsp. sativus]	962	G	1	GAAGGTAAGCTCAAGC	16	15
XM_064090476.1	XP_063946547.1 embryogenesis-associated protein EMB8 isoform X1 [Daucus carota subsp. sativus]	3255	TAGTAGTT	8	TAGTAGTTCATAATTAAGTAGTT	23	15
XM_017373824.2	XP_063946646.1 uncharacterized protein LOC108194990 isoform X1 [Daucus carota subsp. sativus]	1145	TCAGACG	7	TCAGACGTCCATCTTACAGACG	22	15
XM_064089055.1	XP_063946797.1 uncharacterized protein LOC135151677 [Daucus carota subsp. sativus]	1571	CCTGGGCCGC	10	CCTGGGCCGCCAGATGCTGGGCCGC	25	15
XM_064090728.1	XP_063946798.1 uncharacterized protein LOC135151678 [Daucus carota subsp. sativus]	272	ATCTTGTACTAGTAGC	16	ATCTTGTACTAGTAGCTCTTGTACTAGTAGC	31	15
XM_064090930.1	XP_063947000.1 villin-3 [Daucus carota subsp. sativus]	2847	AAGTGAAGGAGGACATAGTGAAGGAGGACATA	32	AAGTGAAGGAGGACATAGTGAAGGAGGACATAGTGAAGGAGGACATA	47	15
XM_064089061.1	XP_063947064.1 uncharacterized protein LOC135151914 [Daucus carota subsp. sativus]	4836	GAAAAAAAAAATA	13	GAGAGAAAAAAAAAATAAAAAAAAAATA	28	15
XM_017390651.2	XP_063947137.1 RING-H2 finger protein ATL46 [Daucus carota subsp. sativus]	145	CTATTTT	7	CTATTTTCAAGGGTCTTATTTT	22	15
XM_064091779.1	XP_063947849.1 protein DETOXIFICATION 21-like isoform X1 [Daucus carota subsp. sativus]	242	GA	2	GATTCTTTCAGTTCTTA	17	15
XM_064092111.1	XP_063948181.1 uncharacterized protein LOC108202298 [Daucus carota subsp. sativus]	383	AGGC	4	AGGTAGTACGACTCGTGGC	19	15
XM_064092210.1	XP_063948280.1 protein FORGETTER 1 [Daucus carota subsp. sativus]	4729	CCACGG	6	CCACGGGTCCGCGGTTCACGG	21	15
XM_064092245.1	XP_063948315.1 uncharacterized protein LOC108219343 isoform X3 [Daucus carota subsp. sativus]	157	T	1	TCCCTGCAGAATCATC	16	15
XM_064092246.1	XP_063948317.1 uncharacterized protein LOC108219343 isoform X4 [Daucus carota subsp. sativus]	159	T	1	TCCCTGCAGAATCATC	16	15
XM_064092651.1	XP_063948721.1 nucleobase-ascorbate transporter 6 isoform X1 [Daucus carota subsp. sativus]	1706	T	1	TGATGCCAATTTAAAC	16	15
XM_064092671.1	XP_063948741.1 phosphoinositide phosphatase SAC7 isoform X1 [Daucus carota subsp. sativus]	643	ACAG	4	ACAGATTTTGTAATAGCAG	19	15
XM_064093044.1	XP_063949114.1 protein ALP1-like [Daucus carota subsp. sativus]	300	GGTCTCG	7	GGTCTCGTCGTCTCGAGTCTCG	22	15
XM_064094057.1	XP_063950127.1 uncharacterized protein LOC108221773 [Daucus carota subsp. sativus]	118	A	1	ACAAATAAGTAGAATT	16	15
XM_064094057.1	XP_063950127.1 uncharacterized protein LOC108221773 [Daucus carota subsp. sativus]	3325	TAGA	4	TAGACATCAACAATGGAGA	19	15
XR_001803139.2	#N/A	293	AAGGAG	6	AAGGAGCATTGGAGGGAGGAG	21	15
XR_001805263.2	#N/A	220	GA	2	GAGTCAAGACATGCAAA	17	15
XR_001806744.2	#N/A	676	CGA	3	CGATGGAATGATTGAAGA	18	15
XR_001807477.2	#N/A	206	GGGAAGGAG	9	GGGAAGGAGTATTGGAGGAAGGAG	24	15
XR_010290211.1	#N/A	1335	GCTT	4	GCTTTGTTGTTTTAATCTT	19	15
XR_010290495.1	#N/A	702	AATATA	6	AATATAAATATAAATTATATA	21	15
NM_001329165.1	NP_001316094.1 zeta-carotene desaturase, chloroplastic/chromoplastic [Daucus carota subsp. sativus]	116	TACT	4	TACTTACACACACACACT	18	14
XM_017359345.2	XP_017214834.1 succinate dehydrogenase [ubiquinone] cytochrome b subunit, mitochondrial-like [Daucus carota subsp. sativus]	976	GAC	3	GACTAAGGTTTCTAAAC	17	14
XM_017359590.2	XP_017215079.1 uncharacterized protein LOC108193026 [Daucus carota subsp. sativus]	107	TC	2	TCCAGCATATAAACGC	16	14
XM_017359743.2	XP_017215234.1 PI-PLC X domain-containing protein At5g67130-like [Daucus carota subsp. sativus]	1430	GTATTTGTAATGCTT	15	GTATTTGTAATGCTTTATTTGTAATGCTT	29	14
XM_017359745.2	XP_017215234.1 PI-PLC X domain-containing protein At5g67130-like [Daucus carota subsp. sativus]	1317	GTATTTGTAATGCTT	15	GTATTTGTAATGCTTTATTTGTAATGCTT	29	14
XM_017359779.2	XP_017215268.1 zinc finger transcription factor YY1 [Daucus carota subsp. sativus]	124	CTTGATTAT	9	CTTGATTATTCGATTTTGATTAT	23	14
XM_064080962.1	XP_017215521.1 PI-PLC X domain-containing protein At5g67130-like isoform X2 [Daucus carota subsp. sativus]	1066	GTATTTGTAATGCTT	15	GTATTTGTAATGCTTTATTTGTAATGCTT	29	14
XR_010291470.1	XP_017215736.2 pleiotropic drug resistance protein 1 [Daucus carota subsp. sativus]	541	TG	2	TGTTTTTATTTTTCAG	16	14
XM_017360502.2	XP_017215991.1 large ribosomal subunit protein eL37z [Daucus carota subsp. sativus]	571	GTTT	4	GTTTTGCACTTCAGTTTT	18	14
XM_017360617.2	XP_017216106.1 uncharacterized protein LOC108193798 [Daucus carota subsp. sativus]	263	TTC	3	TTCTCATCATCATCATC	17	14
XM_017360904.2	XP_017216393.1 thaumatin-like protein 1 [Daucus carota subsp. sativus]	1194	GTAGAG	6	GTAGAGAGACTTGGTTAGAG	20	14
XM_017361099.2	XP_017216588.1 probable polygalacturonase [Daucus carota subsp. sativus]	1951	T	1	TCGTGGTAGTACCAC	15	14
XM_017361177.2	XP_017216666.1 uncharacterized protein LOC108194240 [Daucus carota subsp. sativus]	238	TATTT	5	TATTTTTCGAGATAAATTT	19	14
XM_017361802.2	XP_017217291.1 cysteine-rich receptor-like protein kinase 10 [Daucus carota subsp. sativus]	2262	GTCAATA	7	GTCAATAGTATTGACTCAATA	21	14
XM_017361832.2	XP_017217321.1 uncharacterized protein LOC108194890 [Daucus carota subsp. sativus]	1141	CT	2	CTGGCTTCACCCAAGT	16	14
XM_017362112.2	XP_017217601.1 protein MODIFIER OF SNC1 1-like [Daucus carota subsp. sativus]	102	TCACACACACACAC	14	TCACACACACACACACACACACACACAC	28	14
XM_017362163.2	XP_017217652.1 LOW QUALITY PROTEIN: CBL-interacting serine/threonine-protein kinase 1 [Daucus carota subsp. sativus]	127	CTGCAA	6	CTGCAATTATTCTGTTGCAA	20	14
XM_017362215.2	XP_017217704.1 calvin cycle protein CP12-3, chloroplastic [Daucus carota subsp. sativus]	498	CGT	3	CGTAGCTGCCATATGGT	17	14
XM_017362215.2	XP_017217704.1 calvin cycle protein CP12-3, chloroplastic [Daucus carota subsp. sativus]	529	ATCC	4	ATCCTGAAATTTATGTCC	18	14
XM_017362939.2	XP_017218428.1 dolichyl-diphosphooligosaccharide--protein glycosyltransferase subunit STT3A [Daucus carota subsp. sativus]	91	AA	2	ACCCAGACTGAGTGCA	16	14
XM_017363314.2	XP_017218803.1 cullin-1 [Daucus carota subsp. sativus]	56	CAAAACACA	9	CAAAACACACTAATAAAAACACA	23	14
XM_017363425.2	XP_017218914.1 heterogeneous nuclear ribonucleoprotein 1 [Daucus carota subsp. sativus]	1533	G	1	GATGAGGCCAAAGTA	15	14
XM_017363974.2	XP_017219463.1 proline-rich receptor-like protein kinase PERK8 [Daucus carota subsp. sativus]	55	A	1	ACTCTCTCTCTCTCT	15	14
XM_017364201.2	XP_017219690.1 mannose-1-phosphate guanylyltransferase 1 [Daucus carota subsp. sativus]	40	CCTC	4	CCTCTCTCTCTCTCTCTC	18	14
XM_017364277.2	XP_017219766.1 uncharacterized protein LOC108196829 [Daucus carota subsp. sativus]	84	GC	2	GCATTCAATTTGATCC	16	14
XM_017364280.2	XP_017219769.1 shikimate O-hydroxycinnamoyltransferase [Daucus carota subsp. sativus]	1462	AAT	3	AATTTTGTGTTGTGCAT	17	14
XM_017364531.2	XP_017220020.1 DEAD-box ATP-dependent RNA helicase 58, chloroplastic [Daucus carota subsp. sativus]	960	AAGG	4	AAGGTTTGCCGATAGAGG	18	14
XM_017364729.2	XP_017220218.1 fluoride export protein 1 [Daucus carota subsp. sativus]	430	ATAG	4	ATAGTTGCCTGGAATTAG	18	14
XM_017364939.2	XP_017220428.1 wound-induced protein 1 [Daucus carota subsp. sativus]	51	CTCTCTCTC	9	CTCTCTCTCTGAAAATCTCTCTC	23	14
XM_017365048.2	XP_017220537.1 type I inositol polyphosphate 5-phosphatase 13 [Daucus carota subsp. sativus]	1732	TG	2	TGTCGGTGAACTGCAG	16	14
XM_017365608.2	XP_017221097.1 probable methylenetetrahydrofolate reductase (NADH) [Daucus carota subsp. sativus]	2029	T	1	TGTGGCTGTTAGTAC	15	14
XM_017366524.2	XP_017222013.1 1-aminocyclopropane-1-carboxylate synthase 7 [Daucus carota subsp. sativus]	27	C	1	CTTCAAACATCACTA	15	14
XM_017366668.2	XP_017222157.1 uncharacterized protein LOC108198896 [Daucus carota subsp. sativus]	22	GGAGAG	6	GGAGAGAGAGTCAGAGAGAG	20	14
XM_017366865.2	XP_017222354.1 protein NEGATIVE GRAVITROPIC RESPONSE OF ROOTS [Daucus carota subsp. sativus]	963	AAT	3	AATGTTTCATACTCCAT	17	14
XM_017367527.2	XP_017223016.1 uncharacterized protein LOC108199620 [Daucus carota subsp. sativus]	243	T	1	TACCTCCCTCCCTCC	15	14
XM_017367600.2	XP_017223089.1 trihelix transcription factor ENAP1 [Daucus carota subsp. sativus]	41	GTAGCCCGTTTTGTTTA	17	GTAGCCCGTTTTGTTTAGCCCGTTTTGTTTA	31	14
XM_017367631.2	XP_017223120.1 pentatricopeptide repeat-containing protein At5g67570, chloroplastic [Daucus carota subsp. sativus]	43	CT	2	CTTTGGATTTGGTTAT	16	14
XM_017368362.2	XP_017223851.1 uncharacterized protein LOC108200264 [Daucus carota subsp. sativus]	84	TGA	3	TGACTGAGAGAGGCAGA	17	14
XM_017368591.2	XP_017224080.1 LEAF RUST 10 DISEASE-RESISTANCE LOCUS RECEPTOR-LIKE PROTEIN KINASE-like 1.5 [Daucus carota subsp. sativus]	139	T	1	TAATCTCCACAAACC	15	14
XM_017368923.2	XP_017224412.1 myrcene synthase, chloroplastic-like [Daucus carota subsp. sativus]	252	AAT	3	AATCACAGGGTACTGAT	17	14
XM_017368992.2	XP_017224481.1 MACPF domain-containing protein At1g14780 [Daucus carota subsp. sativus]	88	TTGAT	5	TTGATATTGTCTTTGTGAT	19	14
XM_017368992.2	XP_017224481.1 MACPF domain-containing protein At1g14780 [Daucus carota subsp. sativus]	90	GAT	3	GATCTTGTCTTGGTCAT	17	14
XM_017369052.2	XP_017224541.1 zinc finger protein ZAT10 [Daucus carota subsp. sativus]	63	C	1	CTATATCTCTCTCGA	15	14
XM_017369096.2	XP_017224585.1 uncharacterized protein LOC108200837 [Daucus carota subsp. sativus]	403	TA	2	TAATAATCTTTATACA	16	14
XM_017370190.2	XP_017225679.1 protein RDM1-like [Daucus carota subsp. sativus]	203	AA	2	AAGAGCGTTCCTTTTA	16	14
XM_017370340.2	XP_017225829.1 protein argonaute 2 [Daucus carota subsp. sativus]	51	GAGA	4	GAGAGAGAGAGAGGCAGA	18	14
XM_017370732.2	XP_017226221.2 uncharacterized protein LOC108202348 [Daucus carota subsp. sativus]	756	A	1	ATTGGATGGTTGCAG	15	14
XM_017370733.2	XP_017226222.1 uncharacterized protein LOC108202349 [Daucus carota subsp. sativus]	754	A	1	ATTGGATGGTTGCAG	15	14
XM_017371600.2	XP_017227089.1 dormancy-associated protein homolog 3 isoform X1 [Daucus carota subsp. sativus]	617	CTAGG	5	CTAGGCAGCTAGTCATAGG	19	14
XM_017371601.2	XP_017227090.1 dormancy-associated protein homolog 3 isoform X2 [Daucus carota subsp. sativus]	602	CTAGG	5	CTAGGCAGCTAGTCATAGG	19	14
XM_017371651.2	XP_017227140.1 xyloglucan endotransglucosylase protein 2 [Daucus carota subsp. sativus]	1052	TT	2	TTTGATCCGCCTGAAT	16	14
XM_017373798.2	XP_017229287.1 NAD kinase 2, chloroplastic [Daucus carota subsp. sativus]	136	CGAGAGAGAGAGAGAG	16	CGAGAGAGAGACACAGAGAGAGAGAGAGAG	30	14
XM_017373798.2	XP_017229287.1 NAD kinase 2, chloroplastic [Daucus carota subsp. sativus]	141	GAGAGAGAGAG	11	GAGAGAGAGAGACACAGAGAGAGAG	25	14
XM_017374720.2	XP_017230209.1 protein neprosin [Daucus carota subsp. sativus]	192	TGAGAGAGAGAGA	13	TGAGAGAGAGAGAGAGAGAGAGAGAGA	27	14
XM_017374864.2	XP_017230353.1 phosphatidylinositol/phosphatidylcholine transfer protein SFH9 isoform X1 [Daucus carota subsp. sativus]	247	GGAGAGAGAGAGAGAG	16	GGAGAGAGAGAGAGAGAGAGAGAGAGAGAG	30	14
XM_017374976.2	XP_017230465.1 glycine-rich RNA-binding protein [Daucus carota subsp. sativus]	711	CGAATGAAATGAA	13	CGAATGAAATGAATGGAATGAAATGAA	27	14
XM_017375119.2	XP_017230608.1 E3 ubiquitin-protein ligase RFI2 [Daucus carota subsp. sativus]	1426	ATGGTCATAAAAGGCT	16	ATGGTCATAAAAGGCTGGTCATAAAAGGCT	30	14
XM_017375316.2	XP_017230805.1 sodium/proton antiporter 2 [Daucus carota subsp. sativus]	990	A	1	AAATTTGATCCCCAG	15	14
XM_017375711.2	XP_017231200.1 ATPase GET3A-like [Daucus carota subsp. sativus]	97	ATCTCTCTCTCTCTCTC	17	ATCTCTCTCTCTCTCTCTCTCTCTCTCTCTC	31	14
XM_017375777.2	XP_017231266.1 uncharacterized protein LOC108205735 [Daucus carota subsp. sativus]	1319	TAT	3	TATACATTCAGTGTAAT	17	14
XM_017375791.2	XP_017231280.1 probable methyltransferase PMT15 [Daucus carota subsp. sativus]	89	ATCTCTCTCTCTCTC	15	ATATCTCTCTCTCTCTCTCTCTCTCTCTC	29	14
XM_017375793.2	XP_017231282.1 uncharacterized protein LOC108205744 isoform X1 [Daucus carota subsp. sativus]	91	GA	2	GAAGAAAGAAGAAAAA	16	14
XR_001806300.2	XP_017231954.1 potassium transporter 5 [Daucus carota subsp. sativus]	976	C	1	CTCTCCATAACAGGT	15	14
XM_017376955.2	XP_017232444.1 small ribosomal subunit protein uS15 [Daucus carota subsp. sativus]	602	GTTT	4	GTTTAGAAGGTTGGATTT	18	14
XM_017377369.2	XP_017232858.1 uncharacterized protein LOC108206931 [Daucus carota subsp. sativus]	1568	G	1	GCAGGACTACTCAAC	15	14
XM_017378085.2	XP_017233574.1 uncharacterized protein LOC108207648 [Daucus carota subsp. sativus]	1198	TA	2	TATATTCAAGTTCTCA	16	14
XR_010291300.1	XP_017234195.1 uncharacterized protein LOC108208204 isoform X1 [Daucus carota subsp. sativus]	125	GAG	3	GAGATTTATACTGTCAG	17	14
XM_017378938.2	XP_017234427.1 protein SHORT-ROOT [Daucus carota subsp. sativus]	1552	GC	2	GCGCTTTTTTCCAATC	16	14
XM_017379249.2	XP_017234738.1 disease resistance protein RLM3 [Daucus carota subsp. sativus]	75	AAG	3	AAGATCTCTTCCGGTAG	17	14
XM_017379342.2	XP_017234832.1 cysteine-tryptophan domain-containing zinc finger protein 7 isoform X2 [Daucus carota subsp. sativus]	126	CTCTCTCTCT	10	CTCTCTCTCTCTCTTTCTCTCTCT	24	14
XM_017379500.2	XP_017234989.1 myosin-11 isoform X2 [Daucus carota subsp. sativus]	182	CCTCTCTCTCTCTCTCTCTC	20	CCTCTCTCTCTCTCTCTCTCTCTCTCTCTCTCTC	34	14
XM_017379867.2	XP_017235356.1 DDT domain-containing protein PTM [Daucus carota subsp. sativus]	147	CGTCATTCATTACGAGTCATTCATTA	26	CGTCATTCATTACGAGTCATTCATTACGAGTCATTCATTA	40	14
XM_017379997.2	XP_017235486.1 serine/threonine-protein phosphatase PP1 isozyme 2 [Daucus carota subsp. sativus]	222	GGAGAGAGAGA	11	GGAGAGAGAGAAACAGAGAGAGAGA	25	14
XM_017380498.2	XP_017235987.1 common plant regulatory factor 1 [Daucus carota subsp. sativus]	1724	A	1	AGTATAACTTTCGGG	15	14
XM_017380684.2	XP_017236174.1 ethylene-responsive transcription factor RAP2-2 [Daucus carota subsp. sativus]	1404	GTATTAT	7	GTATTATCATAATACTATTAT	21	14
XM_017380685.2	XP_017236174.1 ethylene-responsive transcription factor RAP2-2 [Daucus carota subsp. sativus]	1385	GTATTAT	7	GTATTATCATAATACTATTAT	21	14
XM_017380816.2	XP_017236305.1 photosystem I reaction center subunit III, chloroplastic [Daucus carota subsp. sativus]	824	TA	2	TAATATGTTAATGTAA	16	14
XR_010285498.1	XP_017236320.1 uncharacterized protein LOC108209752 isoform X1 [Daucus carota subsp. sativus]	141	GT	2	GTCTCCTGTTAATTAT	16	14
XR_010288970.1	XP_017236320.1 uncharacterized protein LOC108209752 isoform X1 [Daucus carota subsp. sativus]	1676	C	1	CATGTGCCTCGCATT	15	14
XM_017381117.2	XP_017236606.1 protein HESO1 [Daucus carota subsp. sativus]	183	CT	2	CTATTTAGAGCATTTT	16	14
XM_017381146.2	XP_017236635.2 cullin-3A [Daucus carota subsp. sativus]	275	AGAGAG	6	AGAGGGAGAGAGAGGGAGAG	20	14
XM_017381211.2	XP_017236700.1 eukaryotic translation initiation factor 6-2 [Daucus carota subsp. sativus]	156	ACTCTCTC	8	ACTCTCTCTCCCTATCTCTCTC	22	14
XM_017381221.2	XP_017236710.1 uncharacterized protein LOC108209993 [Daucus carota subsp. sativus]	1783	C	1	CATTCTGCCAAATTA	15	14
XM_017382134.2	XP_017237623.1 uncharacterized protein LOC108210743 [Daucus carota subsp. sativus]	1824	CAGTGGT	7	CAGTGGTGCTTATAAAGTGGT	21	14
XM_017382185.2	XP_017237674.1 transcription factor VIP1 [Daucus carota subsp. sativus]	113	TA	2	TAGTGTCCTCAGCACA	16	14
XM_017382502.2	XP_017237991.1 uncharacterized protein LOC108211023 [Daucus carota subsp. sativus]	531	AG	2	ACAATTTCTATACAGG	16	14
XM_017382625.2	XP_017238114.1 uncharacterized protein LOC108211114 [Daucus carota subsp. sativus]	53	ATCTCTCT	8	ATCTCTCTCTTTCTCTCTCTCT	22	14
XM_017382897.2	XP_017238386.1 probable serine/threonine-protein kinase CST [Daucus carota subsp. sativus]	922	TG	2	TGTTTATTTTATGAAG	16	14
XM_017383019.2	XP_017238508.1 E3 ubiquitin-protein ligase RSL1 [Daucus carota subsp. sativus]	102	TACACACAC	9	TACACACACACACACACACACAC	23	14
XM_017383314.2	XP_017238803.1 thioredoxin-like protein CXXS1 [Daucus carota subsp. sativus]	557	TTTC	4	TTTCTATATATTTTATTC	18	14
XM_017383500.2	XP_017238989.1 septum-promoting GTP-binding protein 1 [Daucus carota subsp. sativus]	1031	TA	2	TAATCTACACTCAGAA	16	14
XM_017383561.2	XP_017239050.1 gibberellin 20 oxidase 1 [Daucus carota subsp. sativus]	1382	AGA	3	AGATTCTCCGTGCTGGA	17	14
XM_017384842.2	XP_017240331.1 uncharacterized protein LOC108213099 [Daucus carota subsp. sativus]	63	AACACACACACACACACACAC	21	AACACACACACACACACACACACACACACACACAC	35	14
XM_017386515.2	XP_017242004.1 glutamate synthase 1 [NADH], chloroplastic [Daucus carota subsp. sativus]	7115	G	1	GTAGATTCTTCGCCT	15	14
XM_017386688.2	XP_017242177.1 metal tolerance protein 2 [Daucus carota subsp. sativus]	108	ATCTCTCTCTCTC	13	ATCTCTCTCTCTCTCTCTCTCTCTCTC	27	14
XM_017386688.2	XP_017242177.1 metal tolerance protein 2 [Daucus carota subsp. sativus]	536	GG	2	GGTCACTTTTGATCTG	16	14
XM_017387425.2	XP_017242914.1 NEDD8-conjugating enzyme Ubc12-like [Daucus carota subsp. sativus]	775	CT	2	CTGGAACAAAGGTAGT	16	14
XM_017387761.2	XP_017243250.1 probable disease resistance protein At5g66900 [Daucus carota subsp. sativus]	1990	ACAGA	5	ACAGAAAACTATTTTCAGA	19	14
XM_017387864.2	XP_017243353.1 small RNA degrading nuclease 5 [Daucus carota subsp. sativus]	1965	AGTGTCTA	8	AGTGTCTATATAGGTGTGTCTA	22	14
XM_017388469.2	XP_017243961.1 putative pentatricopeptide repeat-containing protein At1g09680 [Daucus carota subsp. sativus]	2320	CAACAGGTAACAGGTAACAGG	21	CAACAGGTAACAGGTAACAGGTAACAGGTAACAGG	35	14
XM_017388471.2	XP_017243961.1 putative pentatricopeptide repeat-containing protein At1g09680 [Daucus carota subsp. sativus]	2468	CAACAGGTAACAGGTAACAGG	21	CAACAGGTAACAGGTAACAGGTAACAGGTAACAGG	35	14
XM_017388565.2	XP_017244054.1 ribonuclease 3-like protein 3 [Daucus carota subsp. sativus]	600	A	1	AATAAAATTGTACAG	15	14
XR_001801591.2	XP_017244309.1 dnaJ protein ERDJ3A [Daucus carota subsp. sativus]	608	TACT	4	TACTAATAGATCACAACT	18	14
XM_017388891.2	XP_017244380.1 uncharacterized protein LOC108216198 [Daucus carota subsp. sativus]	1152	CGT	3	CGTAGATTAATTCCTGT	17	14
XM_017389336.2	XP_017244825.1 protein SHI RELATED SEQUENCE 1 [Daucus carota subsp. sativus]	145	TGA	3	TGAAAGGCATACAGAGA	17	14
XM_017390441.2	XP_017245930.1 probable galacturonosyltransferase 15 isoform X1 [Daucus carota subsp. sativus]	215	CA	2	CAGTTCTGAGCATATA	16	14
XM_017390442.2	XP_017245930.1 probable galacturonosyltransferase 15 isoform X1 [Daucus carota subsp. sativus]	220	CA	2	CAGTTCTAAGCATATA	16	14
XM_017391313.2	XP_017246802.1 uncharacterized protein LOC108218394 [Daucus carota subsp. sativus]	5842	GT	2	GTTAATACTTGTAAAT	16	14
XM_017391380.2	XP_017246869.1 callose synthase 12 [Daucus carota subsp. sativus]	124	CTCTCTCTC	9	CTCTCTCTCTCTCCATCTCTCTC	23	14
XM_017392780.2	XP_017248269.1 rhamnogalacturonan I rhamnosyltransferase 1 isoform X2 [Daucus carota subsp. sativus]	190	A	1	AAACAGACTCTCTCT	15	14
XM_017392819.2	XP_017248308.1 protein CANDIDATE G-PROTEIN COUPLED RECEPTOR 7 [Daucus carota subsp. sativus]	135	C	1	CTTCATTTTTCTCCT	15	14
XM_017392927.2	XP_017248416.1 receptor-like protein 30 [Daucus carota subsp. sativus]	1574	CTGTTTGTGTAATAA	15	CTGTTTGTGTAATAATGTTTGTGTAATAA	29	14
XM_017392981.2	XP_017248470.1 fasciclin-like arabinogalactan protein 1 [Daucus carota subsp. sativus]	54	ATCTCTCTCTCTCTCTC	17	ATCTCTCTCTCTCTCTCTCTCTCTCTCTCTC	31	14
XM_017393080.2	XP_017248569.1 serine/threonine-protein phosphatase 7 [Daucus carota subsp. sativus]	1717	GC	2	GCTGCGAATTTCAGTC	16	14
XM_017393938.2	XP_017249427.1 1-acyl-sn-glycerol-3-phosphate acyltransferase BAT2, chloroplastic isoform X1 [Daucus carota subsp. sativus]	165	GAT	3	GATGCATATACAATCAT	17	14
XM_017393939.2	XP_017249428.1 1-acyl-sn-glycerol-3-phosphate acyltransferase BAT2, chloroplastic isoform X3 [Daucus carota subsp. sativus]	165	GAT	3	GATGCATATACAATCAT	17	14
XM_017394522.2	XP_017250011.1 very-long-chain aldehyde decarbonylase CER3-like [Daucus carota subsp. sativus]	2172	GT	2	GTTATTGTTTTTCTCT	16	14
XM_017394981.2	XP_017250470.1 UDP-glucosyltransferase 29 [Daucus carota subsp. sativus]	82	A	1	AGAGAGAGAGAGAAG	15	14
XM_017395895.2	XP_017251384.1 uncharacterized protein LOC108222015 [Daucus carota subsp. sativus]	106	CTCCGTC	7	CTCCGTCTCTCTCTTTCCGTC	21	14
XM_017395925.2	XP_017251414.1 transcription factor MYB73 [Daucus carota subsp. sativus]	52	ATCTCTC	7	ATCTCTCTCAAAAAGTCTCTC	21	14
XM_017395990.2	XP_017251479.1 transcriptional regulator STERILE APETALA [Daucus carota subsp. sativus]	1761	AAG	3	AAGTTAGCGGACCTCAG	17	14
XM_017396003.2	XP_017251492.1 mitochondrial import inner membrane translocase subunit TIM8 [Daucus carota subsp. sativus]	389	A	1	ACCATGTATCAGTTG	15	14
XM_017396318.2	XP_017251807.1 zinc finger protein 8 [Daucus carota subsp. sativus]	180	T	1	TAGTCCACTCGTCTC	15	14
XM_017396809.2	XP_017252298.1 CBL-interacting serine/threonine-protein kinase 6 [Daucus carota subsp. sativus]	547	T	1	TTAGTATTGTTCTGG	15	14
XR_001804190.2	XP_017252352.1 probable phospholipid-transporting ATPase 4 [Daucus carota subsp. sativus]	552	A	1	AAAAATATTGCCTTT	15	14
XM_064093375.1	XP_017252386.1 F-box/kelch-repeat protein At3g23880-like isoform X1 [Daucus carota subsp. sativus]	771	AATA	4	AATACATATATATATATA	18	14
XM_017397224.2	XP_017252713.1 pleiotropic drug resistance protein 1 [Daucus carota subsp. sativus]	94	GTT	3	GTTGTGTACATTCACTT	17	14
XR_001806267.2	XP_017252752.1 uncharacterized protein LOC108223148 [Daucus carota subsp. sativus]	434	TCGATTT	7	TCGATTTTGGGATTCCGATTT	21	14
XM_017397576.2	XP_017253065.1 protein ACCUMULATION AND REPLICATION OF CHLOROPLASTS 6, chloroplastic [Daucus carota subsp. sativus]	2621	CATAC	5	CATACGATGCAAGTTATAC	19	14
XM_017397576.2	XP_017253065.1 protein ACCUMULATION AND REPLICATION OF CHLOROPLASTS 6, chloroplastic [Daucus carota subsp. sativus]	2623	TACA	4	TACAATGCAAGTTACACA	18	14
XM_017397956.2	XP_017253445.1 poly(A)-specific ribonuclease PARN [Daucus carota subsp. sativus]	185	TAGAGAGAGAGAGAG	15	TAGAGAGAGAGAGAGAGAGAGAGAGAGAG	29	14
XM_017398139.2	XP_017253630.1 uncharacterized protein LOC108223741 [Daucus carota subsp. sativus]	208	AACCCATATATCTATAC	17	AACCCATATATCTATACCCATATATCTATAC	31	14
XM_017398141.2	XP_017253630.1 uncharacterized protein LOC108223741 [Daucus carota subsp. sativus]	54	AACCCATATATCTATAC	17	AACCCATATATCTATACCCATATATCTATAC	31	14
XM_017398973.2	XP_017254462.1 vacuolar protein sorting-associated protein 26A [Daucus carota subsp. sativus]	1215	GTTAT	5	GTTATTCACCTACTTTTAT	19	14
XM_017399152.2	XP_017254641.1 chloroplast protein FOR GROWTH AND FERTILITY 1 [Daucus carota subsp. sativus]	1301	TCTC	4	TCTCCTCTCCTTCACCTC	18	14
XM_017399354.2	XP_017254843.1 ubiquitin-like modifier-activating enzyme 5 [Daucus carota subsp. sativus]	118	AG	2	AGATATCGAGGGACTG	16	14
XM_017399561.2	XP_017255050.1 PHAF1 protein At3g51130 [Daucus carota subsp. sativus]	162	AATTCAAGATAAAGTAT	17	AATTCAAGATAAAGTATTCAAGATAAAGTAT	31	14
XM_017400153.2	XP_017255642.1 uncharacterized protein LOC108225317 [Daucus carota subsp. sativus]	866	GAT	3	GATTTACACATATATAT	17	14
XM_017400748.2	XP_017256237.1 uncharacterized protein LOC108225790 [Daucus carota subsp. sativus]	864	T	1	TGAAGCTTGTATAAA	15	14
XM_017402591.2	XP_017258080.1 endoglucanase 25 isoform X1 [Daucus carota subsp. sativus]	2515	A	1	ACCATTCTGTAAAAT	15	14
XM_017402603.2	XP_017258092.1 zeatin O-glucosyltransferase [Daucus carota subsp. sativus]	1649	G	1	GATCTTGGAACATCA	15	14
XM_017402838.2	XP_017258327.1 splicing factor U2af small subunit B [Daucus carota subsp. sativus]	1152	TAAATTAAAT	10	TAAATTAAATTATTCAAATTAAAT	24	14
XM_017403233.2	XP_017258722.1 methyl-CpG-binding domain-containing protein 11 isoform X1 [Daucus carota subsp. sativus]	143	ACAGAGAGAGA	11	ACAGAGAGAGACACTCAGAGAGAGA	25	14
XM_017403234.2	XP_017258722.1 methyl-CpG-binding domain-containing protein 11 isoform X1 [Daucus carota subsp. sativus]	50	ACAGAGAGAGA	11	ACAGAGAGAGACACTCAGAGAGAGA	25	14
XM_017403311.2	XP_017258800.1 gamma carbonic anhydrase 1, mitochondrial [Daucus carota subsp. sativus]	55	AAA	3	AACCTCAAAACTCAGAA	17	14
XM_017403446.2	XP_017258935.1 putative glycerol-3-phosphate transporter 1 [Daucus carota subsp. sativus]	2021	GATA	4	GATATAGAAATTGCCATA	18	14
XM_017403697.2	XP_017259186.1 uncharacterized protein LOC108228182 [Daucus carota subsp. sativus]	97	AACAGAGA	8	AACAGAGAAAGAGAGACAGAGA	22	14
XM_017403702.2	XP_017259191.1 RNA polymerase sigma factor sigD, chloroplastic [Daucus carota subsp. sativus]	795	CG	2	CGCTTATCATGTGCAG	16	14
XM_064079003.1	XP_063935075.1 mitogen-activated protein kinase kinase kinase 1-like isoform X1 [Daucus carota subsp. sativus]	1193	CAT	3	CATGTTCCCGATTCTAT	17	14
XM_064079005.1	XP_063935075.1 mitogen-activated protein kinase kinase kinase 1-like isoform X1 [Daucus carota subsp. sativus]	1071	CAT	3	CATGTTCCCGATTCTAT	17	14
XM_064080251.1	XP_063936326.1 uncharacterized protein LOC108226327 isoform X1 [Daucus carota subsp. sativus]	71	GCG	3	GCGTGTGATGACTAACG	17	14
XM_064080732.1	XP_063936802.1 protein RICE SALT SENSITIVE 3 [Daucus carota subsp. sativus]	23	AGTACACACA	10	AGTACACACATACATGTACACACA	24	14
XM_064080823.1	XP_063936893.1 transcription factor SPATULA-like isoform X1 [Daucus carota subsp. sativus]	311	CCTCTCTC	8	CCTCTCTCTCTCAATCTCTCTC	22	14
XM_064080884.1	XP_063936954.1 uncharacterized protein LOC135147671 [Daucus carota subsp. sativus]	1119	AAG	3	AAGATTTTTGGTTTTAG	17	14
XM_017363372.2	XP_063937040.1 UPF0481 protein At3g47200 [Daucus carota subsp. sativus]	37	G	1	GGCAAGCAGCTGGAC	15	14
XM_064081998.1	XP_063938068.1 nucleolin 2 isoform X1 [Daucus carota subsp. sativus]	1730	AT	2	ATATCGTAGTTACTGT	16	14
XM_064082044.1	XP_063938114.1 receptor-like protein 53 [Daucus carota subsp. sativus]	1013	A	1	AAACAAAAGACTTCT	15	14
XM_064082387.1	XP_063938457.1 E3 ubiquitin protein ligase DRIP2 [Daucus carota subsp. sativus]	2231	CCAG	4	CCAGTTCCCAGTTCTCAG	18	14
XM_064082494.1	XP_063938564.1 4-coumarate--CoA ligase-like 9 [Daucus carota subsp. sativus]	902	TCCGCGT	7	TCCGCGTCAGGGAAGCCGCGT	21	14
XM_017367547.2	XP_063938586.1 protein PSK SIMULATOR 1 [Daucus carota subsp. sativus]	87	ATACA	5	ATACACATACATACTTACA	19	14
XM_064082551.1	XP_063938621.1 putative pentatricopeptide repeat-containing protein At1g26500 isoform X1 [Daucus carota subsp. sativus]	3179	C	1	CTGAAGTGGAGGTAT	15	14
XM_064082511.1	XP_063939036.1 uncharacterized protein LOC135148320 isoform X1 [Daucus carota subsp. sativus]	511	TGAGG	5	TGAGGTGTTACTCAGGAGG	19	14
XM_064082966.1	XP_063939036.1 uncharacterized protein LOC135148320 isoform X1 [Daucus carota subsp. sativus]	1047	TGAGG	5	TGAGGTGTTACTCAGGAGG	19	14
XM_064083190.1	XP_063939260.1 protein BREAST CANCER SUSCEPTIBILITY 1 homolog [Daucus carota subsp. sativus]	39	TACACA	6	TACACATTCACACACACACA	20	14
XM_064083192.1	XP_063939262.1 lipid phosphate phosphatase 2-like isoform X1 [Daucus carota subsp. sativus]	275	G	1	GAGAGAGAGAGAGAC	15	14
XM_064083394.1	XP_063939470.1 uncharacterized protein LOC108197127 isoform X1 [Daucus carota subsp. sativus]	2053	TG	2	TGTAGGTTCAAGCAGG	16	14
XM_064083463.1	XP_063939533.1 uncharacterized protein LOC108199235 isoform X6 [Daucus carota subsp. sativus]	85	ATCTCTCTCTCTCT	14	ATCTCTCTCTCTCTCTCTCTCTCTCTCT	28	14
XR_001802109.2	XP_063939596.1 putative calcium-transporting ATPase 13, plasma membrane-type [Daucus carota subsp. sativus]	468	ACA	3	ACAATGCATGCTCCCCA	17	14
XR_010287924.1	XP_063941645.1 UDP-glucose flavonoid 3-O-glucosyltransferase 6-like isoform X1 [Daucus carota subsp. sativus]	632	GAT	3	GATTGTTAATTTAATAT	17	14
XM_017380240.2	XP_063942512.1 U-box domain-containing protein 4 [Daucus carota subsp. sativus]	501	ATACA	5	ATACATACTTGTCTGTACA	19	14
XM_064086442.1	XP_063942512.1 U-box domain-containing protein 4 [Daucus carota subsp. sativus]	501	ATACA	5	ATACATACTTGTCTGTACA	19	14
XM_017379802.2	XP_063942580.1 COP1-interactive protein 1 [Daucus carota subsp. sativus]	97	ATCTCTCTCTCTCTCTC	17	ATCTCTCTCTCTCTCTCTCTCTCTCTCTCTC	31	14
XM_064087197.1	XP_063943267.1 uncharacterized protein LOC108210057 isoform X1 [Daucus carota subsp. sativus]	519	CAGAT	5	CAGATTTTCTTAGGTAGAT	19	14
XM_017381515.2	XP_063943280.1 putative disease resistance protein RGA4 [Daucus carota subsp. sativus]	3576	A	1	AGACGCGGAGACGGC	15	14
XM_017379343.2	XP_063943292.1 cysteine-tryptophan domain-containing zinc finger protein 7 isoform X1 [Daucus carota subsp. sativus]	126	CTCTCTCTCT	10	CTCTCTCTCTCTCTTTCTCTCTCT	24	14
XM_064087238.1	XP_063943307.1 heat stress transcription factor A-2c isoform X1 [Daucus carota subsp. sativus]	238	C	1	CTTAGCTATAAGCCT	15	14
XM_064087910.1	XP_063943980.1 uncharacterized protein LOC108210114 [Daucus carota subsp. sativus]	78	ACTCT	5	ACTCTCTCTCTCTCTCTCT	19	14
XM_064088174.1	XP_063944244.1 ABC transporter C family member 2 [Daucus carota subsp. sativus]	28	CTT	3	CTTGCAGTGGGGAATTT	17	14
XM_064088359.1	XP_063944433.1 uncharacterized protein LOC108209790 [Daucus carota subsp. sativus]	347	TT	2	TGCAATTAATGCAAGT	16	14
XM_064088361.1	XP_063944433.1 uncharacterized protein LOC108209790 [Daucus carota subsp. sativus]	348	T	1	TGCAATTAATGCAAG	15	14
XR_010290133.1	XP_063945648.1 uncharacterized protein LOC108210916 [Daucus carota subsp. sativus]	415	A	1	AGTGTCGCTGAGCGG	15	14
XM_064089957.1	XP_063946037.1 uncharacterized protein LOC108211290 isoform X1 [Daucus carota subsp. sativus]	2324	C	1	CGTGGTAATGGTCCA	15	14
XM_064089967.1	XP_063946037.1 uncharacterized protein LOC108211290 isoform X1 [Daucus carota subsp. sativus]	1866	C	1	CGTGGGAATGGTCCA	15	14
XR_010290201.1	XP_063946037.1 uncharacterized protein LOC108211290 isoform X1 [Daucus carota subsp. sativus]	1497	C	1	CGTGGGAATGGTCCA	15	14
XM_064090145.1	XP_063946223.1 uncharacterized protein LOC108213165 isoform X1 [Daucus carota subsp. sativus]	277	TTTCAC	6	TTTCACCTCAGATGGTTCAC	20	14
XM_017386880.2	XP_063946466.1 uncharacterized protein LOC108214723 [Daucus carota subsp. sativus]	246	ATCTCTCTCTCTCTCT	16	ATCTCTCTCTCTCTCTCTCTCTCTCTCTCT	30	14
XM_064090412.1	XP_063946482.1 probable inactive leucine-rich repeat receptor-like protein kinase At3g03770 [Daucus carota subsp. sativus]	3818	TGATGCCCCATATGGGA	17	TGATGCCCCATATGGGATGCCCCATATGGGA	31	14
XM_064090609.1	XP_063946679.1 phospholipid-transporting ATPase 2 isoform X2 [Daucus carota subsp. sativus]	3065	ACTC	4	ACTCAAACTTACCAGCTC	18	14
XM_064089061.1	XP_063947064.1 uncharacterized protein LOC135151914 [Daucus carota subsp. sativus]	666	T	1	TGTATACTAGCCCAA	15	14
XM_064089061.1	XP_063947064.1 uncharacterized protein LOC135151914 [Daucus carota subsp. sativus]	3811	GTATAATATAT	11	GTATAATATATATTATATAATATAT	25	14
XM_064091281.1	XP_063947351.1 transcription factor UNE10 [Daucus carota subsp. sativus]	194	TCCATAG	7	TCCATAGGCTATGGACCATAG	21	14
XM_017392244.2	XP_063947447.1 protein LONGIFOLIA 1 [Daucus carota subsp. sativus]	3853	C	1	CATTGTCAAGGCAAA	15	14
XM_064091377.1	XP_063947447.1 protein LONGIFOLIA 1 [Daucus carota subsp. sativus]	3784	C	1	CATTGTCAAGGCAAA	15	14
XM_064091445.1	XP_063947515.1 F-box/FBD/LRR-repeat protein At1g13570 [Daucus carota subsp. sativus]	752	A	1	AGTTTGATAGAGAAG	15	14
XR_001802119.2	XP_063948430.1 uncharacterized protein LOC108199475 [Daucus carota subsp. sativus]	503	AG	2	AGTGTTGGAGAGTTTG	16	14
XM_064092429.1	XP_063948499.1 probable galacturonosyltransferase 15 isoform X2 [Daucus carota subsp. sativus]	229	CA	2	CAGTTCTGAGCATATA	16	14
XM_064092431.1	XP_063948501.1 probable galacturonosyltransferase 15 isoform X4 [Daucus carota subsp. sativus]	225	CA	2	CAGTTCTGAGCATATA	16	14
XM_064092874.1	XP_063948944.1 uncharacterized protein LOC108221234 [Daucus carota subsp. sativus]	1501	C	1	CCCCTAACACTTTAT	15	14
XM_017395740.2	XP_063949084.1 BEL1-like homeodomain protein 9 [Daucus carota subsp. sativus]	154	GCAT	4	GCATACTCCGCGATCCAT	18	14
XM_064094616.1	XP_063950686.1 1-acyl-sn-glycerol-3-phosphate acyltransferase BAT2, chloroplastic isoform X2 [Daucus carota subsp. sativus]	165	GAT	3	GATGCATATACAATCAT	17	14
XM_064094642.1	XP_063950712.1 uncharacterized protein LOC108222651 [Daucus carota subsp. sativus]	176	T	1	TTTTCTCCCTGGTAG	15	14
XR_010285773.1	XP_063950819.1 uncharacterized protein LOC108223724 [Daucus carota subsp. sativus]	989	C	1	CGGAATACATTTCAT	15	14
XR_001801558.2	#N/A	2927	TTA	3	TTAATAAGGCACCACTA	17	14
XR_001804270.2	#N/A	124	AC	2	ACATCCGTCTCAGCTC	16	14
XR_010284665.1	#N/A	388	A	1	ATGTAACATCCTCCC	15	14
XR_010285598.1	#N/A	657	TAGT	4	TAGTATTGATTGCGAAGT	18	14
XR_010286562.1	#N/A	548	GGA	3	GGAGGACATGAGGGAGA	17	14
XR_010289697.1	#N/A	3936	G	1	GCTGCTATTGAGGAT	15	14
XR_010289713.1	#N/A	644	ATGGATTATTCA	12	ATGGATTATTCAATTTGGATTATTCA	26	14
XR_010291400.1	#N/A	535	TT	2	TTTGAATTAAAACGCT	16	14
XR_010291400.1	#N/A	536	T	1	TTGAATTAAAACGCA	15	14
XR_010291802.1	#N/A	1200	TT	2	TTACTGCAATGAATAT	16	14
XR_010292094.1	#N/A	1575	ATGT	4	ATGTGTAACTTGCATTGT	18	14
XR_010292094.1	#N/A	1576	TGTAT	5	TGTATAACTTGCATCGTAT	19	14
XR_010292178.1	#N/A	879	C	1	CCAATCGGGGTCTTT	15	14
XM_017359810.2	XP_017215299.1 probable folate-biopterin transporter 3 [Daucus carota subsp. sativus]	230	TA	2	TAGCCTCTTCATACA	15	13
XR_010285704.1	XP_017215325.1 uncharacterized protein LOC108193255 isoform X2 [Daucus carota subsp. sativus]	261	TTCACAAAGTTTAATCA	17	TTCACAAAGTTTAATCACAAAGTTTAATCA	30	13
XM_017359963.2	XP_017215452.1 vinorine synthase [Daucus carota subsp. sativus]	1747	AA	2	AACTGAATCGAAACA	15	13
XM_017360196.2	XP_017215685.1 histone acetyltransferase TAP1 [Daucus carota subsp. sativus]	588	AAGA	4	AAGAGTTGCTTGGCAGA	17	13
XR_010291469.1	XP_017215736.2 pleiotropic drug resistance protein 1 [Daucus carota subsp. sativus]	60	CCTC	4	CCTCTTCACCTTCTCTC	17	13
XM_017360350.2	XP_017215839.2 uncharacterized protein LOC108193619 [Daucus carota subsp. sativus]	1348	GCATCTCATACC	12	GCATCTCATACCTTCATCTCATACC	25	13
XM_017360491.2	XP_017215980.1 mitochondrial zinc maintenance protein 1, mitochondrial [Daucus carota subsp. sativus]	66	CCA	3	CCAAAAAATTGAGTCA	16	13
XM_017360905.2	XP_017216394.1 uncharacterized protein LOC108194017 [Daucus carota subsp. sativus]	1160	T	1	TTTATTTTTCTCAG	14	13
XM_017361425.2	XP_017216914.1 berberine bridge enzyme-like 24 [Daucus carota subsp. sativus]	2124	TTCTGTATCATCACT	15	TTCTGTATCATCACTCTGTATCATCACT	28	13
XM_017362055.2	XP_017217544.1 probable transcription factor PosF21 [Daucus carota subsp. sativus]	185	AAGGA	5	AAGGAGTCTTTTTCAGGA	18	13
XM_017362163.2	XP_017217652.1 LOW QUALITY PROTEIN: CBL-interacting serine/threonine-protein kinase 1 [Daucus carota subsp. sativus]	821	CTA	3	CTACCATTTGATGATA	16	13
XM_017362166.2	XP_017217655.1 uncharacterized protein LOC108195209 isoform X1 [Daucus carota subsp. sativus]	61	ACTTAACC	8	ACTTAACCACATCTCTTAACC	21	13
XM_017362215.2	XP_017217704.1 calvin cycle protein CP12-3, chloroplastic [Daucus carota subsp. sativus]	500	T	1	TAGCTGCTGTATCG	14	13
XM_017362302.2	XP_017217791.1 GATA transcription factor 18 [Daucus carota subsp. sativus]	1203	TG	2	TGAACCCAGCTCACG	15	13
XM_017362699.2	XP_017218188.1 uncharacterized protein LOC108195739 [Daucus carota subsp. sativus]	447	TG	2	TGAAATTTCATGCAG	15	13
XR_010285621.1	XP_017218290.1 phospholipase D alpha 4 [Daucus carota subsp. sativus]	869	TA	2	TATTAATATGTTGAA	15	13
XM_017362919.2	XP_017218408.1 PH, RCC1 and FYVE domains-containing protein 1 [Daucus carota subsp. sativus]	119	CTCTCTCT	8	CTCTCTCTTCCATATCTCTCT	21	13
XR_010290160.1	XP_017218473.1 uncharacterized protein LOC108195954 [Daucus carota subsp. sativus]	152	CAGG	4	CAGGTTACTACCAAAGG	17	13
XM_017363270.2	XP_017218759.1 agamous-like MADS-box protein AGL12 [Daucus carota subsp. sativus]	152	GC	2	GCAGGGGTTAAACAC	15	13
XM_017363491.2	XP_017218980.1 uncharacterized protein LOC108196277 [Daucus carota subsp. sativus]	299	GGAGATGCG	9	GGAGATGCGGGGAAGAGATGCG	22	13
XM_017363665.2	XP_017219154.1 dihydrolipoyl dehydrogenase 1, chloroplastic [Daucus carota subsp. sativus]	840	GAG	3	GAGTGATGTTGGACAG	16	13
XM_017363766.2	XP_017219255.1 UV-B-induced protein At3g17800, chloroplastic isoform X2 [Daucus carota subsp. sativus]	243	AGG	3	AGGTAAATGAACATGG	16	13
XM_017363824.2	XP_017219313.1 receptor-like kinase TMK4 [Daucus carota subsp. sativus]	169	TCTCTCTCTC	10	TCTCTCTCTCCATACTCTCTCTC	23	13
XM_017365018.2	XP_017220507.1 uncharacterized protein LOC108197409 [Daucus carota subsp. sativus]	1843	AA	2	AAGTCACAGAACCCA	15	13
XM_017365021.2	XP_017220510.1 fibrillin-5, chloroplastic isoform X1 [Daucus carota subsp. sativus]	966	TT	2	TTTCAAAGATAAAGT	15	13
XM_017365127.2	XP_017220616.1 probable trehalose-phosphate phosphatase F isoform X2 [Daucus carota subsp. sativus]	1759	TTGTT	5	TTGTTCTCCCTATCTGTT	18	13
XM_017365519.2	XP_017221008.1 uncharacterized protein LOC108197814 isoform X1 [Daucus carota subsp. sativus]	986	GCTAAGCATGGAATC	15	GCTAAGCATGGAATCTAAGCATGGAATC	28	13
XM_017367163.2	XP_017222652.1 probable alpha,alpha-trehalose-phosphate synthase [UDP-forming] 10 [Daucus carota subsp. sativus]	25	TATTGGTTCTTTA	13	TATTGGTTCTTTAAATTGGTTCTTTA	26	13
XM_017368240.2	XP_017223729.1 uncharacterized protein LOC108200185 [Daucus carota subsp. sativus]	1696	CA	2	CAGTCTGCAGACTTA	15	13
XM_017368425.2	XP_017223914.1 ASC1-like protein [Daucus carota subsp. sativus]	180	AG	2	AGATTAATCATCATG	15	13
XM_017368615.2	XP_017224104.1 pentatricopeptide repeat-containing protein At1g50270 isoform X1 [Daucus carota subsp. sativus]	189	A	1	AACTCACTCATTAC	14	13
XM_017368617.2	XP_017224106.1 pentatricopeptide repeat-containing protein At1g50270 isoform X2 [Daucus carota subsp. sativus]	189	A	1	AACTCACTCATTAC	14	13
XM_017368904.2	XP_017224393.1 pentatricopeptide repeat-containing protein At3g12770 [Daucus carota subsp. sativus]	2212	T	1	TAATTAGTATATAG	14	13
XM_017369149.2	XP_017224638.1 F-box/kelch-repeat protein At3g06240 [Daucus carota subsp. sativus]	1589	GG	2	GGATGATGTTACTTG	15	13
XM_017369149.2	XP_017224638.1 F-box/kelch-repeat protein At3g06240 [Daucus carota subsp. sativus]	1591	GT	2	GTGATGTTACTTGAT	15	13
XM_017370168.2	XP_017225657.1 amidase 1 isoform X1 [Daucus carota subsp. sativus]	569	GG	2	GGTCCTATGGCCTAG	15	13
XM_017370879.2	XP_017226368.1 proline-rich extensin-like protein EPR1 [Daucus carota subsp. sativus]	3382	AAATAC	6	AAATACGTTGTATGAATAC	19	13
XM_017371076.2	XP_017226565.1 uncharacterized protein LOC108202603 [Daucus carota subsp. sativus]	1912	TAAC	4	TAACTTCCAAAGACAAC	17	13
XM_017371344.2	XP_017226834.1 disease resistance protein RPV1 [Daucus carota subsp. sativus]	3859	G	1	GGAGTCTGACTGCC	14	13
XM_017371345.2	XP_017226834.1 disease resistance protein RPV1 [Daucus carota subsp. sativus]	3827	G	1	GGAGTCTGACTGCC	14	13
XM_017371499.2	XP_017226988.1 uncharacterized protein LOC108202896 [Daucus carota subsp. sativus]	1059	TTGC	4	TTGCAGTAGTGGGATGC	17	13
XM_017371753.2	XP_017227242.1 protein high chlorophyll fluorescent 107 [Daucus carota subsp. sativus]	2150	A	1	AACATTTTCTTTGG	14	13
XR_010290337.1	XP_017229326.1 glutamine synthetase cytosolic isozyme [Daucus carota subsp. sativus]	2165	G	1	GAGCAAGAATACAC	14	13
XM_017374023.2	XP_017229512.1 uncharacterized protein LOC108204532 [Daucus carota subsp. sativus]	2068	AAGAT	5	AAGATTGTCTGAGCAGAT	18	13
XM_017374861.2	XP_017230350.1 uncharacterized protein LOC108205080 [Daucus carota subsp. sativus]	182	CT	2	CTCAACTGACCCTTT	15	13
XM_017374939.2	XP_017230428.1 uncharacterized protein LOC108205130 [Daucus carota subsp. sativus]	701	AG	2	AGGTTTGATTAACTG	15	13
XM_017375052.2	XP_017230541.1 uncharacterized protein LOC108205206 [Daucus carota subsp. sativus]	2798	TT	2	TTGCAGCTTAGTGGT	15	13
XM_017375726.2	XP_017231215.1 lysophospholipid acyltransferase LPEAT2 [Daucus carota subsp. sativus]	861	AAGA	4	AAGGATTTAAAAACAGA	17	13
XM_017375812.2	XP_017231301.1 uncharacterized protein LOC108205755 isoform X1 [Daucus carota subsp. sativus]	609	TG	2	TGTATGCCTAACAAG	15	13
XM_017375814.2	XP_017231303.1 uncharacterized protein LOC108205755 isoform X2 [Daucus carota subsp. sativus]	611	TG	2	TGTATGCCTAACAAG	15	13
XR_010289312.1	XP_017231303.1 uncharacterized protein LOC108205755 isoform X2 [Daucus carota subsp. sativus]	611	TG	2	TGTATGCCTAACAAG	15	13
XM_017375854.2	XP_017231343.1 chaperonin 60 subunit alpha 2, chloroplastic isoform X1 [Daucus carota subsp. sativus]	2029	TGGATGATGGATGA	14	TGGATGATGGATGAGGATGATGGATGA	27	13
XM_017376128.2	XP_017231617.1 pentatricopeptide repeat-containing protein At3g29290 isoform X1 [Daucus carota subsp. sativus]	185	T	1	TTGTTCTGTTGGTA	14	13
XR_010290938.1	XP_017231781.1 homeobox-leucine zipper protein HAT5 [Daucus carota subsp. sativus]	1106	TA	2	TACGAGTTAAGTTCA	15	13
XM_017376400.2	XP_017231897.1 transcription initiation factor TFIID subunit 9 [Daucus carota subsp. sativus]	104	C	1	CTTCTCCGTGCCCT	14	13
XM_017376408.2	XP_017231897.1 transcription initiation factor TFIID subunit 9 [Daucus carota subsp. sativus]	77	C	1	CTTCTCCGTGCCCT	14	13
XM_017376507.2	XP_017231996.1 tubulin-folding cofactor E isoform X1 [Daucus carota subsp. sativus]	967	AAG	3	AAGTCTTTAAATTCAG	16	13
XM_017376554.2	XP_017232043.1 serine carboxypeptidase-like 12 [Daucus carota subsp. sativus]	569	AAGT	4	AAGAAATAGTTCACAGT	17	13
XM_017376605.2	XP_017232094.1 uncharacterized protein LOC108206341 [Daucus carota subsp. sativus]	1016	C	1	CTGAAAGTATGCTT	14	13
XM_017376873.2	XP_017232362.1 uncharacterized protein LOC108206541 [Daucus carota subsp. sativus]	1739	ACCCTC	6	ACGGGGGACTCTCCCCCTC	19	13
XM_017376935.2	XP_017232424.1 AT-rich interactive domain-containing protein 1 isoform X1 [Daucus carota subsp. sativus]	192	CGGGTTCGAATTCACAATCCATGGCAGGG	29	CGGACATTTTTTTAGGGTTCGAATTCACAATCCATGGCAGGG	42	13
XR_001805104.2	XP_017232597.1 probable calcium-binding protein CML11 [Daucus carota subsp. sativus]	1591	CCT	3	CCTCCCACTCCAATCT	16	13
XM_017377155.2	XP_017232644.1 uncharacterized protein LOC108206756 [Daucus carota subsp. sativus]	595	AAGAGGTGGAAAATTTTGTGCTTTAG	26	AAGGTTGACTTTGTAGAGGTGGAAAATTTTGTGCTTTAG	39	13
XM_017378382.2	XP_017233871.1 zinc finger CCCH domain-containing protein 66 [Daucus carota subsp. sativus]	1885	T	1	TGCGGCTGCGGCTG	14	13
XM_017378766.2	XP_017234255.1 carbohydrate-binding X8 domain-containing protein [Daucus carota subsp. sativus]	1235	AT	2	ATTAATGCTATTTGT	15	13
XM_017378866.2	XP_017234355.1 uncharacterized protein LOC108208342 [Daucus carota subsp. sativus]	1109	ATGTTTAGTT	10	ATGTTTAGTTCAGTTGTTTAGTT	23	13
XM_017379614.2	XP_017235103.1 reticulon-like protein B1 [Daucus carota subsp. sativus]	906	TG	2	TGGTGTTGGAATTCG	15	13
XM_017379748.2	XP_017235239.1 omega-3 fatty acid desaturase, endoplasmic reticulum-like [Daucus carota subsp. sativus]	1465	ATGT	4	ATGTCGATGTACTTTGT	17	13
XM_017379748.2	XP_017235239.1 omega-3 fatty acid desaturase, endoplasmic reticulum-like [Daucus carota subsp. sativus]	1467	GT	2	GTCGATGTACTTTTT	15	13
XM_017379936.2	XP_017235425.2 auxin-responsive protein SAUR21-like [Daucus carota subsp. sativus]	492	GATTTT	6	GATTTTTCATATATATTTT	19	13
XM_017379936.2	XP_017235425.2 auxin-responsive protein SAUR21-like [Daucus carota subsp. sativus]	494	TTTT	4	TTTTTCATATATAATTT	17	13
XM_017380133.2	XP_017235622.1 pentatricopeptide repeat-containing protein At3g18110, chloroplastic [Daucus carota subsp. sativus]	4803	TCTTG	5	TCTTGCAATGAGCACTTG	18	13
XM_017380370.2	XP_017235859.1 DEAD-box ATP-dependent RNA helicase 31 [Daucus carota subsp. sativus]	2748	ATATTATTA	9	ATATTATTATATATTATTATTA	22	13
XM_017381043.2	XP_017236533.1 type I inositol polyphosphate 5-phosphatase 2 isoform X1 [Daucus carota subsp. sativus]	2545	TATGT	5	TATGTTCCATTAGCATGT	18	13
XM_017381044.2	XP_017236533.1 type I inositol polyphosphate 5-phosphatase 2 isoform X1 [Daucus carota subsp. sativus]	2391	TATGT	5	TATGTTCCATTAGCATGT	18	13
XM_017381435.2	XP_017236924.2 uncharacterized protein LOC108210157 [Daucus carota subsp. sativus]	64	G	1	GCGTACTTGGGGGT	14	13
XM_017381767.2	XP_017237256.1 glycerophosphodiester phosphodiesterase GDPD4 [Daucus carota subsp. sativus]	541	GAG	3	GAGCATGTGGTTGTAG	16	13
XM_017381832.2	XP_017237321.1 probable apyrase 7 [Daucus carota subsp. sativus]	86	GTACATACA	9	GTACATACATTACATACATACA	22	13
XM_017382067.2	XP_017237556.1 nuclear transport factor 2B [Daucus carota subsp. sativus]	161	GAG	3	GAGAGAGGAGACTCAG	16	13
XM_017382092.2	XP_017237581.1 protein FMP32, mitochondrial [Daucus carota subsp. sativus]	982	CA	2	CATTTTTTATTAAAA	15	13
XM_017382624.2	XP_017238113.1 endonuclease 1 [Daucus carota subsp. sativus]	993	CTTAGCTT	8	CTTAGCTTATACAATTAGCTT	21	13
XM_017382668.2	XP_017238157.1 uncharacterized protein LOC108211145 [Daucus carota subsp. sativus]	688	AC	2	ACAGCATCCAGTGTC	15	13
XM_017382754.2	XP_017238243.1 protein DEFECTIVE IN MERISTEM SILENCING 3 [Daucus carota subsp. sativus]	110	CCGGC	5	CCGGCAGCCAAAATCGGC	18	13
XR_001801292.2	XP_017238517.1 PHD finger protein ALFIN-LIKE 4 [Daucus carota subsp. sativus]	427	CT	2	CTCGGACCTTTTAAT	15	13
XM_017383499.1	XP_017238988.1 pectinesterase inhibitor 3 [Daucus carota subsp. sativus]	764	TCTTGA	6	TCTTGAGATTTAAACTTGA	19	13
XM_017383564.2	XP_017239053.1 WUSCHEL-related homeobox 4 [Daucus carota subsp. sativus]	1056	TTTAGACTGGTCAATT	16	TTTAGACTGGTCAATTAGACTGGTCAATT	29	13
XM_017383800.2	XP_017239289.1 putative disease resistance RPP13-like protein 3 [Daucus carota subsp. sativus]	2935	ATA	3	ATAAAGCAAACGTGTA	16	13
XR_010284911.1	XP_017240095.1 probable F-box protein At5g47300 [Daucus carota subsp. sativus]	44	G	1	GCACCAAAATGGGA	14	13
XM_017384924.2	XP_017240413.2 uncharacterized protein LOC108213165 isoform X2 [Daucus carota subsp. sativus]	1238	AAGAAAAGG	9	AAGAAAAGGTCTACAGAAAAGG	22	13
XM_017385045.2	XP_017240534.1 uncharacterized protein LOC108213270 isoform X1 [Daucus carota subsp. sativus]	612	GGTTAG	6	GGTTAGTGTCAGCAGTTAG	19	13
XM_017385046.2	XP_017240535.1 uncharacterized protein LOC108213270 isoform X2 [Daucus carota subsp. sativus]	600	GGTTAG	6	GGTTAGTGTCAGCAGTTAG	19	13
XM_017385909.2	XP_017241398.1 uncharacterized protein LOC108214113 isoform X1 [Daucus carota subsp. sativus]	647	TA	2	TAGAGTGGAACAAGA	15	13
XM_017385910.2	XP_017241399.1 uncharacterized protein LOC108214113 isoform X2 [Daucus carota subsp. sativus]	647	TA	2	TAGAGTGGAACAAGA	15	13
XM_017364545.2	XP_017241762.1 large ribosomal subunit protein eL27x [Daucus carota subsp. sativus]	481	TGTGTT	6	TGTGTTTTTTTTTCGTGTT	19	13
XM_017386274.2	XP_017241763.1 probable serine/threonine-protein kinase SIS8 isoform X1 [Daucus carota subsp. sativus]	3860	TT	2	TTTGATGGATACTCT	15	13
XM_017386511.2	XP_017242001.1 ABC transporter C family member 10 [Daucus carota subsp. sativus]	4919	TT	2	TTATATATAAATCGT	15	13
XM_017386867.2	XP_017242356.1 uncharacterized protein LOC108214712 [Daucus carota subsp. sativus]	3773	GAC	3	GACCAAAGAATTTAAC	16	13
XM_017387073.2	XP_017242562.1 polyubiquitin [Daucus carota subsp. sativus]	232	TA	2	TACATCTCTCTTCAA	15	13
XM_017387235.2	XP_017242724.1 ankyrin repeat-containing protein NPR4 [Daucus carota subsp. sativus]	60	GAG	3	GAGATTTATGATACAG	16	13
XM_017387482.2	XP_017242971.1 uncharacterized protein LOC108215129 [Daucus carota subsp. sativus]	3373	TCAGACTGTA	10	TCAGACTGTAGTTGCAGACTGTA	23	13
XM_017387702.2	XP_017243191.1 protein BRASSINAZOLE-RESISTANT 1 [Daucus carota subsp. sativus]	278	AGAGAGAGAGAT	12	AGAGAGAGAGATTTGAGAGAGAGAT	25	13
XM_017388262.2	XP_017243751.1 probable serine/threonine-protein kinase PBL7 [Daucus carota subsp. sativus]	181	TAAAAGAT	8	TAAAAGATTAAGGAAAAAGAT	21	13
XM_017388328.2	XP_017243817.1 cinnamoyl-CoA reductase-like SNL6 [Daucus carota subsp. sativus]	124	ATAGTT	6	ATAGTTGGCACTTGTAGTT	19	13
XM_017388723.2	XP_017244212.1 tRNA dimethylallyltransferase 9 [Daucus carota subsp. sativus]	1440	TT	2	TTACCTTGCCCGGCT	15	13
XM_017388807.2	XP_017244296.1 transcription repressor KAN1 [Daucus carota subsp. sativus]	372	CC	2	CCTTGCTTTATCTTC	15	13
XM_017389297.2	XP_017244786.1 TPR repeat-containing thioredoxin TTL1 [Daucus carota subsp. sativus]	188	TATT	4	TATTATAACCATCCATT	17	13
XM_017389319.2	XP_017244808.1 FCS-Like Zinc finger 7 [Daucus carota subsp. sativus]	625	C	1	CAGTTATGGAAGAT	14	13
XM_017389376.2	XP_017244865.1 elongator complex protein 6 [Daucus carota subsp. sativus]	362	TCAG	4	TCAGGTGAGAAAACCAG	17	13
XM_017389376.2	XP_017244865.1 elongator complex protein 6 [Daucus carota subsp. sativus]	1022	CGCT	4	CGCTAAAGAATCAAGCT	17	13
XM_017389431.2	XP_017244920.1 subtilisin-like protease SBT3 [Daucus carota subsp. sativus]	2522	GCAACAT	7	GCAACATCTTAAAACAACAT	20	13
XR_010291827.1	XP_017245123.1 uncharacterized protein LOC108216795 [Daucus carota subsp. sativus]	446	AT	2	ATGGTCGCTTGTATT	15	13
XM_017390105.2	XP_017245594.1 histone-lysine N-methyltransferase ASHR1 [Daucus carota subsp. sativus]	910	TGGGCCAG	8	TGCCCAATGTTGCAGGGCCAG	21	13
XR_010291095.1	XP_017245877.1 hexanoyl-CoA synthase isoform X1 [Daucus carota subsp. sativus]	3140	ATTTTAGCCA	10	ATTTTAGCCAACTTTTTTAGCCA	23	13
XM_017390788.2	XP_017246277.1 class V chitinase [Daucus carota subsp. sativus]	1281	G	1	GCTCCTAATAACTC	14	13
XM_017390799.2	XP_017246288.1 NAC domain-containing protein 41 [Daucus carota subsp. sativus]	932	TT	2	TTGAATCAACTAAAT	15	13
XM_017391811.2	XP_017247300.1 uncharacterized protein LOC108218728 [Daucus carota subsp. sativus]	117	CCAATTC	7	CCAATTCACACACACAATTC	20	13
XM_017391825.2	XP_017247314.1 protein VACUOLELESS1 [Daucus carota subsp. sativus]	1516	GCAGT	5	GCAGTTGGCTTTGACAGT	18	13
XM_017391896.2	XP_017247385.1 nitrate regulatory gene2 protein [Daucus carota subsp. sativus]	3186	TCAAGT	6	TCAAGTGATCCTCCCAAGT	19	13
XM_017392497.2	XP_017247986.1 lysophospholipid acyltransferase LPEAT2 [Daucus carota subsp. sativus]	729	AAG	3	AAGGATCTGAAAACAG	16	13
XM_017392571.2	XP_017248060.1 outer envelope protein 64, chloroplastic [Daucus carota subsp. sativus]	2086	GTT	3	GTGCGCACGGGATATT	16	13
XM_017392961.2	XP_017248450.1 probable metal-nicotianamine transporter YSL6 [Daucus carota subsp. sativus]	2325	TTTA	4	TTTATTAGCACAAATTA	17	13
XM_017393026.2	XP_017248515.1 uncharacterized protein LOC108219533 isoform X1 [Daucus carota subsp. sativus]	1002	GTTT	4	GTTTGTATTAGAATTTT	17	13
XM_017393268.2	XP_017248757.1 uncharacterized protein LOC108219760 [Daucus carota subsp. sativus]	1633	TGGAAGCC	8	TGGAAGCCATTAGCGGAAGCC	21	13
XM_017393268.2	XP_017248757.1 uncharacterized protein LOC108219760 [Daucus carota subsp. sativus]	1634	GGAAGCC	7	GGAAGCCATTAGCAGAAGCC	20	13
XM_017393572.2	XP_017249061.1 nucleotide-sugar uncharacterized transporter 1 isoform X1 [Daucus carota subsp. sativus]	315	TCTCTATCTT	10	TCTCTATCTTGTTACTCTATCTT	23	13
XM_017393573.2	XP_017249062.1 nucleotide-sugar uncharacterized transporter 1 isoform X2 [Daucus carota subsp. sativus]	308	TCTCTATCTT	10	TCTCTATCTTGTTACTCTATCTT	23	13
XM_017393656.2	XP_017249145.1 trihelix transcription factor ASIL2 [Daucus carota subsp. sativus]	58	TACACACACT	10	TACACACACTAAAAACACACACT	23	13
XM_017393681.2	XP_017249170.1 tryptophan--tRNA ligase, chloroplastic/mitochondrial [Daucus carota subsp. sativus]	612	GG	2	GGTGCGTCTCTACTG	15	13
XM_017394083.2	XP_017249572.1 uncharacterized protein LOC108220344 [Daucus carota subsp. sativus]	1388	CGCTCTCAAAACTG	14	CGCTCTCAAAACTGGCTCTCAAAACTG	27	13
XM_017394394.2	XP_017249883.2 uncharacterized protein LOC108220591 [Daucus carota subsp. sativus]	77	CT	2	CTCCCACCTTTACAT	15	13
XM_017394457.2	XP_017249946.1 uncharacterized protein LOC108220645 isoform X1 [Daucus carota subsp. sativus]	78	CG	2	CGCACCACAGTAGAG	15	13
XM_017394458.2	XP_017249947.1 uncharacterized protein LOC108220645 isoform X2 [Daucus carota subsp. sativus]	56	CG	2	CGCACCACAGTAGAG	15	13
XM_017394475.2	XP_017249964.1 octanoyltransferase LIP2p, chloroplastic [Daucus carota subsp. sativus]	601	C	1	CACAAATCACAGCA	14	13
XM_017394475.2	XP_017249964.1 octanoyltransferase LIP2p, chloroplastic [Daucus carota subsp. sativus]	853	GCCCTTCCCGCACCCCC	17	GCCCTTCCCGCACCCCCTTCCCGCACCCCC	30	13
XM_017394575.2	XP_017250064.1 F-box protein CPR1 [Daucus carota subsp. sativus]	54	GAG	3	GAGTTGTGAGCAGCAG	16	13
XM_017394833.2	XP_017250322.1 SHUGOSHIN 2 [Daucus carota subsp. sativus]	1528	CGCAGAAGTGA	11	CGCAGAAGTGATGTGCAGAAGTGA	24	13
XM_017395426.2	XP_017250915.2 glutamate receptor 2.7-like [Daucus carota subsp. sativus]	174	TTCGCTA	7	TTCGCTAATTCCACTCGCTA	20	13
XM_017395845.2	XP_017251334.1 protein SOSEKI 5 isoform X1 [Daucus carota subsp. sativus]	1224	CG	2	CGTTAATGTGTGCAG	15	13
XM_017395877.2	XP_017251366.1 uncharacterized protein LOC108222001 [Daucus carota subsp. sativus]	211	ATCAA	5	ATCAATCAACCCATTCAA	18	13
XM_017395951.2	XP_017251440.1 pathogenesis-related protein PR-1 [Daucus carota subsp. sativus]	1208	A	1	ATTCACAACACTCT	14	13
XM_017396065.2	XP_017251554.2 SNW/SKI-interacting protein A [Daucus carota subsp. sativus]	1644	GTGGT	5	GTGGTGGTTAATTCTGGT	18	13
XM_017397572.2	XP_017253061.1 uncharacterized protein LOC108223366 [Daucus carota subsp. sativus]	1757	G	1	GGTGAAAAAAGCAA	14	13
XM_017397656.2	XP_017253145.1 protein NRT1/ PTR FAMILY 5.10 [Daucus carota subsp. sativus]	2013	GACTGCATTTGTATAC	16	GACTGCATTTGTATACTGCATTTGTATAC	29	13
XR_001807279.2	XP_017253394.1 uncharacterized protein LOC108223583 [Daucus carota subsp. sativus]	2629	G	1	GGACTTGCACTTAA	14	13
XM_017398617.2	XP_017254106.1 subtilisin-like protease SBT5.3 [Daucus carota subsp. sativus]	210	AG	2	AGTAGCATTACCTTG	15	13
XM_017398642.2	XP_017254131.1 cyclin-T1-5 [Daucus carota subsp. sativus]	2211	AC	2	ACGGGTTATCTGGGC	15	13
XM_017398642.2	XP_017254131.1 cyclin-T1-5 [Daucus carota subsp. sativus]	2212	C	1	CGGGTTATCTGGGT	14	13
XM_017399119.2	XP_017254608.1 uncharacterized protein LOC108224481 [Daucus carota subsp. sativus]	775	CA	2	CATTTTTGCTTCAAA	15	13
XM_017399197.2	XP_017254686.1 inactive beta-amylase 4, chloroplastic isoform X1 [Daucus carota subsp. sativus]	138	A	1	AACCTCTCTAATCT	14	13
XM_017399844.2	XP_017255333.1 bZIP transcription factor 11 [Daucus carota subsp. sativus]	1189	T	1	TATTAGTAGTATTA	14	13
XM_017399905.2	XP_017255394.1 plant cysteine oxidase 3 isoform X1 [Daucus carota subsp. sativus]	1300	TTTGAAA	7	TTTGAAATTAAAGATTGAAA	20	13
XM_017400294.2	XP_017255783.1 wax ester synthase/diacylglycerol acyltransferase 11 [Daucus carota subsp. sativus]	1749	G	1	GCCTGCCTTCACAA	14	13
XM_017400450.2	XP_017255939.1 uncharacterized protein LOC108225557 [Daucus carota subsp. sativus]	1005	GTAAGTT	7	GTAAGTTTTAATTTTAAGTT	20	13
XM_017400684.2	XP_017256173.1 protein DJ-1 homolog C [Daucus carota subsp. sativus]	632	TT	2	TTTTTTGTTGCAAGT	15	13
XM_017401000.2	XP_017256489.1 uncharacterized protein LOC108226042 [Daucus carota subsp. sativus]	1317	C	1	CAGAGCATTTCTAT	14	13
XM_017401017.2	XP_017256506.1 lipase [Daucus carota subsp. sativus]	552	AG	2	AGGTTGGAATCTGTG	15	13
XM_017401128.2	XP_017256617.1 uncharacterized protein LOC108226160 [Daucus carota subsp. sativus]	59	T	1	TATTTTTTCTTTAA	14	13
XR_010288456.1	XP_017257385.1 calcium-dependent protein kinase 9-like [Daucus carota subsp. sativus]	422	CCT	3	CCTCGTATTTGATACT	16	13
XR_010288457.1	XP_017257385.1 calcium-dependent protein kinase 9-like [Daucus carota subsp. sativus]	400	CCT	3	CCTCGTATTTGATACT	16	13
XR_010290599.1	XP_017257868.1 thioredoxin H-type 1 [Daucus carota subsp. sativus]	170	TCTCTGTCTCAA	12	TCTCTGTCTCAATGCTCTGTCTCAA	25	13
XM_017402518.2	XP_017258007.2 DEAD-box ATP-dependent RNA helicase 7 [Daucus carota subsp. sativus]	103	TACACACA	8	TACACACACTATACACACACA	21	13
XM_017402588.2	XP_017258077.1 kinesin-like protein KIN-14U [Daucus carota subsp. sativus]	1443	TAG	3	TAGTTATTGTTTGCAG	16	13
XM_017402865.2	XP_017258354.1 protein SMALL AUXIN UP-REGULATED RNA 12 [Daucus carota subsp. sativus]	35	AT	2	ATACTTCTCTGTGCT	15	13
XM_017403568.2	XP_017259054.1 uncharacterized protein LOC108228085 isoform X1 [Daucus carota subsp. sativus]	103	ATA	3	ATAATGGAATTTGCTA	16	13
XM_017403568.2	XP_017259054.1 uncharacterized protein LOC108228085 isoform X1 [Daucus carota subsp. sativus]	105	A	1	AATGGAATCTGCTC	14	13
XM_017403652.2	XP_017259141.1 aspartate--tRNA ligase, chloroplastic/mitochondrial [Daucus carota subsp. sativus]	758	GAGG	4	GAGGAACATGTTGCAGG	17	13
XM_017366619.2	XP_063934993.1 kinesin-like protein KIN-13B isoform X1 [Daucus carota subsp. sativus]	140	GG	2	GGTTTACAACAAAAG	15	13
XM_064082832.1	XP_063934993.1 kinesin-like protein KIN-13B isoform X1 [Daucus carota subsp. sativus]	140	GG	2	GGTTTACAACAAAAG	15	13
XR_010291113.1	XP_063935015.1 uncharacterized protein LOC135146962 [Daucus carota subsp. sativus]	1015	C	1	CCCTAGCCTTTAAT	14	13
XR_001806994.2	XP_063935148.1 uncharacterized protein LOC108200044 [Daucus carota subsp. sativus]	675	CCTGCCAATA	10	CCTGCCAATATGAACTGCCAATA	23	13
XR_010291940.1	XP_063935148.1 uncharacterized protein LOC108200044 [Daucus carota subsp. sativus]	675	CCTGCCAATA	10	CCTGCCAATATGAACTGCCAATA	23	13
XR_001807831.2	XP_063935824.1 ribokinase [Daucus carota subsp. sativus]	1386	CAA	3	CAACTAAGTTGCAGAA	16	13
XR_010285380.1	XP_063936167.1 F-box/FBD/LRR-repeat protein At1g78750-like [Daucus carota subsp. sativus]	384	TTCTATTACACTTG	14	TTCTATTACACTTGTCTATTACACTTG	27	13
XM_064080262.1	XP_063936332.1 uncharacterized protein LOC108226119 [Daucus carota subsp. sativus]	2713	GA	2	GATACTAACTATATA	15	13
XM_017400460.2	XP_063936605.1 kinase-interacting family protein-like [Daucus carota subsp. sativus]	105	GCCCTCTTGTGGATC	15	GCCCTCTTGTGGATCCCTCTTGTGGATC	28	13
XM_064080535.1	XP_063936605.1 kinase-interacting family protein-like [Daucus carota subsp. sativus]	103	GCCCTCTTGTGGATC	15	GCCCTCTTGTGGATCCCTCTTGTGGATC	28	13
XM_017363806.2	XP_063937315.1 probable apyrase 7 [Daucus carota subsp. sativus]	296	GG	2	GGGCTCTTCCTGCAG	15	13
XM_064081642.1	XP_063937712.1 uncharacterized protein LOC108193255 isoform X6 [Daucus carota subsp. sativus]	269	TTCACAAAGTTTAATCA	17	TTCACAAAGTTTAATCACAAAGTTTAATCA	30	13
XM_064081768.1	XP_063937838.1 chitin elicitor receptor kinase 1-like [Daucus carota subsp. sativus]	2063	C	1	CCGGAACTAATATT	14	13
XM_017363090.2	XP_063937870.1 flocculation protein FLO11 isoform X1 [Daucus carota subsp. sativus]	288	TT	2	TTTTAAGTTCTTTAT	15	13
XM_017363094.2	XP_063937872.1 flocculation protein FLO11 isoform X2 [Daucus carota subsp. sativus]	289	TT	2	TTTTAAGTTCTTTAT	15	13
XM_017360783.2	XP_063938320.1 putative F-box/LRR-repeat protein 9 [Daucus carota subsp. sativus]	1413	ATGTG	5	ATGTGTACTCTATTTGTG	18	13
XM_064084677.1	XP_063938640.1 uncharacterized protein LOC108199149 isoform X1 [Daucus carota subsp. sativus]	524	AG	2	AGGTAGTAGTCATTG	15	13
XM_064082598.1	XP_063938668.1 uncharacterized protein LOC108197703 isoform X1 [Daucus carota subsp. sativus]	1910	AAGT	4	AAGGTCTCTCCCTCAGT	17	13
XR_001802167.2	XP_063938700.1 uncharacterized protein LOC108198758 isoform X1 [Daucus carota subsp. sativus]	2891	CTC	3	CTCGCGTGTGTTCTTC	16	13
XR_001802167.2	XP_063938700.1 uncharacterized protein LOC108198758 isoform X1 [Daucus carota subsp. sativus]	2895	CGTGC	5	CGTGCGTTCTTCATGTGC	18	13
XM_017364481.2	XP_063939130.1 BTB/POZ domain-containing protein At1g30440 [Daucus carota subsp. sativus]	3100	T	1	TTATCATTTAGGAA	14	13
XM_064083059.1	XP_063939130.1 BTB/POZ domain-containing protein At1g30440 [Daucus carota subsp. sativus]	3015	T	1	TTATCATTTAGGAA	14	13
XM_064083060.1	XP_063939130.1 BTB/POZ domain-containing protein At1g30440 [Daucus carota subsp. sativus]	2372	T	1	TTATCATTTAGGAA	14	13
XM_064083065.1	XP_063939131.1 probable leucine-rich repeat receptor-like serine/threonine-protein kinase At3g14840 isoform X1 [Daucus carota subsp. sativus]	76	GA	2	GACTCGATAGATGAA	15	13
XM_064083298.1	XP_063939368.1 fibrillin-5, chloroplastic isoform X2 [Daucus carota subsp. sativus]	975	TT	2	TTTCAAAGATAAAGT	15	13
XM_064083299.1	XP_063939369.1 fibrillin-5, chloroplastic isoform X3 [Daucus carota subsp. sativus]	893	TT	2	TTTCAAAGATAAAGT	15	13
XM_064083450.1	XP_063939520.1 probable glycerol-3-phosphate acyltransferase 3 [Daucus carota subsp. sativus]	1804	A	1	ATTTAATTATTTTT	14	13
XM_064083478.1	XP_063939548.1 GDT1-like protein 4 [Daucus carota subsp. sativus]	1062	TGATATC	7	TGATATCCATTATCGATATC	20	13
XM_064083815.1	XP_063939885.1 receptor like protein kinase S.2-like [Daucus carota subsp. sativus]	57	ACCACCCAA	9	ACCACCCAACAATTCCACCCAA	22	13
XM_064085502.1	XP_063941572.1 chitin elicitor receptor kinase 1-like [Daucus carota subsp. sativus]	1802	C	1	CGGAAACTGGTTGA	14	13
XM_017374982.2	XP_063941714.1 uncharacterized protein LOC108205155 isoform X1 [Daucus carota subsp. sativus]	1147	GAGGT	5	GAGGTATACTATGCAGGT	18	13
XM_064085872.1	XP_063941942.1 probable leucine-rich repeat receptor-like serine/threonine-protein kinase At3g14840 isoform X3 [Daucus carota subsp. sativus]	478	T	1	TTTTCCCAATGCAG	14	13
XR_010288201.1	XP_063942146.1 kinetochore protein SPC25 homolog [Daucus carota subsp. sativus]	3162	AAT	3	AATGTGCTCATTTTAT	16	13
XM_064086118.1	XP_063942191.1 probable disease resistance protein At4g27220 [Daucus carota subsp. sativus]	6689	TCC	3	TCTTTAGATATCTCCC	16	13
XM_064086120.1	XP_063942191.1 probable disease resistance protein At4g27220 [Daucus carota subsp. sativus]	5642	TCC	3	TCTTTAGATATCTCCC	16	13
XM_064086121.1	XP_063942191.1 probable disease resistance protein At4g27220 [Daucus carota subsp. sativus]	5634	TCC	3	TCTTTAGATATCTCCC	16	13
XR_010288715.1	XP_063943098.1 uncharacterized protein LOC108208275 [Daucus carota subsp. sativus]	353	GG	2	GGTGGACTGCTGTAG	15	13
XM_064087627.1	XP_063943697.1 photosystem II CP43 reaction center protein [Daucus carota subsp. sativus]	11255	AATA	4	AATATTAAATAAATATA	17	13
XM_064087733.1	XP_063943803.1 ABC transporter G family member 1-like [Daucus carota subsp. sativus]	2266	TC	2	TCGTACTGTTCGAGC	15	13
XM_017378506.2	XP_063943868.1 uncharacterized protein LOC108208032 isoform X2 [Daucus carota subsp. sativus]	2928	T	1	TGCCCATCTTTTTG	14	13
XM_064087925.1	XP_063943995.1 uncharacterized protein LOC135150789 [Daucus carota subsp. sativus]	248	CGAA	4	CTCAAGTAAACTCTGAA	17	13
XM_017368203.2	XP_063944918.1 uncharacterized protein LOC108200122 [Daucus carota subsp. sativus]	108	T	1	TAGGACATATCAGA	14	13
XM_064089390.1	XP_063945460.1 uncharacterized protein LOC108214271 [Daucus carota subsp. sativus]	435	TAGTAAACTGTTTAAGTAAA	20	TAGTAAACTGTTTAAGTAAACTGTTTAAGTAAA	33	13
XM_064089645.1	XP_063945715.1 ubiquitin-conjugating enzyme E2 36 [Daucus carota subsp. sativus]	72	ATCTCTCTCTCTCTCTCTCTC	21	ATCTGTCATCTCTCTCTCTCTCTCTCTCTCTCTC	34	13
XM_064090382.1	XP_063946459.1 glutamine synthetase cytosolic isozyme-like [Daucus carota subsp. sativus]	2139	G	1	GAGCAAGAATACAC	14	13
XM_064090384.1	XP_063946459.1 glutamine synthetase cytosolic isozyme-like [Daucus carota subsp. sativus]	2112	G	1	GAGCAAGAATACAC	14	13
XM_064090387.1	XP_063946459.1 glutamine synthetase cytosolic isozyme-like [Daucus carota subsp. sativus]	2211	G	1	GAGCAAGAATACAC	14	13
XM_064090389.1	XP_063946459.1 glutamine synthetase cytosolic isozyme-like [Daucus carota subsp. sativus]	2090	G	1	GAGCAAGAATACAC	14	13
XR_001803050.2	XP_063947018.1 MADS-box transcription factor 23 isoform X2 [Daucus carota subsp. sativus]	300	GA	2	GATGTCTTTAGGTAA	15	13
XM_017392990.2	XP_063947373.1 DNA-directed RNA polymerases II and V subunit 8A isoform X1 [Daucus carota subsp. sativus]	741	C	1	CCCACTATGTCGTG	14	13
XM_017392991.2	XP_063947373.1 DNA-directed RNA polymerases II and V subunit 8A isoform X1 [Daucus carota subsp. sativus]	764	C	1	CCCACTATGTCGTG	14	13
XM_064091303.1	XP_063947373.1 DNA-directed RNA polymerases II and V subunit 8A isoform X1 [Daucus carota subsp. sativus]	627	C	1	CCCACTATGTCGTG	14	13
XM_064091399.1	XP_063947470.1 uncharacterized protein LOC108215864 isoform X1 [Daucus carota subsp. sativus]	4648	CT	2	CTCAGAGAACCTGAT	15	13
XM_064091667.1	XP_063947742.1 uncharacterized protein LOC108217403 [Daucus carota subsp. sativus]	231	AAGG	4	AAGGTGTGTTTTCGAGG	17	13
XM_064091668.1	XP_063947742.1 uncharacterized protein LOC108217403 [Daucus carota subsp. sativus]	208	AAGG	4	AAGGTGTGTTTTCGAGG	17	13
XM_064091669.1	XP_063947742.1 uncharacterized protein LOC108217403 [Daucus carota subsp. sativus]	163	AAGG	4	AAGGTGTGTTTTCGAGG	17	13
XM_064091670.1	XP_063947742.1 uncharacterized protein LOC108217403 [Daucus carota subsp. sativus]	173	AAGG	4	AAGGTGTGTTTTCGAGG	17	13
XM_064091671.1	XP_063947742.1 uncharacterized protein LOC108217403 [Daucus carota subsp. sativus]	137	AAGG	4	AAGGTGTGTTTTCGAGG	17	13
XM_064091851.1	XP_063947921.1 filament-like plant protein 4 isoform X3 [Daucus carota subsp. sativus]	3011	CCAG	4	CCAGTATGCTTTTGCAG	17	13
XM_064092810.1	XP_063948880.1 cytochrome P450 71A9 [Daucus carota subsp. sativus]	1625	TACAGGA	7	TACAGGAGTTTGGCACAGGA	20	13
XM_064093574.1	XP_063949644.1 glutathione S-transferase T3-like [Daucus carota subsp. sativus]	947	GAACTGTTTA	10	GAACTGTTTATTGCAACTGTTTA	23	13
XR_010292195.1	XP_063950188.1 pleiotropic drug resistance protein 3 [Daucus carota subsp. sativus]	1205	AAAGTTTAG	9	AAAGTTTAGATTCGAAGTTTAG	22	13
XR_010292329.1	XP_063950457.1 uncharacterized protein LOC108221156 isoform X2 [Daucus carota subsp. sativus]	1000	CAGA	4	CAGATTGTCTTAATAGA	17	13
XM_064094630.1	XP_063950700.1 large ribosomal subunit protein uL29y isoform X2 [Daucus carota subsp. sativus]	901	AT	2	ATGTCAGTAAGTATT	15	13
XM_064087600.1	YP_011069433.1 ribosomal protein S4 (plastid) [Daucus carota subsp. sativus]	3270	TTTATT	6	TCTATATTTATTTATTATT	19	13
XR_001801339.2	#N/A	2334	AT	2	ATGCTTGCGAAGGCT	15	13
XR_001801468.2	#N/A	604	GA	2	GACTATCGAAGTGTA	15	13
XR_001806818.2	#N/A	504	C	1	CCTAGACGGGCCAA	14	13
XR_001806959.2	#N/A	75	ATTTCATTTC	10	ATTTCATTTCTTCGTTTCATTTC	23	13
XR_010284625.1	#N/A	135	C	1	CAATTACGATGTTA	14	13
XR_010285725.1	#N/A	73	CTT	3	CTTCCCTTTCACCTTT	16	13
XR_010286388.1	#N/A	969	TG	2	TGATGGAATTTCAAG	15	13
XR_010290610.1	#N/A	648	CGGTGG	6	CGGTGGTGGCCGAGGGTGG	19	13
XM_017359327.2	XP_017214817.1 la-related protein 1C isoform X1 [Daucus carota subsp. sativus]	375	TCGTCGGCGTCG	12	TCGTCGGCGTCGGCGTCGGCGTCG	24	12
XM_017359328.2	XP_017214817.1 la-related protein 1C isoform X1 [Daucus carota subsp. sativus]	239	TCGTCGGCGTCG	12	TCGTCGGCGTCGGCGTCGGCGTCG	24	12
XM_017359329.2	XP_017214818.1 la-related protein 1C isoform X2 [Daucus carota subsp. sativus]	330	TCGTCGGCGTCG	12	TCGTCGGCGTCGGCGTCGGCGTCG	24	12
XM_017359369.2	XP_017214858.1 receptor homology region, transmembrane domain- and RING domain-containing protein 1 [Daucus carota subsp. sativus]	1219	T	1	TGGACGTAAACCC	13	12
XM_017359408.2	XP_017214897.1 uncharacterized protein LOC108192887 [Daucus carota subsp. sativus]	556	ACCA	4	ACCATTGCGGTCTCCA	16	12
XM_017359569.2	XP_017215058.1 UPF0496 protein At1g20180 [Daucus carota subsp. sativus]	1279	ATT	3	ATTTGCTTTTGGTTT	15	12
XM_017359585.2	XP_017215074.1 pentatricopeptide repeat-containing protein At5g50280, chloroplastic [Daucus carota subsp. sativus]	222	CA	2	CATAATGAACAAGA	14	12
XR_001801092.2	XP_017215074.1 pentatricopeptide repeat-containing protein At5g50280, chloroplastic [Daucus carota subsp. sativus]	222	CA	2	CATAATGAACAAGA	14	12
XR_001801093.2	XP_017215074.1 pentatricopeptide repeat-containing protein At5g50280, chloroplastic [Daucus carota subsp. sativus]	222	CA	2	CATAATGAACAAGA	14	12
XM_017359664.2	XP_017215153.1 pentatricopeptide repeat-containing protein At1g02150 [Daucus carota subsp. sativus]	1632	TCTG	4	TCTGATGCAGGGACTG	16	12
XM_017359899.2	XP_017215388.1 vegetative cell wall protein gp1 [Daucus carota subsp. sativus]	916	CATC	4	CATCACCACCACAATC	16	12
XM_017359899.2	XP_017215388.1 vegetative cell wall protein gp1 [Daucus carota subsp. sativus]	918	TC	2	TCACTACCACAAAC	14	12
XM_017359915.2	XP_017215404.2 zinc finger protein BALDIBIS [Daucus carota subsp. sativus]	350	GCAACAACAACA	12	GCAGCAACAACAACAACAACAACA	24	12
XM_017360133.2	XP_017215622.1 DDT domain-containing protein DDR4 [Daucus carota subsp. sativus]	1597	GGGTTTAAGA	10	GGGTTTAAGAGAAGGTTTAAGA	22	12
XM_017360156.2	XP_017215645.1 RNA pseudouridine synthase 7 [Daucus carota subsp. sativus]	64	TG	2	TGTGTGAAAAACAG	14	12
XM_017360251.2	XP_017215740.1 E3 ubiquitin ligase BIG BROTHER-related-like [Daucus carota subsp. sativus]	61	AC	2	ACACACACACACCC	14	12
XM_017360407.2	XP_017215896.1 uncharacterized protein At4g18257 [Daucus carota subsp. sativus]	854	GAG	3	GAGAAGGTGAAAAAG	15	12
XM_017360420.2	XP_017215909.1 uncharacterized protein LOC108193666 [Daucus carota subsp. sativus]	142	AAGA	4	AAGATAGAGAGAGAGA	16	12
XM_017360441.2	XP_017215930.1 uncharacterized protein LOC108193677 [Daucus carota subsp. sativus]	47	A	1	AAGCCAGAAAAAT	13	12
XM_017360744.2	XP_017216233.1 transcription factor TCP8 [Daucus carota subsp. sativus]	745	ACAA	4	ACAATTGTCAGGTCAA	16	12
XM_017360825.2	XP_017216314.1 uncharacterized protein LOC108193963 [Daucus carota subsp. sativus]	1960	ATA	3	ATAGCACTTCGATTA	15	12
XM_017361146.2	XP_017216635.1 pentatricopeptide repeat-containing protein At1g80880, mitochondrial isoform X1 [Daucus carota subsp. sativus]	2391	AGAAGAATAAA	11	AGAAGAATAAACTGAAGAATAAA	23	12
XM_017361261.2	XP_017216750.1 pentatricopeptide repeat-containing protein At5g66631 [Daucus carota subsp. sativus]	455	TTT	3	TTTAACAGGCATGTT	15	12
XM_017361513.2	XP_017217002.1 auxilin-related protein 2 [Daucus carota subsp. sativus]	437	G	1	GTGTTCCGAAAGT	13	12
XM_017361694.2	XP_017217183.1 chaperonin-like RbcX protein 2, chloroplastic [Daucus carota subsp. sativus]	741	AGTGAAG	7	AGTGAAGACTTCTGTGAAG	19	12
XM_017361745.2	XP_017217234.2 zinc transporter 1-like [Daucus carota subsp. sativus]	618	A	1	AGATAGTTGTTAT	13	12
XM_017361895.2	XP_017217384.2 pentatricopeptide repeat-containing protein At1g31430 [Daucus carota subsp. sativus]	2521	T	1	TGCAACCCAACAG	13	12
XM_017361991.2	XP_017217480.1 hyoscyamine 6-dioxygenase-like isoform X1 [Daucus carota subsp. sativus]	128	CTT	3	CTTGTGCTTTTCATT	15	12
XM_017362080.2	XP_017217569.1 protein DETOXIFICATION 14 [Daucus carota subsp. sativus]	321	T	1	TCGGTGGTTGTGG	13	12
XM_017362126.2	XP_017217615.1 DExH-box ATP-dependent RNA helicase DExH16, mitochondrial [Daucus carota subsp. sativus]	122	TATTAAT	7	TATTAATTAATTAATTAAT	19	12
XM_017362165.2	XP_017217654.1 ethylene-responsive transcription factor ERF003 [Daucus carota subsp. sativus]	432	CAA	3	CAATGCTGGTAGAAA	15	12
XM_017362182.2	XP_017217671.1 inorganic pyrophosphatase 1 [Daucus carota subsp. sativus]	941	TT	2	TTTTGGTTCAATGT	14	12
XM_017362251.2	XP_017217740.1 piriformospora indica-insensitive protein 2 [Daucus carota subsp. sativus]	2089	ATG	3	ATGCTGCTGCTGCTG	15	12
XM_017362445.2	XP_017217934.2 (3S,6E)-nerolidol synthase 1 [Daucus carota subsp. sativus]	385	CATGCAGA	8	CATGCAGAAAATTATGCAGA	20	12
XM_017362467.2	XP_017217956.1 zinc finger protein WIP6 [Daucus carota subsp. sativus]	628	CT	2	CTGATTACTCTAAT	14	12
XM_017362467.2	XP_017217956.1 zinc finger protein WIP6 [Daucus carota subsp. sativus]	636	TCTAAT	6	TCTAATAATTACCCTAAT	18	12
XM_017362511.2	XP_017218000.1 uncharacterized protein LOC108195539 [Daucus carota subsp. sativus]	45	A	1	ATCTCTCTCTCTC	13	12
XM_017362523.2	XP_017218012.1 protein DOG1-like 2 [Daucus carota subsp. sativus]	1268	TTAT	4	TTATAGTTTTATATAT	16	12
XM_017362781.2	XP_017218270.1 MAR-binding filament-like protein 1-1 isoform X1 [Daucus carota subsp. sativus]	239	T	1	TCGGAGAAATGCA	13	12
XM_017362781.2	XP_017218270.1 MAR-binding filament-like protein 1-1 isoform X1 [Daucus carota subsp. sativus]	240	AGGAGAAA	8	AGGAGAAATGCAGGGAGAAA	20	12
XM_017363024.2	XP_017218513.1 uncharacterized protein LOC108195980 [Daucus carota subsp. sativus]	389	GGAGAGTGAG	10	GGAGAGTGAGAGTGAGAGTGAG	22	12
XM_017363031.2	XP_017218520.1 ankyrin repeat-containing protein At5g02620 [Daucus carota subsp. sativus]	33	TCTCT	5	TCTCTCTCCACCCCTCT	17	12
XR_001801716.2	XP_017218832.1 lysine histidine transporter 1 [Daucus carota subsp. sativus]	551	TT	2	TTTTAACACAAAAT	14	12
XM_017363408.2	XP_017218897.1 9-cis-epoxycarotenoid dioxygenase NCED2, chloroplastic [Daucus carota subsp. sativus]	399	CGCT	4	CGCTACTACACGTGCT	16	12
XM_017363425.2	XP_017218914.1 heterogeneous nuclear ribonucleoprotein 1 [Daucus carota subsp. sativus]	101	AGAGCGAGCGAG	12	AGAGCGAGCGAGGGAGCGAGCGAG	24	12
XM_017364030.2	XP_017219519.1 uncharacterized protein LOC108196646 [Daucus carota subsp. sativus]	803	CGATGATGATGATGATG	17	CGATGATGATGATGATGATGATGATGATG	29	12
XM_017364067.2	XP_017219556.1 GCN5-related N-acetyltransferase 6, chloroplastic isoform X2 [Daucus carota subsp. sativus]	1144	CGGA	4	CGGATAGGATTGAGGA	16	12
XM_017364236.2	XP_017219725.1 probable amino-acid acetyltransferase NAGS1, chloroplastic [Daucus carota subsp. sativus]	1196	CAATGG	6	CAATGGCAATGGGAATGG	18	12
XM_017364301.2	XP_017219790.1 probable receptor-like protein kinase At5g18500 [Daucus carota subsp. sativus]	1878	AT	2	ATCAAGTTGGAGGT	14	12
XM_017364411.2	XP_017219900.1 uncharacterized protein LOC108196921 [Daucus carota subsp. sativus]	78	TAC	3	TACGCCCCGCCCGAC	15	12
XM_017364542.2	XP_017220031.1 E3 ubiquitin-protein ligase RSL1 [Daucus carota subsp. sativus]	102	CCA	3	CCAACCAAACAATCA	15	12
XM_017364548.2	XP_017220037.1 PLASMODESMATA CALLOSE-BINDING PROTEIN 4 [Daucus carota subsp. sativus]	657	GACCGG	6	GACAGGGACCGGAACCGG	18	12
XM_017364623.2	XP_017220112.1 protein LIKE COV 1 [Daucus carota subsp. sativus]	36	AT	2	ATCAACTTTGTAGT	14	12
XM_017364641.2	XP_017220130.1 putative pentatricopeptide repeat-containing protein At3g13770, mitochondrial [Daucus carota subsp. sativus]	3040	ACA	3	ACAGTAGTGGCAGCA	15	12
XM_017364641.2	XP_017220130.1 putative pentatricopeptide repeat-containing protein At3g13770, mitochondrial [Daucus carota subsp. sativus]	3041	CA	2	CAGTAGTGGCAGGA	14	12
XM_017364651.2	XP_017220140.1 uncharacterized protein LOC108197137 [Daucus carota subsp. sativus]	182	GGACAAAGATGAAG	14	GGACAAAGATGAAGACAAAGATGAAG	26	12
XM_017364756.2	XP_017220245.1 probable protein phosphatase 2C 40 [Daucus carota subsp. sativus]	83	TTATCT	6	TTATCTGAAGCTATATCT	18	12
XM_017364775.2	XP_017220265.1 probable membrane-associated kinase regulator 1 isoform X2 [Daucus carota subsp. sativus]	148	AA	2	AAACCAAAACACCA	14	12
XM_017364776.2	XP_017220265.1 probable membrane-associated kinase regulator 1 isoform X2 [Daucus carota subsp. sativus]	148	AA	2	AAACCAAAACACCA	14	12
XM_017364869.2	XP_017220358.1 beta-glucuronosyltransferase GlcAT14A [Daucus carota subsp. sativus]	1488	TTT	3	TTTGTAAACCCCGTT	15	12
XM_017364929.2	XP_017220418.1 serine/threonine-protein phosphatase PP1 isozyme 3 [Daucus carota subsp. sativus]	1286	GGT	3	GGTCAGCACTCAAGT	15	12
XM_017364963.2	XP_017220452.1 uncharacterized protein LOC108197369 isoform X1 [Daucus carota subsp. sativus]	1284	CTGGTGCTGATGGTGGTG	18	CTGGTGCTGATGGTGGTGCTGATGGTGGTG	30	12
XM_017364964.2	XP_017220453.1 uncharacterized protein LOC108197369 isoform X2 [Daucus carota subsp. sativus]	1274	CTGGTGCTGATGGTGGTG	18	CTGGTGCTGATGGTGGTGCTGATGGTGGTG	30	12
XM_017365005.2	XP_017220494.1 uncharacterized protein LOC108197398 [Daucus carota subsp. sativus]	867	TT	2	TATTGTTTATTAGT	14	12
XM_017365064.2	XP_017220553.1 uncharacterized protein LOC108197441 [Daucus carota subsp. sativus]	51	T	1	TCTCTCTCTCTTC	13	12
XM_017365164.2	XP_017220653.1 S-linalool synthase [Daucus carota subsp. sativus]	2397	TTTCC	5	TTTCCGCCCCAGGTTCC	17	12
XM_017365286.2	XP_017220775.1 uncharacterized protein LOC108197620 [Daucus carota subsp. sativus]	1739	AGCAATTGTTTGCGCAAT	18	AGCAATTGTTTGCGCAATTGTTTGCGCAAT	30	12
XM_017365436.2	XP_017220925.1 DNA repair protein XRCC4 [Daucus carota subsp. sativus]	165	TCGGACCCGAC	11	TCGGACCCGACCCCGGACCCGAC	23	12
XM_017365508.2	XP_017220997.1 probable WRKY transcription factor 48 [Daucus carota subsp. sativus]	1180	CTGGTTC	7	CTGGTTCTGGCTTTGGTTC	19	12
XM_017365611.2	XP_017221100.1 lachrymatory-factor synthase [Daucus carota subsp. sativus]	354	GGACGA	6	GGGTGGTGGAGATGACGA	18	12
XM_017365709.2	XP_017221198.1 helicase sen1 [Daucus carota subsp. sativus]	3419	GTA	3	GTACAGTATAAAATA	15	12
XM_017365871.2	XP_017221360.1 APETALA2-like protein 2 [Daucus carota subsp. sativus]	2842	ACAG	4	ACAGCAGTTCGGTCAG	16	12
XM_017366078.2	XP_017221567.1 uncharacterized protein LOC108198319 [Daucus carota subsp. sativus]	2478	TTAATC	6	TTAATCCTTGACGTAATC	18	12
XM_017366337.1	XP_017221826.1 glycine-rich RNA-binding protein 2-like [Daucus carota subsp. sativus]	100	T	1	TATGGAGATGGAG	13	12
XM_017366776.2	XP_017222265.2 LOW QUALITY PROTEIN: phosphoenolpyruvate/phosphate translocator 2, chloroplastic [Daucus carota subsp. sativus]	197	C	1	CCGCTTCGATAAT	13	12
XR_010286237.1	XP_017222466.1 uncharacterized protein LOC108199244 [Daucus carota subsp. sativus]	6309	GAC	3	GACCGACACACACAC	15	12
XM_017367025.2	XP_017222514.1 protein TIME FOR COFFEE [Daucus carota subsp. sativus]	4828	TGGCAGCAGCCACGGCAGC	19	TGGCAGCAGCCACGGCAGCAGCCACGGCAGC	31	12
XM_017367047.2	XP_017222536.1 auxin response factor 6 isoform X1 [Daucus carota subsp. sativus]	2009	GCAGCAGCAGCA	12	GCAGCAGCAGCAACAGCAGCAGCA	24	12
XM_017367048.2	XP_017222537.1 auxin response factor 6 isoform X2 [Daucus carota subsp. sativus]	1575	GCAGCAGCAGCA	12	GCAGCAGCAGCAACAGCAGCAGCA	24	12
XM_017367486.2	XP_017222976.1 suppressor protein SRP40 [Daucus carota subsp. sativus]	188	TGAGAGAGAGA	11	TGAGAGAGAGACAGAGAGAGAGA	23	12
XM_017367487.2	XP_017222976.1 suppressor protein SRP40 [Daucus carota subsp. sativus]	188	TGAGAGAGAGA	11	TGAGAGAGAGACAGAGAGAGAGA	23	12
XM_017367639.2	XP_017223128.1 heavy metal-associated isoprenylated plant protein 33 [Daucus carota subsp. sativus]	1441	GAATG	5	GAATGGTGGTCTAAATG	17	12
XM_017367726.2	XP_017223215.1 serine/threonine-protein phosphatase PP2A-2 catalytic subunit [Daucus carota subsp. sativus]	161	TACATATC	8	TACATATCCACACACATATC	20	12
XM_017367898.2	XP_017223387.1 probable acyl-activating enzyme 16, chloroplastic [Daucus carota subsp. sativus]	335	TTG	3	TTGTTGGTGGTGATG	15	12
XM_017367931.2	XP_017223420.1 abscisic acid receptor PYL9 [Daucus carota subsp. sativus]	838	CTCTTTG	7	CTCTTTGCAGCTTTCTTTG	19	12
XM_017367955.2	XP_017223444.1 uncharacterized protein LOC108199930 [Daucus carota subsp. sativus]	92	AA	2	AACAATACAAAACA	14	12
XM_017367955.2	XP_017223444.1 uncharacterized protein LOC108199930 [Daucus carota subsp. sativus]	1518	TGT	3	TGTGGATCGGTCGGT	15	12
XM_017367959.2	XP_017223448.1 large ribosomal subunit protein eL20 [Daucus carota subsp. sativus]	101	AGAGAGAG	8	AGAGAGAGAGAGGGAGAGAG	20	12
XM_017367960.2	XP_017223449.1 large ribosomal subunit protein eL20z [Daucus carota subsp. sativus]	586	ATCCT	5	ATCCTCTTCAAGGTCCT	17	12
[truncated: 17,819 more rows]

## Sheet: Table S3
Table S3: List of 271 InDels with the corresponding geneId, gene function, reference and alternate alleles in a respective position of carrot genome DH1 v. 3
TranscriptId	IndelNomenclature	Chr. No.	Gene Function	Position	Ref	Ref_length	alt allele	Alternate_length	Indel length	WesternReproductive_1		AsiaticReproductive_1		Indel length	WesternReproductive_1		AsiaticReproductive_1		Indel length	AsiaticReproductive_2			AsiaticReproductive_3	WesternVegetative_1	WesternVegetative_2	WesternVegetative_3	AsiaticVegetative_1	WesternReproductive_2	WesternReproductive_3	AsiaticVegetative_2	AsiaticVegetative_3
XM_017362999.2	DcFInDel1	7	protein TOPLESS [Daucus carota subsp. sativus]	3936	CTCTTTTCTTGCTGGAAGGGACTTCATCTGGAATATCTTTTCT	43	CTCTTTTCT	9	34	CTCTTTTCTTGCTGGAAGGGACTTCATCTGGAATATCTTTTCT	43	CTCTTTTCT	9	34	CTCTTTTCTTGCTGGAAGGGACTTCATCTGGAATATCTTTTCT	43	CTCTTTTCT	9	34	CTCTTTTCT	CTCTTTTCT	0	CTCTTTTCT/CTCTTTTCT	CTCTTTTCTTGCTGGAAGGGACTTCATCTGGAATATCTTTTCT/CTCTTTTCTTGCTGGAAGGGACTTCATCTGGAATATCTTTTCT	CTCTTTTCTTGCTGGAAGGGACTTCATCTGGAATATCTTTTCT/CTCTTTTCTTGCTGGAAGGGACTTCATCTGGAATATCTTTTCT	CTCTTTTCTTGCTGGAAGGGACTTCATCTGGAATATCTTTTCT/CTCTTTTCTTGCTGGAAGGGACTTCATCTGGAATATCTTTTCT	CTCTTTTCTTGCTGGAAGGGACTTCATCTGGAATATCTTTTCT/CTCTTTTCT	CTCTTTTCTTGCTGGAAGGGACTTCATCTGGAATATCTTTTCT/CTCTTTTCTTGCTGGAAGGGACTTCATCTGGAATATCTTTTCT	GAAAA/GAAAA	GAAA/GAAA	GAAA/GAAA
XM_017380084.2	DcFInDel2	2	disease resistance protein RPM1 [Daucus carota subsp. sativus]	3032	TTTTGTGGGTAAGAAATACAACTAAAATTTTAAATT	36	TTT	3	33	TTT	3	TTTTGTGGGTAAGAAATACAACTAAAATTTTAAATT	36	33	TTT	3	TTTTGTGGGTAAGAAATACAACTAAAATTTTAAATT	36	33	TTTTGTGGGTAAGAAATACAACTAAAATTTTAAATT	TTTTGTGGGTAAGAAATACAACTAAAATTTTAAATT	0	TTTTGTGGGTAAGAAATACAACTAAAATTTTAAATT/TTTTGTGGGTAAGAAATACAACTAAAATTTTAAATT	./.	TTTTGTGGGTAAGAAATACAACTAAAATTTTAAATT/TTTTGTGGGTAAGAAATACAACTAAAATTTTAAATT	./.	./.	TTT/TTT	GAAA/GAAA	GA/GA	GA/GAAA
XM_017367168.2	DcFInDel3	8	flowering time control protein FCA isoform X1 [Daucus carota subsp. sativus]	3460	TGCACA	6	TGCACAACCTACACAATCAATTCAATTAGGAGCACA	36	30	TGCACA	6	TGCACAACCTACACAATCAATTCAATTAGGAGCACA	36	30	TGCACA	6	TGCACAACCTACACAATCAATTCAATTAGGAGCACA	36	30	TGCACAACCTACACAATCAATTCAATTAGGAGCACA	TGCACAACCTACACAATCAATTCAATTAGGAGCACA	0	TGCACAACCTACACAATCAATTCAATTAGGAGCACA/TGCACAACCTACACAATCAATTCAATTAGGAGCACA	./.	./.	./.	TGCACA/TGCACAACCTACACAATCAATTCAATTAGGAGCACA	TGCACAACCTACACAATCAATTCAATTAGGAGCACA/TGCACAACCTACACAATCAATTCAATTAGGAGCACA	AG/AG	AG/AG	AG/AG
XM_017360603.2	DcFInDel4	7	tryptophan aminotransferase-related protein 2 [Daucus carota subsp. sativus]	493	AGATA	5	AGATAAAGAGATATCGGAGAGAGAGATGCGATA	33	28	AGATAAAGAGATATCGGAGAGAGAGATGCGATA	33	AGATA	5	28	AGATAAAGAGATATCGGAGAGAGAGATGCGATA	33	AGATA	5	28	AGATA	AGATA	0	AGATA/AGATA	AGATA/AGATAAAGAGATATCGGAGAGAGAGATGCGATA	./.	./.	./.	AGATA/AGATA	ACCCC/ACCCCC	ACCCC/ACCCC	ACCCC/ACCCC
XM_017359659.2	DcFInDel5	7	cyclic dof factor 1 [Daucus carota subsp. sativus]	107	CGAGATTTTTTCGGCGATTTTTTCGGAGA	29	CGA	3	26	CGA	3	CGAGATTTTTTCGGCGATTTTTTCGGAGA	29	26	CGA	3	CGAGATTTTTTCGGCGATTTTTTCGGAGA	29	26	CGAGATTTTTTCGGCGATTTTTTCGGAGA	CGAGATTTTTTCGGCGATTTTTTCGGAGA	0	CGAGATTTTTTCGGCGATTTTTTCGGAGA/CGAGATTTTTTCGGCGATTTTTTCGGAGA	CGA/CGA	CGAGATTTTTTCGGCGATTTTTTCGGAGA/CGAGATTTTTTCGGCGATTTTTTCGGAGA	CGA/CGA	CGAGATTTTTTCGGCGATTTTTTCGGAGA/CGAGATTTTTTCGGCGATTTTTTCGGAGA	CGAGATTTTTTCGGCGATTTTTTCGGAGA/CGAGATTTTTTCGGCGATTTTTTCGGAGA	CCAGAGA/C	CCAGAGA/CCAGAGA	CCAGAGA/CCAGAGA
XM_064087627.1	DcFInDel6	1	photosystem II CP43 reaction center protein [Daucus carota subsp. sativus]	19188	AGTATCTTTATATCTTTCTTTTCTTGTATCTTTATATCTTTCTTTTCTTGTAT	53	AGTATCTTTATATCTTTCTTTTCTTGTAT	29	24	AGTATCTTTATATCTTTCTTTTCTTGTAT	29	AGTATCTTTATATCTTTCTTTTCTTGTATCTTTATATCTTTCTTTTCTTGTAT	53	24	AGTATCTTTATATCTTTCTTTTCTTGTAT	29	AGTATCTTTATATCTTTCTTTTCTTGTATCTTTATATCTTTCTTTTCTTGTAT	53	24	AGTATCTTTATATCTTTCTTTTCTTGTATCTTTATATCTTTCTTTTCTTGTAT	AGTATCTTTATATCTTTCTTTTCTTGTATCTTTATATCTTTCTTTTCTTGTAT	0	AGTATCTTTATATCTTTCTTTTCTTGTATCTTTATATCTTTCTTTTCTTGTAT/AGTATCTTTATATCTTTCTTTTCTTGTATCTTTATATCTTTCTTTTCTTGTAT	./.	AGTATCTTTATATCTTTCTTTTCTTGTAT/AGTATCTTTATATCTTTCTTTTCTTGTAT	./.	AGTATCTTTATATCTTTCTTTTCTTGTATCTTTATATCTTTCTTTTCTTGTAT/AGTATCTTTATATCTTTCTTTTCTTGTATCTTTATATCTTTCTTTTCTTGTAT	AGTATCTTTATATCTTTCTTTTCTTGTAT/AGTATCTTTATATCTTTCTTTTCTTGTAT	CA/CA	CA/CA	CA/CA
XM_017381146.2	DcFInDel7	2	cullin-3A [Daucus carota subsp. sativus]	2757	AGGGGACAGAGAGAGGGAGGGAGGG	25	AG	2	23	AG	2	AGGGGACAGAGAGAGGGAGGGAGGG	25	23	AG	2	AGGGGACAGAGAGAGGGAGGGAGGG	25	23	AGGGGACAGAGAGAGGGAGGGAGGG	AGGGGACAGAGAGAGGGAGGGAGGG	0	AGGGGACAGAGAGAGGGAGGGAGGG/AGGGGACAGAGAGAGGGAGGGAGGG	AGGGGACAGAGAGAGGGAGGGAGGG/AGGGGACAGAGAGAGGGAGGGAGGG	AGGGGACAGAGAGAGGGAGGGAGGG/AGGGGACAGAGAGAGGGAGGGAGGG	AGGGGACAGAGAGAGGGAGGGAGGG/AGGGGACAGAGAGAGGGAGGGAGGG	AGGGGACAGAGAGAGGGAGGGAGGG/AGGGGACAGAGAGAGGGAGGGAGGG	AGGGGACAGAGAGAGGGAGGGAGGG/AG	TCCGAG/TCCGAG	TCCGAG/TCCGAG	TCCGAG/TCCGAG
XM_017380700.2	DcFInDel8	2	TITAN-like protein isoform X1 [Daucus carota subsp. sativus]	1456	AGTTTGGAAA	10	AGTTTGGAAAAGAGTTTATACTGTTTGGAAA	31	21	AGTTTGGAAA	10	AGTTTGGAAAAGAGTTTATACTGTTTGGAAA	31	21	AGTTTGGAAA	10	AGTTTGGAAAAGAGTTTATACTGTTTGGAAA	31	21	AGTTTGGAAAAGAGTTTATACTGTTTGGAAA	AGTTTGGAAAAGAGTTTATACTGTTTGGAAA	0	AGTTTGGAAAAGAGTTTATACTGTTTGGAAA/AGTTTGGAAAAGAGTTTATACTGTTTGGAAA	AGTTTGGAAA/AGTTTGGAAA	AGTTTGGAAA/AGTTTGGAAA	AGTTTGGAAA/AGTTTGGAAA	./.	AGTTTGGAAA/AGTTTGGAAA	TCATGCATGCATGCAT/TCATGCATGCATGCAT	TCATGCATGCAT/TCATGCATGCAT	TCATGCATGCATGCAT/TCATGCATGCATGCAT
XM_017402326.2	DcFInDel9	6	SART-1 family protein DOT2 [Daucus carota subsp. sativus]	324	TAAGACTAGTCGGAGAGATGACAAGACT	28	TAAGACT	7	21	TAAGACTAGTCGGAGAGATGACAAGACT	28	TAAGACT	7	21	TAAGACTAGTCGGAGAGATGACAAGACT	28	TAAGACT	7	21	TAAGACT	TAAGACT	0	TAAGACT/TAAGACT	TAAGACTAGTCGGAGAGATGACAAGACT/TAAGACTAGTCGGAGAGATGACAAGACT	TAAGACTAGTCGGAGAGATGACAAGACT/TAAGACTAGTCGGAGAGATGACAAGACT	TAAGACTAGTCGGAGAGATGACAAGACT/TAAGACTAGTCGGAGAGATGACAAGACT	TAAGACT/TAAGACT	TAAGACTAGTCGGAGAGATGACAAGACT/TAAGACTAGTCGGAGAGATGACAAGACT	GTGAAG/GTGAAG	GTGAAGCTCCGCCTGAAG/GTGAAGCTCCGCCTGAAG	GTGAAGCTCCGCCTGAAG/GTGAAG
XM_017363833.2	DcFInDel10	7	CBL-interacting serine/threonine-protein kinase 25 [Daucus carota subsp. sativus]	1581	TATTTGTGAACAAACAAACAAAT	23	TAT	3	20	TATTTGTGAACAAACAAACAAAT	23	TAT	3	20	TATTTGTGAACAAACAAACAAAT	23	TAT	3	20	TAT	TAT	0	TAT/TAT	TATTTGTGAACAAACAAACAAAT/TATTTGTGAACAAACAAACAAAT	TATTTGTGAACAAACAAACAAAT/TATTTGTGAACAAACAAACAAAT	TATTTGTGAACAAACAAACAAAT/TATTTGTGAACAAACAAACAAAT	TAT/TAT	TATTTGTGAACAAACAAACAAAT/TATTTGTGAACAAACAAACAAAT	AGG/AGG	A/A	AGG/AGG
XM_017395960.2	DcFInDel11	5	protein IQ-DOMAIN 8 [Daucus carota subsp. sativus]	1298	CATACATCCAGGGGCATGTGAAT	23	CAT	3	20	CAT	3	CATACATCCAGGGGCATGTGAAT	23	20	CAT	3	CATACATCCAGGGGCATGTGAAT	23	20	CAT	CAT	0	CATACATCCAGGGGCATGTGAAT/CATACATCCAGGGGCATGTGAAT	CAT/CAT	CATACATCCAGGGGCATGTGAAT/CATACATCCAGGGGCATGTGAAT	CATACATCCAGGGGCATGTGAAT/CATACATCCAGGGGCATGTGAAT	./.	CATACATCCAGGGGCATGTGAAT/CAT	AA/AA	AATGTA/AATGTA	AATGTA/AATGTA
XM_017375770.2	DcFInDel12	2	F-box/kelch-repeat protein At1g26930 [Daucus carota subsp. sativus]	230	TATAGAAGATTTTTTGGCAA	20	T	1	19	T	1	TATAGAAGATTTTTTGGCAA	20	19	T	1	TATAGAAGATTTTTTGGCAA	20	19	TATAGAAGATTTTTTGGCAA	TATAGAAGATTTTTTGGCAA	0	TATAGAAGATTTTTTGGCAA/TATAGAAGATTTTTTGGCAA	TATAGAAGATTTTTTGGCAA/TATAGAAGATTTTTTGGCAA	TATAGAAGATTTTTTGGCAA/TATAGAAGATTTTTTGGCAA	TATAGAAGATTTTTTGGCAA/TATAGAAGATTTTTTGGCAA	TATAGAAGATTTTTTGGCAA/TATAGAAGATTTTTTGGCAA	TATAGAAGATTTTTTGGCAA/T	A/A	A/A	A/A
XM_064079953.1	DcFInDel13	6	zinc finger CCCH domain-containing protein 53 [Daucus carota subsp. sativus]	3126	TCAA	4	TCAACTTTAACCTTTCCTCCAA	22	18	TCAA	4	TCAACTTTAACCTTTCCTCCAA	22	18	TCAA	4	TCAACTTTAACCTTTCCTCCAA	22	18	TCAACTTTAACCTTTCCTCCAA	TCAACTTTAACCTTTCCTCCAA	0	TCAACTTTAACCTTTCCTCCAA/TCAACTTTAACCTTTCCTCCAA	TCAACTTTAACCTTTCCTCCAA/TCAACTTAACCTTTCCTCCAA	TCAACTTTAACCTTTCCTCCAA/TCAACTTTAACCTTTCCTCCAA	TCAACTTTAACCTTTCCTCCAA/TCAACTTTAACCTTTCCTCCAA	TCAACTTTAACCTTTCCTCCAA/TCAACTTTAACCTTTCCTCCAA	TCAACTTTAACCTTTCCTCCAA/TCAACTTTAACCTTTCCTCCAA	G/G	G/G	G/G
XM_017361287.2	DcFInDel14	7	protein BIG GRAIN 1-like E [Daucus carota subsp. sativus]	1234	CCCAGAACCGCGAAATCTT	19	C	1	18	C	1	CCCAGAACCGCGAAATCTT	19	18	C	1	CCCAGAACCGCGAAATCTT	19	18	CCCAGAACCGCGAAATCTT	CCCAGAACCGCGAAATCTT	0	CCCAGAACCGCGAAATCTT/CCCAGAACCGCGAAATCTT	./.	CCCAGAACCGCGAAATCTT/C	./.	CCCAGAACCGCGAAATCTT/CCCAGAACCGCGAAATCTT	./.	CGCT/CGCT	./.	CGCT/CGCT
XM_017388862.2	DcFInDel15	4	ethylene-responsive transcription factor 2 [Daucus carota subsp. sativus]	441	CCCCGCTTCGCCGGCTTCACC	21	CCC	3	18	CCC	3	CCCCGCTTCGCCGGCTTCACC	21	18	CCC	3	CCCCGCTTCGCCGGCTTCACC	21	18	CCCCGCTTCGCCGGCTTCACC	CCCCGCTTCGCCGGCTTCACC	0	CCCCGCTTCGCCGGCTTCACC/CCCCGCTTCGCCGGCTTCACC	CCC/CCC	CCC/CCC	CCC/CCC	CCCCGCTTCGCCGGCTTCACC/CCCCGCTTCGCCGGCTTCACC	CCC/CCC	C/CTA	CTA/CTA	CTA/CTA
XM_017380433.2	DcFInDel16	2	ABC transporter B family member 20 [Daucus carota subsp. sativus]	4583	AAATCATGAAATGATTTG	18	AAATCATGAAATGATTTGAATCATGAAATGATTTG	35	17	AAATCATGAAATGATTTGAATCATGAAATGATTTG	35	AAATCATGAAATGATTTG	18	17	AAATCATGAAATGATTTGAATCATGAAATGATTTG	35	AAATCATGAAATGATTTG	18	17	AAATCATGAAATGATTTG	AAATCATGAAATGATTTG	0	AAATCATGAAATGATTTG/AAATCATGAAATGATTTG	AAATCATGAAATGATTTG/AAATCATGAAATGATTTG	AAATCATGAAATGATTTG/AAATCATGAAATGATTTG	AAATCATGAAATGATTTG/AAATCATGAAATGATTTG	AAATCATGAAATGATTTG/AAATCATGAAATGATTTG	AAATCATGAAATGATTTG/AAATCATGAAATGATTTGAATCATGAAATGATTTG	ATTTTTTTT/ATTTTTTTTTT	./.	./.
XR_001806615.2	DcFInDel17	5	protein LITTLE ZIPPER 3 [Daucus carota subsp. sativus]	423	AA	2	AATATATAGTCACACACA	18	16	AATATATAGTCACACACA	18	AA	2	16	AATATATAGTCACACACA	18	AA	2	16	AA	AA	0	AA/AA	AA/AATATATAGTCACACACA	AATATATAGTCACACACA/AATATATAGTCACACACA	AA/AATATATAGTCACACACA	AA/AA	AA/AA	TG/TG	TG/TG	TG/TG
XM_017375321.2	DcFInDel18	1	biotin carboxylase 1, chloroplastic [Daucus carota subsp. sativus]	1967	GGCTAATCAAAATTAA	16	G	1	15	GGCTAATCAAAATTAA	16	G	1	15	GGCTAATCAAAATTAA	16	G	1	15	G	G	0	G/G	GGCTAATCAAAATTAA/GGCTAATCAAAATTAA	GGCTAATCAAAATTAA/GGCTAATCAAAATTAA	GGCTAATCAAAATTAA/GGCTAATCAAAATTAA	GGCTAATCAAAATTAA/G	GGCTAATCAAAATTAA/GGCTAATCAAAATTAA	ATCTCAT/ATCTCAT	./.	./.
XM_017400085.2	DcFInDel19	6	NAC domain-containing protein 41 [Daucus carota subsp. sativus]	729	TC	2	TCCCTGCTATTTCTACC	17	15	TCCCTGCTATTTCTACC	17	TC	2	15	TCCCTGCTATTTCTACC	17	TC	2	15	TC	TC	0	TC/TC	TC/TCCCTGCTATTTCTACC	TC/TCCCTGCTATTTCTACC	TC/TCCCTGCTATTTCTACC	TC/TCCCTGCTATTTCTACC	TC/TCCCTGCTATTTCTACC	CTTTTT/CTTTTT	CTTTTTT/CTTTTTT	CTTTTTT/CTTTTTT
XM_017363643.2	DcFInDel20	1	BURP domain protein RD22 [Daucus carota subsp. sativus]	268	TGTACAAGTCGGAAAAGGTACTGGTGTTGGAGTCAGCACAGGGGCTCCCG	50	TG	2	48	TG	2	TGTACAAGTCGGAAAAGGTACTGGTGTTGGAGTCAGCACAGGGGCTCCCG	50	48	TG	2	TGTACAAGTCGGAAAAGGTACTGGTGTTGGAGTCAGCACAGGGGCTCCCG	50	48	TGTACAAGTCGGAAAAGGTACTGGTGTTGGAGTCAGCACAGGGGCTCCCG	TGTACAAGTCGGAAAAGGTACTGGTGTTGGAGTCAGCACAGGGGCTCCCG	0	TGTACAAGTCGGAAAAGGTACTGGTGTTGGAGTCAGCACAGGGGCTCCCG/TGTACAAGTCGGAAAAGGTACTGGTGTTGGAGTCAGCACAGGGGCTCCCG	./.	./.	./.	./.	TG/TG	TTATAT/TTATAT	./.	./.
XM_064090015.1	DcFInDel21	1	ubiquitin carboxyl-terminal hydrolase 18 [Daucus carota subsp. sativus]	3223	CTGGAGTGTTAACTGAACTGCACTTT	26	CT	2	24	CT	2	CTGGAGTGTTAACTGAACTGCACTTT	26	24	CT	2	CTGGAGTGTTAACTGAACTGCACTTT	26	24	CTGGAGTGTTAACTGAACTGCACTTT	CTGGAGTGTTAACTGAACTGCACTTT	0	CTGGAGTGTTAACTGAACTGCACTTT/CTGGAGTGTTAACTGAACTGCACTTT	CT/CT	CT/CT	CT/CT	CTGGAGTGTTAACTGAACTGCACTTT/CTGGAGTGTTAACTGAACTGCACTTT	CT/CT	ACC/ACC	ACC/ACC	ACC/ACC
XM_017362733.2	DcFInDel22	1	protein TILLER ANGLE CONTROL 1 [Daucus carota subsp. sativus]	707	AAGGCATCCAAACATGGCTTTAGTAACGA	29	AA	2	27	AAGGCATCCAAACATGGCTTTAGTAACGA	29	AA	2	27	AAGGCATCCAAACATGGCTTTAGTAACGA	29	AA	2	27	AA	AA	0	AA/AA	./.	./.	./.	./.	AAGGCATCCAAACATGGCTTTAGTAACGA/AA	GTTTTT/GTTTTT	GTTTTT/GTTTTT	GTTTTT/GTTTTT
XR_010284622.1	DcFInDel23	1	CDPK-related protein kinase-like isoform X1 [Daucus carota subsp. sativus]	1061	AAGGTGTTGTGCACCGTGATCTGAAATCGGAG	32	AAG	3	29	AAGGTGTTGTGCACCGTGATCTGAAATCGGAG	32	AAG	3	29	AAGGTGTTGTGCACCGTGATCTGAAATCGGAG	32	AAG	3	29	AAG	AAG	0	AAG/AAG	./.	./.	./.	./.	AAGGTGTTGTGCACCGTGATCTGAAATCGGAG/AAGGTGTTGTGCACCGTGATCTGAAATCGGAG	AT/AT	A/A	A/A
XM_017376294.2	DcFInDel24	2	protein cornichon homolog 4-like [Daucus carota subsp. sativus]	724	GTTTCCTGCAACTGGAGAAAACAGACAGCACCATCTTACTATCTT	45	GTT	3	42	GTTTCCTGCAACTGGAGAAAACAGACAGCACCATCTTACTATCTT	45	GTT	3	42	GTTTCCTGCAACTGGAGAAAACAGACAGCACCATCTTACTATCTT	45	GTT	3	42	GTT	GTT	0	GTT/GTT	GTTTCCTGCAACTGGAGAAAACAGACAGCACCATCTTACTATCTT/GTTTCCTGCAACTGGAGAAAACAGACAGCACCATCTTACTATCTT	GTTTCCTGCAACTGGAGAAAACAGACAGCACCATCTTACTATCTT/GTTTCCTGCAACTGGAGAAAACAGACAGCACCATCTTACTATCTT	GTTTCCTGCAACTGGAGAAAACAGACAGCACCATCTTACTATCTT/GTTTCCTGCAACTGGAGAAAACAGACAGCACCATCTTACTATCTT	GTTTCCTGCAACTGGAGAAAACAGACAGCACCATCTTACTATCTT/GTTTCCTGCAACTGGAGAAAACAGACAGCACCATCTTACTATCTT	GTTTCCTGCAACTGGAGAAAACAGACAGCACCATCTTACTATCTT/GTTTCCTGCAACTGGAGAAAACAGACAGCACCATCTTACTATCTT	TC/T	./.	T/T
XM_017381112.2	DcFInDel25	2	putative clathrin assembly protein At2g01600 isoform X1 [Daucus carota subsp. sativus]	2113	TTGTGCTAGGTTTCTGTAAT	20	TT	2	18	TTGTGCTAGGTTTCTGTAAT	20	TT	2	18	TTGTGCTAGGTTTCTGTAAT	20	TT	2	18	TT	TT	0	TT/TT	TTGTGCTAGGTTTCTGTAAT/TT	TTGTGCTAGGTTTCTGTAAT/TT	TTGTGCTAGGTTTCTGTAAT/TT	TT/TT	TTGTGCTAGGTTTCTGTAAT/TTGTGCTAGGTTTCTGTAAT	TCTCCCTCCCTCCCTCC/TCTCCCTCCCTCCCTCC	TCTCCCTCCCTCCCTCC/TCTCCCTCCCTCCCTCC	TCTCCCTCCCTCCCTCC/TCTCCCTCCCTCCCTCC
XM_064088842.1	DcFInDel26	3	cytochrome P450 734A1-like isoform X1 [Daucus carota subsp. sativus]	1235	GGGAAGAAGTATCTCGTGTCTGCGGA	26	GGGA	4	22	GGGAAGAAGTATCTCGTGTCTGCGGA	26	GGGA	4	22	GGGAAGAAGTATCTCGTGTCTGCGGA	26	GGGA	4	22	GGGAAGAAGTATCTCGTGTCTGCGGA	GGGAAGAAGTATCTCGTGTCTGCGGA	0	GGGAAGAAGTATCTCGTGTCTGCGGA/GGGAAGAAGTATCTCGTGTCTGCGGA	./.	./.	./.	GGGAAGAAGTATCTCGTGTCTGCGGA/GGGA	GGGAAGAAGTATCTCGTGTCTGCGGA/GGGA	TC/TC	TC/TC	T/T
XM_017382015.2	DcFInDel27	3	glutathione gamma-glutamylcysteinyltransferase 1 [Daucus carota subsp. sativus]	163	TTCGACCTATACATACAATTCCTCAACCTATACATACAA	39	TTCAACCTATACATACAA	18	21	TTCAACCTATACATACAA	18	TTCGACCTATACATACAATTCCTCAACCTATACATACAA	39	21	TTCAACCTATACATACAA	18	TTCGACCTATACATACAATTCCTCAACCTATACATACAA	39	21	TTCGACCTATACATACAATTCCTCAACCTATACATACAA	TTCGACCTATACATACAATTCCTCAACCTATACATACAA	0	TTCGACCTATACATACAATTCCTCAACCTATACATACAA/TTCGACCTATACATACAATTCCTCAACCTATACATACAA	./.	./.	./.	TTCGACCTATACATACAATTCCTCAACCTATACATACAA/TTCGACCTATACATACAATTCCTCAACCTATACATACAA	TTCAACCTATACATACAA/TTCAACCTATACATACAA	TATGAT/TATGAT	TATGAT/TATGAT	./.
XM_017385820.2	DcFInDel28	3	calcium-dependent protein kinase SK5 [Daucus carota subsp. sativus]	1801	CCTCCTGATTTTATAGACTC	20	CCTC,CCTTCTCCTGATTTTATAGACTC	28	8	CCTC	4	CCTCCTGATTTTATAGACTC	20	16	CCTC	4	CCTCCTGATTTTATAGACTC	20	16	CCTCCTGATTTTATAGACTC	CCTCCTGATTTTATAGACTC	0	CCTCCTGATTTTATAGACTC/CCTCCTGATTTTATAGACTC	CCTC/CCTC	CCTC/CCTC	./.	CCTTCTCCTGATTTTATAGACTC/CCTTCTCCTGATTTTATAGACTC	CCTC/CCTC	GACA/GACA	GACA/GACACA	GACA/GACACA
XM_017386390.2	DcFInDel29	3	probable 2-carboxy-D-arabinitol-1-phosphatase isoform X1 [Daucus carota subsp. sativus]	1747	T	1	TACAGTGTACATCGAATGA	19	18	T	1	TACAGTGTACATCGAATGA	19	18	T	1	TACAGTGTACATCGAATGA	19	18	TACAGTGTACATCGAATGA	TACAGTGTACATCGAATGA	0	TACAGTGTACATCGAATGA/TACAGTGTACATCGAATGA	T/T	T/T	T/T	./.	TACAGTGTACATCGAATGA/TACAGTGTACATCGAATGA	TCTCCCTCCCTCCCTCC/TCTCCCTCCCTCCCTCC	./.	TCTCCCTCCCTCCCTCC/TCTCCCTCCCTCCCTCC
XR_010290581.1	DcFInDel30	3	two pore calcium channel protein 1B [Daucus carota subsp. sativus]	255	AGCTGACTTTAACTCTTGAG	20	A	1	19	A	1	AGCTGACTTTAACTCTTGAG	20	19	A	1	AGCTGACTTTAACTCTTGAG	20	19	AGCTGACTTTAACTCTTGAG	AGCTGACTTTAACTCTTGAG	0	AGCTGACTTTAACTCTTGAG/AGCTGACTTTAACTCTTGAG	./.	AGCTGACTTTAACTCTTGAG/AGCTGACTTTAACTCTTGAG	./.	AGCTGACTTTAACTCTTGAG/AGCTGACTTTAACTCTTGAG	A/A	GTT/GTT	./.	GTTT/GTTT
XM_017388126.2	DcFInDel31	4	probable aquaporin PIP2-4 [Daucus carota subsp. sativus]	1032	TATTCGTCTTGGATGTCAATT	21	TATT	4	17	TATT	4	TATTCGTCTTGGATGTCAATT	21	17	TATT	4	TATTCGTCTTGGATGTCAATT	21	17	TATTCGTCTTGGATGTCAATT	TATTCGTCTTGGATGTCAATT	0	TATTCGTCTTGGATGTCAATT/TATTCGTCTTGGATGTCAATT	./.	./.	TATTCGTCTTGGATGTCAATT/TATT	TATTCGTCTTGGATGTCAATT/TATTCGTCTTGGATGTCAATT	TATT/TATT	ATA/ATA	ATA/ATA	ATA/ATA
XM_017388311.2	DcFInDel32	4	carboxyl-terminal-processing peptidase 3, chloroplastic [Daucus carota subsp. sativus]	1665	AAATATTCTTTTGCCCTTCTA	21	AA	2	19	AAATATTCTTTTGCCCTTCTA	21	AA	2	19	AAATATTCTTTTGCCCTTCTA	21	AA	2	19	AA	AA	0	AA/AA	AAATATTCTTTTGCCCTTCTA/AA	AAATATTCTTTTGCCCTTCTA/AAATATTCTTTTGCCCTTCTA	AAATATTCTTTTGCCCTTCTA/AA	./.	AAATATTCTTTTGCCCTTCTA/AA	CTTTTTTTT/CTTTTTTTTT	CTTTTTTTTT/CTTTTTTTTT	CTTTTTTTTT/CTTTTTTTTT
XM_017392478.2	DcFInDel33	4	transmembrane emp24 domain-containing protein p24delta3 [Daucus carota subsp. sativus]	76	CGGACCAAAACCAAATTATTACACAAGTCATCAACAACTG	40	CG	2	38	CGGACCAAAACCAAATTATTACACAAGTCATCAACAACTG	40	CG	2	38	CGGACCAAAACCAAATTATTACACAAGTCATCAACAACTG	40	CG	2	38	CG	CG	0	CGGACCAAAACCAAATTATTACACAAGTCATCAACAACTG/CGGACCAAAACCAAATTATTACACAAGTCATCAACAACTG	CGGACCAAAACCAAATTATTACACAAGTCATCAACAACTG/CGGACCAAAACCAAATTATTACACAAGTCATCAACAACTG	CGGACCAAAACCAAATTATTACACAAGTCATCAACAACTG/CGGACCAAAACCAAATTATTACACAAGTCATCAACAACTG	./.	CGGACCAAAACCAAATTATTACACAAGTCATCAACAACTG/CG	CGGACCAAAACCAAATTATTACACAAGTCATCAACAACTG/CGGACCAAAACCAAATTATTACACAAGTCATCAACAACTG	ATTTTTTT/ATTTTTTT	ATTTTTTT/ATTTTTTT	ATTTTTTT/ATTTTTT
XM_017392040.2	DcFInDel34	4	calcium-dependent protein kinase 1 [Daucus carota subsp. sativus]	445	GATTTATTCTTCATTCAAGCCTAGTTGATCATAAT	35	GAT	3	32	GATTTATTCTTCATTCAAGCCTAGTTGATCATAAT	35	GAT	3	32	GATTTATTCTTCATTCAAGCCTAGTTGATCATAAT	35	GAT	3	32	GAT	GAT	0	GAT/GAT	GATTTATTCTTCATTCAAGCCTAGTTGATCATAAT/GATTTATTCTTCATTCAAGCCTAGTTGATCATAAT	GATTTATTCTTCATTCAAGCCTAGTTGATCATAAT/GATTTATTCTTCATTCAAGCCTAGTTGATCATAAT	GATTTATTCTTCATTCAAGCCTAGTTGATCATAAT/GATTTATTCTTCATTCAAGCCTAGTTGATCATAAT	GATTTATTCTTCATTCAAGCCTAGTTGATCATAAT/GAT	GATTTATTCTTCATTCAAGCCTAGTTGATCATAAT/GATTTATTCTTCATTCAAGCCTAGTTGATCATAAT	ATGAATTTAGTGCT/ATGAATTTAGTGCT	./.	./.
XM_017388045.2	DcFInDel35	4	protein ABA DEFICIENT 4, chloroplastic-like [Daucus carota subsp. sativus]	1311	GACAGACAAAGAGAGCAGACCTCAAC	26	GAC	3	23	GAC	3	GACAGACAAAGAGAGCAGACCTCAAC	26	23	GAC	3	GACAGACAAAGAGAGCAGACCTCAAC	26	23	GACAGACAAAGAGAGCAGACCTCAAC	GACAGACAAAGAGAGCAGACCTCAAC	0	GACAGACAAAGAGAGCAGACCTCAAC/GACAGACAAAGAGAGCAGACCTCAAC	./.	./.	./.	GACAGACAAAGAGAGCAGACCTCAAC/GACAGACAAAGAGAGCAGACCTCAAC	GACAGACAAAGAGAGCAGACCTCAAC/GACAGACAAAGAGAGCAGACCTCAAC	GAAAAAAAA/GAAAAAAAA	GAAAAAAAA/GAAAAAAAA	GAAAAAAAA/GAAAAAAAA
XM_017397062.2	DcFInDel36	5	piezo-type mechanosensitive ion channel homolog isoform X3 [Daucus carota subsp. sativus]	8467	GTTATTACACACCAAGTTGAGATGTTCTTGGACTGATTCAACATTT	46	GTT	3	43	GTTATTACACACCAAGTTGAGATGTTCTTGGACTGATTCAACATTT	46	GTT	3	43	GTTATTACACACCAAGTTGAGATGTTCTTGGACTGATTCAACATTT	46	GTT	3	43	GTT	GTT	0	GTT/GTT	./.	./.	./.	./.	GTTATTACACACCAAGTTGAGATGTTCTTGGACTGATTCAACATTT/GTTATTACACACCAAGTTGAGATGTTCTTGGACTGATTCAACATTT	G/G	./.	G/GT
XM_017394094.2	DcFInDel37	5	probable calcium-binding protein CML36 [Daucus carota subsp. sativus]	850	TGATGTTATCCTCTCTTCATGTCTTTTACTACGAT	35	TGAT	4	31	TGATGTTATCCTCTCTTCATGTCTTTTACTACGAT	35	TGAT	4	31	TGATGTTATCCTCTCTTCATGTCTTTTACTACGAT	35	TGAT	4	31	TGATGTTATCCTCTCTTCATGTCTTTTACTACGAT	TGATGTTATCCTCTCTTCATGTCTTTTACTACGAT	0	TGAT/TGAT	TGATGTTATCCTCTCTTCATGTCTTTTACTACGAT/TGATGTTATCCTCTCTTCATGTCTTTTACTACGAT	TGATGTTATCCTCTCTTCATGTCTTTTACTACGAT/TGATGTTATCCTCTCTTCATGTCTTTTACTACGAT	TGATGTTATCCTCTCTTCATGTCTTTTACTACGAT/TGATGTTATCCTCTCTTCATGTCTTTTACTACGAT	TGATGTTATCCTCTCTTCATGTCTTTTACTACGAT/TGAT	TGATGTTATCCTCTCTTCATGTCTTTTACTACGAT/TGATGTTATCCTCTCTTCATGTCTTTTACTACGAT	AT/A	AT/AT	AT/AT
XM_017396789.1	DcFInDel38	5	serine/threonine protein phosphatase 2A 59 kDa regulatory subunit B' gamma isoform [Daucus carota subsp. sativus]	2418	TTTTTGATCAAGATTTGGTGCTTTTGATCAAGATTT	36	TTTTTGATCAAGATTT	16	20	TTTTTGATCAAGATTT	16	TTTTTGATCAAGATTTGGTGCTTTTGATCAAGATTT	36	20	TTTTTGATCAAGATTT	16	TTTTTGATCAAGATTTGGTGCTTTTGATCAAGATTT	36	20	TTTTTGATCAAGATTTGGTGCTTTTGATCAAGATTT	TTTTTGATCAAGATTTGGTGCTTTTGATCAAGATTT	0	TTTTTGATCAAGATTTGGTGCTTTTGATCAAGATTT/TTTTTGATCAAGATTTGGTGCTTTTGATCAAGATTT	TTTTTGATCAAGATTTGGTGCTTTTGATCAAGATTT/TTTTTGATCAAGATTTGGTGCTTTTGATCAAGATTT	TTTTTGATCAAGATTTGGTGCTTTTGATCAAGATTT/TTTTTGATCAAGATTTGGTGCTTTTGATCAAGATTT	TTTTTGATCAAGATTTGGTGCTTTTGATCAAGATTT/TTTTTGATCAAGATTTGGTGCTTTTGATCAAGATTT	TTTTTGATCAAGATTTGGTGCTTTTGATCAAGATTT/TTTTTGATCAAGATTTGGTGCTTTTGATCAAGATTT	TTTTTGATCAAGATTTGGTGCTTTTGATCAAGATTT/TTTTTGATCAAGATTTGGTGCTTTTGATCAAGATTT	AA/AA	AATGTA/AATGTA	AATGTA/AATGTA
XM_017397378.2	DcFInDel39	5	chloride channel protein CLC-c [Daucus carota subsp. sativus]	2901	GAAGCTGCAGGGCTGTGAAATAAAGCT	27	GAAGCT	6	21	GAAGCTGCAGGGCTGTGAAATAAAGCT	27	GAAGCT	6	21	GAAGCTGCAGGGCTGTGAAATAAAGCT	27	GAAGCT	6	21	GAAGCTGCAGGGCTGTGAAATAAAGCT	GAAGCTGCAGGGCTGTGAAATAAAGCT	0	GAAGCT/GAAGCT	GAAGCTGCAGGGCTGTGAAATAAAGCT/GAAGCTGCAGGGCTGTGAAATAAAGCT	GAAGCTGCAGGGCTGTGAAATAAAGCT/GAAGCTGCAGGGCTGTGAAATAAAGCT	GAAGCTGCAGGGCTGTGAAATAAAGCT/GAAGCTGCAGGGCTGTGAAATAAAGCT	GAAGCT/GAAGCT	GAAGCTGCAGGGCTGTGAAATAAAGCT/GAAGCTGCAGGGCTGTGAAATAAAGCT	TCC/TCC	TCC/TCC	TCC/TCC
XR_001807669.2	DcFInDel40	6	histidine kinase 1-like isoform X1 [Daucus carota subsp. sativus]	756	AGGCTTGTTTATAGTTCTTTATCCAATG	28	AG	2	26	AGGCTTGTTTATAGTTCTTTATCCAATG	28	AG	2	26	AGGCTTGTTTATAGTTCTTTATCCAATG	28	AG	2	26	AG	AG	0	AG/AG	./.	AGGCTTGTTTATAGTTCTTTATCCAATG/AGGCTTGTTTATAGTTCTTTATCCAATG	./.	AGGCTTGTTTATAGTTCTTTATCCAATG/AG	AGGCTTGTTTATAGTTCTTTATCCAATG/AGGCTTGTTTATAGTTCTTTATCCAATG	ATTT/ATTT	./.	ATTT/ATTT
XM_017401473.2	DcFInDel41	6	rho GDP-dissociation inhibitor 1 [Daucus carota subsp. sativus]	942	TT	2	TTGCAAGGTGGATTATCCTGCT	22	20	TTGCAAGGTGGATTATCCTGCT	22	TT	2	20	TTGCAAGGTGGATTATCCTGCT	22	TT	2	20	TT	TT	0	TT/TT	./.	./.	./.	TT/TT	TT/TT	TTACACGCCAGAAGTATACAC/TTACACGCCAGAAGTATACAC	TTACACGCCAGAAGTATACAC/TTACAC	TTACACGCCAGAAGTATACAC/TTACAC
XM_017360262.2	DcFInDel42	7	acyl carrier protein 1, mitochondrial [Daucus carota subsp. sativus]	593	TAGTTGATATGAATTGATCCTCAAAGGATTAACA	34	TA	2	32	TAGTTGATATGAATTGATCCTCAAAGGATTAACA	34	TA	2	32	TAGTTGATATGAATTGATCCTCAAAGGATTAACA	34	TA	2	32	TAGTTGATATGAATTGATCCTCAAAGGATTAACA	TAGTTGATATGAATTGATCCTCAAAGGATTAACA	0	TAGTTGATATGAATTGATCCTCAAAGGATTAACA/TAGTTGATATGAATTGATCCTCAAAGGATTAACA	TAGTTGATATGAATTGATCCTCAAAGGATTAACA/TAGTTGATATGAATTGATCCTCAAAGGATTAACA	TAGTTGATATGAATTGATCCTCAAAGGATTAACA/TAGTTGATATGAATTGATCCTCAAAGGATTAACA	TAGTTGATATGAATTGATCCTCAAAGGATTAACA/TAGTTGATATGAATTGATCCTCAAAGGATTAACA	TAGTTGATATGAATTGATCCTCAAAGGATTAACA/TAGTTGATATGAATTGATCCTCAAAGGATTAACA	TAGTTGATATGAATTGATCCTCAAAGGATTAACA/TAGTTGATATGAATTGATCCTCAAAGGATTAACA	CCCTC/CCCTC	CCCTC/CCCTC	./.
XM_017363925.2	DcFInDel43	7	zinc finger protein BRUTUS-like At1g74770 [Daucus carota subsp. sativus]	3826	TTGCCGCTGTGCATCAAAATGGTG	24	TTG	3	21	TTGCCGCTGTGCATCAAAATGGTG	24	TTG	3	21	TTGCCGCTGTGCATCAAAATGGTG	24	TTG	3	21	TTGCCGCTGTGCATCAAAATGGTG	TTGCCGCTGTGCATCAAAATGGTG	0	TTGCCGCTGTGCATCAAAATGGTG/TTGCCGCTGTGCATCAAAATGGTG	TTGCCGCTGTGCATCAAAATGGTG/TTGCCGCTGTGCATCAAAATGGTG	TTGCCGCTGTGCATCAAAATGGTG/TTGCCGCTGTGCATCAAAATGGTG	TTGCCGCTGTGCATCAAAATGGTG/TTGCCGCTGTGCATCAAAATGGTG	TTGCCGCTGTGCATCAAAATGGTG/TTGCCGCTGTGCATCAAAATGGTG	TTGCCGCTGTGCATCAAAATGGTG/TTGCCGCTGTGCATCAAAATGGTG	CAAAAAA/CAAAAAA	CAAAAAA/CAAAAA	CAAAAAA/CAAAAAA
XM_017360436.2	DcFInDel44	7	dirigent protein 22 [Daucus carota subsp. sativus]	656	TCATGA	6	TCATGACTTGCTAAAATCACATGA	24	18	TCATGA	6	TCATGACTTGCTAAAATCACATGA	24	18	TCATGA	6	TCATGACTTGCTAAAATCACATGA	24	18	TCATGA	TCATGA	0	TCATGA/TCATGA	TCATGA/TCATGA	TCATGA/TCATGA	TCATGA/TCATGA	TCATGA/TCATGA	TCATGA/TCATGACTTGCTAAAATCACATGA	AG/AG	AG/AG	AG/AG
XM_017362876.2	DcFInDel45	7	protein ESSENTIAL FOR POTEXVIRUS ACCUMULATION 1 isoform X2 [Daucus carota subsp. sativus]	4016	ACT	3	ACTATACAGGGACAAGTCCCT	21	18	ACT	3	ACTATACAGGGACAAGTCCCT	21	18	ACT	3	ACTATACAGGGACAAGTCCCT	21	18	ACTATACAGGGACAAGTCCCT	ACTATACAGGGACAAGTCCCT	0	ACTATACAGGGACAAGTCCCT/ACTATACAGGGACAAGTCCCT	ACTATACAGGGACAAGTCCCT/ACTATACAGGGACAAGTCCCT	ACTATACAGGGACAAGTCCCT/ACTATACAGGGACAAGTCCCT	ACTATACAGGGACAAGTCCCT/ACTATACAGGGACAAGTCCCT	ACTATACAGGGACAAGTCCCT/ACTATACAGGGACAAGTCCCT	ACTATACAGGGACAAGTCCCT/ACTATACAGGGACAAGTCCCT	TATTCATT/TATTCATT	TATT/TATT	TATT/TATT
XM_017359816.2	DcFInDel46	7	BTB/POZ domain-containing protein At1g67900 [Daucus carota subsp. sativus]	2500	GAAAATCATCTCGAGTAAAATCA	23	GAAAATCA	8	15	GAAAATCATCTCGAGTAAAATCA	23	GAAAATCA	8	15	GAAAATCATCTCGAGTAAAATCA	23	GAAAATCA	8	15	GAAAATCA	GAAAATCA	0	GAAAATCA/GAAAATCA	GAAAATCATCTCGAGTAAAATCA/GAAAATCATCTCGAGTAAAATCA	GAAAATCATCTCGAGTAAAATCA/GAAAATCATCTCGAGTAAAATCA	GAAAATCATCTCGAGTAAAATCA/GAAAATCATCTCGAGTAAAATCA	GAAAATCA/GAAAATCA	GAAAATCATCTCGAGTAAAATCA/GAAAATCATCTCGAGTAAAATCA	TAGCTTAAATTTTCAGATG/TAGCTTAAATTTTCAGATG	TAGCTTAAATTTTCAGATG/T	TAGCTTAAATTTTCAGATG/T
XM_017363613.2	DcFInDel47	7	beta-galactosidase 3 [Daucus carota subsp. sativus]	2883	ATA	3	ATATTCAGACAGTTTTTGAGTA	22	19	ATA	3	ATATTCAGACAGTTTTTGAGTA	22	19	ATA	3	ATATTCAGACAGTTTTTGAGTA	22	19	ATA	ATA	0	ATA/ATA	ATA/ATA	ATA/ATA	ATA/ATA	ATA/ATA	ATA/ATA	AC/AC	AC/AC	AC/AC
XM_017367089.2	DcFInDel48	8	2-oxoglutarate-Fe(II) type oxidoreductase hxnY [Daucus carota subsp. sativus]	1112	AGAT	4	AGATGCCACAACATGGCTAATGCAGAATCTATGAT	35	31	AGAT	4	AGATGCCACAACATGGCTAATGCAGAATCTATGAT	35	31	AGAT	4	AGATGCCACAACATGGCTAATGCAGAATCTATGAT	35	31	AGATGCCACAACATGGCTAATGCAGAATCTATGAT	AGATGCCACAACATGGCTAATGCAGAATCTATGAT	0	AGATGCCACAACATGGCTAATGCAGAATCTATGAT/AGATGCCACAACATGGCTAATGCAGAATCTATGAT	./.	AGATGCCACAACATGGCTAATGCAGAATCTATGAT/AGATGCCACAACATGGCTAATGCAGAATCTATGAT	./.	./.	AGATGCCACAACATGGCTAATGCAGAATCTATGAT/AGATGCCACAACATGGCTAATGCAGAATCTATGAT	G/G	./.	./.
XM_017367382.2	DcFInDel49	8	paired amphipathic helix protein Sin3-like 4 [Daucus carota subsp. sativus]	3822	A	1	ACAAGAAAATAATGTTGGGAGTATCTGC	28	27	A	1	ACAAGAAAATAATGTTGGGAGTATCTGC	28	27	A	1	ACAAGAAAATAATGTTGGGAGTATCTGC	28	27	ACAAGAAAATAATGTTGGGAGTATCTGC	ACAAGAAAATAATGTTGGGAGTATCTGC	0	ACAAGAAAATAATGTTGGGAGTATCTGC/ACAAGAAAATAATGTTGGGAGTATCTGC	./.	ACAAGAAAATAATGTTGGGAGTATCTGC/ACAAGAAAATAATGTTGGGAGTATCTGC	./.	A/A	A/A	AGTTCAAGATTTAACTAGCTCT/AGTTCAAGATTTAACTAGCTCT	./.	AGTTCAAGATTTAACTAGCTCT/AGTTCAAGATTTAACTAGCTCT
XM_017365115.2	DcFInDel50	8	pentatricopeptide repeat-containing protein At5g41170, mitochondrial-like isoform X1 [Daucus carota subsp. sativus]	2297	CTTTACTTTTCCTGTTGCATTTACAATTTACTT	33	CTTTACTT	8	25	CTTTACTTTTCCTGTTGCATTTACAATTTACTT	33	CTTTACTT	8	25	CTTTACTTTTCCTGTTGCATTTACAATTTACTT	33	CTTTACTT	8	25	CTTTACTT	CTTTACTT	0	CTTTACTT/CTTTACTT	./.	./.	./.	./.	CTTTACTTTTCCTGTTGCATTTACAATTTACTT/CTTTACTT	CAGTAGACAG/CAGTAGACAG	CAGTAGACAG/CAGTAGACAG	CAGTAGACAG/CAGTAGACAG
XM_017368157.2	DcFInDel51	8	ankyrin repeat-containing protein At2g01680-like [Daucus carota subsp. sativus]	1598	CAAATGCCTAAAGATATTTGATAAAT	26	CAAATGCCTAAAGATATTTGATAAATGCCTAAAGATATTTGATAAAT	47	21	CAAATGCCTAAAGATATTTGATAAATGCCTAAAGATATTTGATAAAT	47	CAAATGCCTAAAGATATTTGATAAAT	26	21	CAAATGCCTAAAGATATTTGATAAATGCCTAAAGATATTTGATAAAT	47	CAAATGCCTAAAGATATTTGATAAAT	26	21	CAAATGCCTAAAGATATTTGATAAAT	CAAATGCCTAAAGATATTTGATAAAT	0	CAAATGCCTAAAGATATTTGATAAAT/CAAATGCCTAAAGATATTTGATAAAT	CAAATGCCTAAAGATATTTGATAAAT/CAAATGCCTAAAGATATTTGATAAAT	CAAATGCCTAAAGATATTTGATAAAT/CAAATGCCTAAAGATATTTGATAAAT	CAAATGCCTAAAGATATTTGATAAAT/CAAATGCCTAAAGATATTTGATAAAT	CAAATGCCTAAAGATATTTGATAAAT/CAAATGCCTAAAGATATTTGATAAAT	CAAATGCCTAAAGATATTTGATAAAT/CAAATGCCTAAAGATATTTGATAAAT	TCTCCTCCTC/TCTCCTCCTC	TCTCCTCCTCCTC/TCTCCTCCTCCTC	TCTCCTCCTCCTC/TCTCCTCCTCCTC
XM_017367962.2	DcFInDel52	8	large ribosomal subunit protein uL10 [Daucus carota subsp. sativus]	1295	AGTTTTGCTCTAAAACGTTT	20	AGTTT	5	15	AGTTTTGCTCTAAAACGTTT	20	AGTTT	5	15	AGTTTTGCTCTAAAACGTTT	20	AGTTT	5	15	AGTTT	AGTTT	0	AGTTTTGCTCTAAAACGTTT/AGTTTTGCTCTAAAACGTTT	AGTTTTGCTCTAAAACGTTT/AGTTTTGCTCTAAAACGTTT	AGTTTTGCTCTAAAACGTTT/AGTTTTGCTCTAAAACGTTT	AGTTTTGCTCTAAAACGTTT/AGTTTTGCTCTAAAACGTTT	AGTTTTGCTCTAAAACGTTT/AGTTT	AGTTT/AGTTT	CTTTTTTT/CTTTTTTT	CTTTTTTT/CTTTTTTT	CTTTTTTT/CTTTTTTT
XM_017368719.2	DcFInDel53	9	pentatricopeptide repeat-containing protein At5g09450, mitochondrial [Daucus carota subsp. sativus]	1488	GATTCTATGTTGATGCATTCTA	22	GATTCTA	7	15	GATTCTA	7	GATTCTATGTTGATGCATTCTA	22	15	GATTCTA	7	GATTCTATGTTGATGCATTCTA	22	15	GATTCTATGTTGATGCATTCTA	GATTCTATGTTGATGCATTCTA	0	GATTCTATGTTGATGCATTCTA/GATTCTATGTTGATGCATTCTA	GATTCTATGTTGATGCATTCTA/GATTCTATGTTGATGCATTCTA	GATTCTATGTTGATGCATTCTA/GATTCTATGTTGATGCATTCTA	GATTCTATGTTGATGCATTCTA/GATTCTATGTTGATGCATTCTA	GATTCTATGTTGATGCATTCTA/GATTCTATGTTGATGCATTCTA	GATTCTATGTTGATGCATTCTA/GATTCTA	ATAATCT/ATAATCT	ATAATCT/AT	AT/AT
XM_017371676.2	DcFInDel54	9	benzyl alcohol O-benzoyltransferase [Daucus carota subsp. sativus]	257	TGA	3	TGATTTCATCGACGCCGA	18	15	TGA	3	TGATTTCATCGACGCCGA	18	15	TGA	3	TGATTTCATCGACGCCGA	18	15	TGATTTCATCGACGCCGA	TGATTTCATCGACGCCGA	0	TGATTTCATCGACGCCGA/TGATTTCATCGACGCCGA	TGATTTCATCGACGCCGA/TGATTTCATCGACGCCGA	TGA/TGATTTCATCGACGCCGA	TGA/TGATTTCATCGACGCCGA	TGATTTCATCGACGCCGA/TGATTTCATCGACGCCGA	TGATTTCATCGACGCCGA/TGATTTCATCGACGCCGA	TGTAGTA/TGTAGTA	./.	./.
XM_017369462.2	DcFInDel55	9	F-box protein At1g55000 [Daucus carota subsp. sativus]	989	TAAATGCAGCTACCATA	17	T	1	16	TAAATGCAGCTACCATA	17	T	1	16	TAAATGCAGCTACCATA	17	T	1	16	T	T	0	T/T	TAAATGCAGCTACCATA/TAAATGCAGCTACCATA	TAAATGCAGCTACCATA/TAAATGCAGCTACCATA	TAAATGCAGCTACCATA/TAAATGCAGCTACCATA	T/T	TAAATGCAGCTACCATA/TAAATGCAGCTACCATA	CCGGAGGCGGAGGCGGAGG/CCGGAGGCGGAGGCGGAGG	CCGGAGGCGGAGGCGGAGG/CCGGAGGCGGAGGCGGAGG	CCGGAGGCGGAGGCGGAGG/CCGGAGGCGGAGGCGGAGG
XM_017371413.2	DcFInDel56	9	protein OBERON 3 [Daucus carota subsp. sativus]	156	GGTTCATGAAGAAACAAGTTCATGAA	26	GGTTCATGAA	10	16	GGTTCATGAA	10	GGTTCATGAAGAAACAAGTTCATGAA	26	16	GGTTCATGAA	10	GGTTCATGAAGAAACAAGTTCATGAA	26	16	GGTTCATGAAGAAACAAGTTCATGAA	GGTTCATGAAGAAACAAGTTCATGAA	0	GGTTCATGAAGAAACAAGTTCATGAA/GGTTCATGAAGAAACAAGTTCATGAA	GGTTCATGAA/GGTTCATGAA	GGTTCATGAA/GGTTCATGAA	GGTTCATGAA/GGTTCATGAA	GGTTCATGAAGAAACAAGTTCATGAA/GGTTCATGAA	GGTTCATGAAGAAACAAGTTCATGAA/GGTTCATGAA	G/G	G/GTTT	GTTT/GTTT
XM_017368939.2	DcFInDel57	9	rRNA-processing protein fcf2-like [Daucus carota subsp. sativus]	926	CAGAATTAGAATTAGTGAGA	20	CAGA	4	16	CAGAATTAGAATTAGTGAGA	20	CAGA	4	16	CAGAATTAGAATTAGTGAGA	20	CAGA	4	16	CAGA	CAGA	0	CAGA/CAGA	CAGAATTAGAATTAGTGAGA/CAGA	CAGAATTAGAATTAGTGAGA/CAGAATTAGAATTAGTGAGA	CAGAATTAGAATTAGTGAGA/CAGA	CAGAATTAGAATTAGTGAGA/CAGA	CAGAATTAGAATTAGTGAGA/CAGAATTAGAATTAGTGAGA	ATCTCTCT/ATCTCTCT	ATCTCT/ATCTCT	ATCTCT/ATCTCT
XM_017360405.2	DcFInDel58	1	mitochondrial import receptor subunit TOM9-2 [Daucus carota subsp. sativus]	408	TATTGATAATTATGATGAGAACTTGTGTTTTAACTGATAAAGA	43	T	1	42	TATTGATAATTATGATGAGAACTTGTGTTTTAACTGATAAAGA	43	T	1	42	TATTGATAATTATGATGAGAACTTGTGTTTTAACTGATAAAGA	43	T	1	42	T	T	0	TATTGATAATTATGATGAGAACTTGTGTTTTAACTGATAAAGA/TATTGATAATTATGATGAGAACTTGTGTTTTAACTGATAAAGA	TATTGATAATTATGATGAGAACTTGTGTTTTAACTGATAAAGA/TATTGATAATTATGATGAGAACTTGTGTTTTAACTGATAAAGA	TATTGATAATTATGATGAGAACTTGTGTTTTAACTGATAAAGA/TATTGATAATTATGATGAGAACTTGTGTTTTAACTGATAAAGA	TATTGATAATTATGATGAGAACTTGTGTTTTAACTGATAAAGA/TATTGATAATTATGATGAGAACTTGTGTTTTAACTGATAAAGA	TATTGATAATTATGATGAGAACTTGTGTTTTAACTGATAAAGA/TATTGATAATTATGATGAGAACTTGTGTTTTAACTGATAAAGA	TATTGATAATTATGATGAGAACTTGTGTTTTAACTGATAAAGA/TATTGATAATTATGATGAGAACTTGTGTTTTAACTGATAAAGA	TA/TA	./.	TA/TA
XM_017386543.2	DcFInDel59	3	myosin-2 [Daucus carota subsp. sativus]	4241	GAGAGAGAGAGAGAGAGAGAGAGCCAGAGCGAGAGAGAGAGACAGAGAGAGA	52	GAGAGAGAGA,GAGAGCGAGAGAGAGAGACAGAGAGAGA	39	13	GAGAGAGAGA	10	GAGAGAGAGAGAGAGAGAGAGAGCCAGAGCGAGAGAGAGAGACAGAGAGAGA	52	42	GAGAGAGAGA	10	GAGAGAGAGAGAGAGAGAGAGAGCCAGAGCGAGAGAGAGAGACAGAGAGAGA	52	42	GAGAGAGAGA	GAGAGAGAGA	0	GAGAGAGAGA/GAGAGAGAGA	GAGAGCGAGAGAGAGAGACAGAGAGAGA/GAGAGCGAGAGAGAGAGACAGAGAGAGA	GAGAGAGAGAGAGAGAGAGAGAGCCAGAGCGAGAGAGAGAGACAGAGAGAGA/GAGAGCGAGAGAGAGAGACAGAGAGAGA	GAGAGCGAGAGAGAGAGACAGAGAGAGA/GAGAGCGAGAGAGAGAGACAGAGAGAGA	./.	GAGAGAGAGA/GAGAGAGAGA	TGGG/TGGG	TGG/TGG	TGG/TGG
XM_017380930.2	DcFInDel60	2	3-phosphoshikimate 1-carboxyvinyltransferase 2 [Daucus carota subsp. sativus]	1920	GTT	3	GTAGGGGTGGCAGTTTCGGGTAACGGGTTGTGTCAGTTT	39	36	GTT	3	GTAGGGGTGGCAGTTTCGGGTAACGGGTTGTGTCAGTTT	39	36	GTT	3	GTAGGGGTGGCAGTTTCGGGTAACGGGTTGTGTCAGTTT	39	36	GTAGGGGTGGCAGTTTCGGGTAACGGGTTGTGTCAGTTT	GTAGGGGTGGCAGTTTCGGGTAACGGGTTGTGTCAGTTT	0	GTAGGGGTGGCAGTTTCGGGTAACGGGTTGTGTCAGTTT/GTAGGGGTGGCAGTTTCGGGTAACGGGTTGTGTCAGTTT	GTT/GTT	GTT/GTT	GTT/GTT	GTT/GTT	GTT/GTT	GTTTT/GTTTT	GTTTT/GTTTT	GTTTT/GTTTT
XM_017385372.2	DcFInDel61	1	sec14 cytosolic factor [Daucus carota subsp. sativus]	974	AATTCACTTGGTCGATGCATAACATAGACCTTGTAACA	38	AA	2	36	AATTCACTTGGTCGATGCATAACATAGACCTTGTAACA	38	AA	2	36	AATTCACTTGGTCGATGCATAACATAGACCTTGTAACA	38	AA	2	36	AA	AA	0	AA/AA	./.	AATTCACTTGGTCGATGCATAACATAGACCTTGTAACA/AATTCACTTGGTCGATGCATAACATAGACCTTGTAACA	AATTCACTTGGTCGATGCATAACATAGACCTTGTAACA/AATTCACTTGGTCGATGCATAACATAGACCTTGTAACA	AATTCACTTGGTCGATGCATAACATAGACCTTGTAACA/AATTCACTTGGTCGATGCATAACATAGACCTTGTAACA	AATTCACTTGGTCGATGCATAACATAGACCTTGTAACA/AATTCACTTGGTCGATGCATAACATAGACCTTGTAACA	CAAAAAAA/CAAAAAAA	CAAAAAAA/CAAAAAAA	CAAAAAAA/CAAAAAAA
XM_017362998.2	DcFInDel62	7	protein TOPLESS [Daucus carota subsp. sativus]	3922	CTCTTTTCTTGCTGGAAGGGACTTCATCTGGAATATCTTTTCT	43	CTCTTTTCT	9	34	CTCTTTTCTTGCTGGAAGGGACTTCATCTGGAATATCTTTTCT	43	CTCTTTTCT	9	34	CTCTTTTCTTGCTGGAAGGGACTTCATCTGGAATATCTTTTCT	43	CTCTTTTCT	9	34	CTCTTTTCT	CTCTTTTCT	0	CTCTTTTCT/CTCTTTTCT	CTCTTTTCTTGCTGGAAGGGACTTCATCTGGAATATCTTTTCT/CTCTTTTCTTGCTGGAAGGGACTTCATCTGGAATATCTTTTCT	CTCTTTTCTTGCTGGAAGGGACTTCATCTGGAATATCTTTTCT/CTCTTTTCTTGCTGGAAGGGACTTCATCTGGAATATCTTTTCT	CTCTTTTCTTGCTGGAAGGGACTTCATCTGGAATATCTTTTCT/CTCTTTTCTTGCTGGAAGGGACTTCATCTGGAATATCTTTTCT	CTCTTTTCTTGCTGGAAGGGACTTCATCTGGAATATCTTTTCT/CTCTTTTCTTGCTGGAAGGGACTTCATCTGGAATATCTTTTCT	CTCTTTTCTTGCTGGAAGGGACTTCATCTGGAATATCTTTTCT/CTCTTTTCTTGCTGGAAGGGACTTCATCTGGAATATCTTTTCT	TAAAA/TAAAA	TAAA/TAAA	TAAA/TAAA
XM_017376626.2	DcFInDel63	2	protein Iojap-related, mitochondrial [Daucus carota subsp. sativus]	978	C	1	CTAGTGTAGTACCAGCAGCATTGTGATACAAACT	34	33	CTAGTGTAGTACCAGCAGCATTGTGATACAAACT	34	C	1	33	CTAGTGTAGTACCAGCAGCATTGTGATACAAACT	34	C	1	33	C	C	0	C/C	C/C	C/C	C/C	C/C	C/CTAGTGTAGTACCAGCAGCATTGTGATACAAACT	CTCATT/CT	CTCATT/CTCATT	CTCATT/CTCATT
XM_017389052.2	DcFInDel64	4	F-box protein CPR1 [Daucus carota subsp. sativus]	1501	AATT	4	AATTTCTCTCCTAGTTCTACATATATGCACACATATT	37	33	AATT	4	AATTTCTCTCCTAGTTCTACATATATGCACACATATT	37	33	AATT	4	AATTTCTCTCCTAGTTCTACATATATGCACACATATT	37	33	AATTTCTCTCCTAGTTCTACATATATGCACACATATT	AATTTCTCTCCTAGTTCTACATATATGCACACATATT	0	AATTTCTCTCCTAGTTCTACATATATGCACACATATT/AATTTCTCTCCTAGTTCTACATATATGCACACATATT	AATT/AATT	AATT/AATT	AATT/AATT	./.	AATT/AATTTCTCTCCTAGTTCTACATATATGCACACATATT	AGTGACTGGTG/AGTG	AGTGACTGGTG/AGTGACTGGTG	AGTGACTGGTG/AGTG
XM_017390367.2	DcFInDel65	1	DNA replication licensing factor MCM6 [Daucus carota subsp. sativus]	2781	AGG	3	AGGAAATGCCTCACCTTTTCCTTTTAGGCATATTGG	36	33	AGG	3	AGGAAATGCCTCACCTTTTCCTTTTAGGCATATTGG	36	33	AGG	3	AGGAAATGCCTCACCTTTTCCTTTTAGGCATATTGG	36	33	AGGAAATGCCTCACCTTTTCCTTTTAGGCATATTGG	AGGAAATGCCTCACCTTTTCCTTTTAGGCATATTGG	0	AGGAAATGCCTCACCTTTTCCTTTTAGGCATATTGG/AGGAAATGCCTCACCTTTTCCTTTTAGGCATATTGG	./.	./.	./.	AGG/AGGAAATGCCTCACCTTTTCCTTTTAGGCATATTGG	AGG/AGGAAATGCCTCACCTTTTCCTTTTAGGCATATTGG	CTTTTT/CTTTTT	CTTTT/CTTTT	CTTTT/CTTTT
XM_017387464.2	DcFInDel66	3	protein S-acyltransferase 10 isoform X1 [Daucus carota subsp. sativus]	1653	GCTGGAGAATGAATACCCTTTGAGGCTTGTC	31	G	1	30	GCTGGAGAATGAATACCCTTTGAGGCTTGTC	31	G	1	30	GCTGGAGAATGAATACCCTTTGAGGCTTGTC	31	G	1	30	G	G	0	G/G	G/G	G/G	G/G	GCTGGAGAATGAATACCCTTTGAGGCTTGTC/G	GCTGGAGAATGAATACCCTTTGAGGCTTGTC/GCTGGAGAATGAATACCCTTTGAGGCTTGTC	GACAACAACAA/GACAACAACAA	GACAACAACAA/GACAACAACAA	GACAACAACAA/GACAACAACAA
XM_017402490.2	DcFInDel67	6	plasma membrane ATPase 4 [Daucus carota subsp. sativus]	3137	AA	2	AACTTATCCGAATCGATAAGAGATTGACGAGA	32	30	AA	2	AACTTATCCGAATCGATAAGAGATTGACGAGA	32	30	AA	2	AACTTATCCGAATCGATAAGAGATTGACGAGA	32	30	AA	AA	0	AA/AA	./.	./.	./.	AA/AA	AACTTATCCGAATCGATAAGAGATTGACGAGA/AACTTATCCGAATCGATAAGAGATTGACGAGA	TATACATACATACATACATACA/TATACATACATACATACATACA	TATACATACATACATACATACA/TATACATACATACATACATACA	TATACATACATACATACATACA/TATACATACATACATACATACA
XM_017364970.1	DcFInDel68	8	actin-related protein 2/3 complex subunit 4 [Daucus carota subsp. sativus]	721	TGTG	4	TGTGATACGATAATGGCAATAAGTAGTGTCGTG	33	29	TGTG	4	TGTGATACGATAATGGCAATAAGTAGTGTCGTG	33	29	TGTG	4	TGTGATACGATAATGGCAATAAGTAGTGTCGTG	33	29	TGTGATACGATAATGGCAATAAGTAGTGTCGTG	TGTGATACGATAATGGCAATAAGTAGTGTCGTG	0	TGTG/TGTG	TGTG/TGTG	TGTG/TGTG	TGTG/TGTG	TGTG/TGTG	TGTG/TGTG	GTT/GTT	GT/GT	GT/GT
XM_017367208.2	DcFInDel69	8	protein SCAR2 isoform X1 [Daucus carota subsp. sativus]	5025	AAACAAGAAACAACCATCTCCAGCGTGTAA	30	AAA	3	27	AAACAAGAAACAACCATCTCCAGCGTGTAA	30	AAA	3	27	AAACAAGAAACAACCATCTCCAGCGTGTAA	30	AAA	3	27	AAA	AAA	0	AAA/AAA	AAACAAGAAACAACCATCTCCAGCGTGTAA/AAACAAGAAACAACCATCTCCAGCGTGTAA	AAACAAGAAACAACCATCTCCAGCGTGTAA/AAACAAGAAACAACCATCTCCAGCGTGTAA	AAACAAGAAACAACCATCTCCAGCGTGTAA/AAACAAGAAACAACCATCTCCAGCGTGTAA	./.	AAACAAGAAACAACCATCTCCAGCGTGTAA/AAACAAGAAACAACCATCTCCAGCGTGTAA	CAAA/CAAA	./.	./.
XM_017367209.2	DcFInDel70	8	protein SCAR2 isoform X2 [Daucus carota subsp. sativus]	5172	AAACAAGAAACAACCATCTCCAGCGTGTAA	30	AAA	3	27	AAACAAGAAACAACCATCTCCAGCGTGTAA	30	AAA	3	27	AAACAAGAAACAACCATCTCCAGCGTGTAA	30	AAA	3	27	AAA	AAA	0	AAA/AAA	AAACAAGAAACAACCATCTCCAGCGTGTAA/AAACAAGAAACAACCATCTCCAGCGTGTAA	AAACAAGAAACAACCATCTCCAGCGTGTAA/AAACAAGAAACAACCATCTCCAGCGTGTAA	./.	./.	AAACAAGAAACAACCATCTCCAGCGTGTAA/AAACAAGAAACAACCATCTCCAGCGTGTAA	CCAGAGA/CCAGAGA	CCAGAGA/CCAGAGA	CCAGAGA/CCAGAGA
XM_017370041.2	DcFInDel71	9	cysteine proteinase inhibitor 6 [Daucus carota subsp. sativus]	126	CCCTTTGTATATAAATATTTGTATCGAACC	30	CCC	3	27	CCC	3	CCCTTTGTATATAAATATTTGTATCGAACC	30	27	CCC	3	CCCTTTGTATATAAATATTTGTATCGAACC	30	27	CCCTTTGTATATAAATATTTGTATCGAACC	CCCTTTGTATATAAATATTTGTATCGAACC	0	CCCTTTGTATATAAATATTTGTATCGAACC/CCCTTTGTATATAAATATTTGTATCGAACC	CCCTTTGTATATAAATATTTGTATCGAACC/CCCTTTGTATATAAATATTTGTATCGAACC	CCCTTTGTATATAAATATTTGTATCGAACC/CCCTTTGTATATAAATATTTGTATCGAACC	./.	CCCTTTGTATATAAATATTTGTATCGAACC/CCCTTTGTATATAAATATTTGTATCGAACC	CCC/CCC	AGTTCAAGATTTAACTAGCTCT/AGTTCAAGATTTAACTAGCTCT	AGTTCAAGATTTAACTAGCTCT/AGTTCAAGATTTAACTAGCTCT	./.
XM_017383264.2	DcFInDel72	1	gamma-glutamyl peptidase 5 [Daucus carota subsp. sativus]	882	AACCTCCTGACATCCCTTCTGTCATATTA	29	AA	2	27	AA	2	AACCTCCTGACATCCCTTCTGTCATATTA	29	27	AA	2	AACCTCCTGACATCCCTTCTGTCATATTA	29	27	AACCTCCTGACATCCCTTCTGTCATATTA	AACCTCCTGACATCCCTTCTGTCATATTA	0	AACCTCCTGACATCCCTTCTGTCATATTA/AACCTCCTGACATCCCTTCTGTCATATTA	AA/AA	AA/AA	AA/AA	AACCTCCTGACATCCCTTCTGTCATATTA/AACCTCCTGACATCCCTTCTGTCATATTA	AACCTCCTGACATCCCTTCTGTCATATTA/AACCTCCTGACATCCCTTCTGTCATATTA	GAGAAGA/GAGAAGA	./.	./.
XM_064082773.1	DcFInDel73	8	paired amphipathic helix protein Sin3-like 4 [Daucus carota subsp. sativus]	3756	A	1	ACAAGAAAATAATGTTGGGAGTATCTGC	28	27	A	1	ACAAGAAAATAATGTTGGGAGTATCTGC	28	27	A	1	ACAAGAAAATAATGTTGGGAGTATCTGC	28	27	ACAAGAAAATAATGTTGGGAGTATCTGC	ACAAGAAAATAATGTTGGGAGTATCTGC	0	ACAAGAAAATAATGTTGGGAGTATCTGC/ACAAGAAAATAATGTTGGGAGTATCTGC	./.	./.	./.	A/A	A/A	TCCCCCC/TCCCCCCC	TCCCCCCC/TCCCCCCC	TCCCCCCC/TCCCCCCC
XM_064087663.1	DcFInDel74	2	multisubstrate pseudouridine synthase 7 [Daucus carota subsp. sativus]	2400	CCTACATCCGTTAGTTTTTTTAAATGGT	28	C	1	27	CCTACATCCGTTAGTTTTTTTAAATGGT	28	C	1	27	CCTACATCCGTTAGTTTTTTTAAATGGT	28	C	1	27	CCTACATCCGTTAGTTTTTTTAAATGGT	CCTACATCCGTTAGTTTTTTTAAATGGT	0	C/C	CCTACATCCGTTAGTTTTTTTAAATGGT/CCTACATCCGTTAGTTTTTTTAAATGGT	CCTACATCCGTTAGTTTTTTTAAATGGT/CCTACATCCGTTAGTTTTTTTAAATGGT	CCTACATCCGTTAGTTTTTTTAAATGGT/CCTACATCCGTTAGTTTTTTTAAATGGT	CCTACATCCGTTAGTTTTTTTAAATGGT/CCTACATCCGTTAGTTTTTTTAAATGGT	CCTACATCCGTTAGTTTTTTTAAATGGT/CCTACATCCGTTAGTTTTTTTAAATGGT	TCCCCCCC/TCCCCCCC	TCCCCCCC/TCCCCCCC	TCCCCCCC/TCCCCCCC
XR_001802580.2	DcFInDel75	8	MAP3K epsilon protein kinase 1 [Daucus carota subsp. sativus]	3104	GAGTGAAGAGTGATGAGTCAGAGGAAATA	29	GA	2	27	GAGTGAAGAGTGATGAGTCAGAGGAAATA	29	GA	2	27	GAGTGAAGAGTGATGAGTCAGAGGAAATA	29	GA	2	27	GA	GA	0	GA/GA	GAGTGAAGAGTGATGAGTCAGAGGAAATA/GAGTGAAGAGTGATGAGTCAGAGGAAATA	GAGTGAAGAGTGATGAGTCAGAGGAAATA/GAGTGAAGAGTGATGAGTCAGAGGAAATA	./.	GA/GA	GAGTGAAGAGTGATGAGTCAGAGGAAATA/GA	CTACTGTAACTTAAGTA/CTACTGTAACTTAAGTA	CTACTGTAACTTAAGTA/CTACTGTAACTTAAGTA	CTACTGTAACTTAAGTA/CTACTGTAACTTAAGTA
XM_017394653.2	DcFInDel76	5	UDP-galactose/UDP-glucose transporter 3 [Daucus carota subsp. sativus]	98	AAC	3	AACCGTAATCACAAGATATTACCTTTTAC	29	26	AAC	3	AACCGTAATCACAAGATATTACCTTTTAC	29	26	AAC	3	AACCGTAATCACAAGATATTACCTTTTAC	29	26	AACCGTAATCACAAGATATTACCTTTTAC	AACCGTAATCACAAGATATTACCTTTTAC	0	AACCGTAATCACAAGATATTACCTTTTAC/AACCGTAATCACAAGATATTACCTTTTAC	./.	AAC/AAC	./.	AAC/AAC	AAC/AAC	A/A	AAT/AAT	AAT/AAT
XM_017367726.2	DcFInDel77	8	serine/threonine-protein phosphatase PP2A-2 catalytic subunit [Daucus carota subsp. sativus]	1414	TTTTATTGGGAATCTGCTGCTGATGCTT	28	TTT	3	25	TTTTATTGGGAATCTGCTGCTGATGCTT	28	TTT	3	25	TTTTATTGGGAATCTGCTGCTGATGCTT	28	TTT	3	25	TTT	TTT	0	TTT/TTT	TTTTATTGGGAATCTGCTGCTGATGCTT/TTTTATTGGGAATCTGCTGCTGATGCTT	TTTTATTGGGAATCTGCTGCTGATGCTT/TTTTATTGGGAATCTGCTGCTGATGCTT	TTTTATTGGGAATCTGCTGCTGATGCTT/TTTTATTGGGAATCTGCTGCTGATGCTT	TTTTATTGGGAATCTGCTGCTGATGCTT/TTT	TTTTATTGGGAATCTGCTGCTGATGCTT/TTTTATTGGGAATCTGCTGCTGATGCTT	GCTATGTCGTTTGATCTCGCA/GCTATGTCGTTTGATCTCGCA	GCTATGTCGTTTGATCTCGCA/GCTATGTCGTTTGATCTCGCA	GCTATGTCGTTTGATCTCGCA/GCTATGTCGTTTGATCTCGCA
XM_064081115.1	DcFInDel78	7	lysophospholipid acyltransferase 1 isoform X1 [Daucus carota subsp. sativus]	597	GTGTAAAGAACGAAATCGTGAAATTTT	27	GT	2	25	GTGTAAAGAACGAAATCGTGAAATTTT	27	GT	2	25	GTGTAAAGAACGAAATCGTGAAATTTT	27	GT	2	25	GT	GT	0	GT/GT	./.	./.	./.	./.	GTGTAAAGAACGAAATCGTGAAATTTT/GT	C/C	CT/CT	CT/CT
XM_017364195.2	DcFInDel79	7	rop guanine nucleotide exchange factor 2 [Daucus carota subsp. sativus]	1839	AGACTGATCATTCACCTACAGAAACGACT	29	AGACT	5	24	AGACT	5	AGACTGATCATTCACCTACAGAAACGACT	29	24	AGACT	5	AGACTGATCATTCACCTACAGAAACGACT	29	24	AGACTGATCATTCACCTACAGAAACGACT	AGACTGATCATTCACCTACAGAAACGACT	0	AGACTGATCATTCACCTACAGAAACGACT/AGACTGATCATTCACCTACAGAAACGACT	./.	./.	./.	./.	AGACTGATCATTCACCTACAGAAACGACT/AGACT	CTTT/CTTT	CTTT/CTTT	CTTT/CTTT
XM_017375739.2	DcFInDel80	2	TATA box-binding protein-associated factor RNA polymerase I subunit B [Daucus carota subsp. sativus]	2393	AATGGAAGTAAATGCTGCTGATG	23	AATGGAAGTAAATGCTGCTGATGAGATGGAAGTAAATGCTGCTGATG	47	24	AATGGAAGTAAATGCTGCTGATGAGATGGAAGTAAATGCTGCTGATG	47	AATGGAAGTAAATGCTGCTGATG	23	24	AATGGAAGTAAATGCTGCTGATGAGATGGAAGTAAATGCTGCTGATG	47	AATGGAAGTAAATGCTGCTGATG	23	24	AATGGAAGTAAATGCTGCTGATG	AATGGAAGTAAATGCTGCTGATG	0	AATGGAAGTAAATGCTGCTGATG/AATGGAAGTAAATGCTGCTGATG	AATGGAAGTAAATGCTGCTGATG/AATGGAAGTAAATGCTGCTGATGAGATGGAAGTAAATGCTGCTGATG	AATGGAAGTAAATGCTGCTGATG/AATGGAAGTAAATGCTGCTGATG	./.	./.	AATGGAAGTAAATGCTGCTGATGAGATGGAAGTAAATGCTGCTGATG/AATGGAAGTAAATGCTGCTGATGAGATGGAAGTAAATGCTGCTGATG	GC/GC	GC/GC	GC/GC
XM_017388603.2	DcFInDel81	4	FHA domain-containing protein PS1 [Daucus carota subsp. sativus]	3859	GAACACCTACAAGCTCTTGCTGGAA	25	G	1	24	G	1	GAACACCTACAAGCTCTTGCTGGAA	25	24	G	1	GAACACCTACAAGCTCTTGCTGGAA	25	24	GAACACCTACAAGCTCTTGCTGGAA	GAACACCTACAAGCTCTTGCTGGAA	0	GAACACCTACAAGCTCTTGCTGGAA/GAACACCTACAAGCTCTTGCTGGAA	GAACACCTACAAGCTCTTGCTGGAA/G	GAACACCTACAAGCTCTTGCTGGAA/G	G/G	GAACACCTACAAGCTCTTGCTGGAA/GAACACCTACAAGCTCTTGCTGGAA	G/G	GC/GC	GC/GC	GC/GC
XM_017360913.2	DcFInDel82	7	succinate dehydrogenase assembly factor 2, mitochondrial [Daucus carota subsp. sativus]	804	T	1	TAGTTGGCGGCACTATATTATCAC	24	23	TAGTTGGCGGCACTATATTATCAC	24	T	1	23	TAGTTGGCGGCACTATATTATCAC	24	T	1	23	T	T	0	T/T	./.	T/TAGTTGGCGGCACTATATTATCAC	TAGTTGGCGGCACTATATTATCAC/TAGTTGGCGGCACTATATTATCAC	T/T	TAGTTGGCGGCACTATATTATCAC/TAGTTGGCGGCACTATATTATCAC	T/TC	T/T	T/T
XM_017366843.2	DcFInDel83	8	putative E3 ubiquitin-protein ligase XBAT35 [Daucus carota subsp. sativus]	1843	GTTGGTTTTTCCCCATCATTGATAT	25	GT	2	23	GT	2	GTTGGTTTTTCCCCATCATTGATAT	25	23	GT	2	GTTGGTTTTTCCCCATCATTGATAT	25	23	GTTGGTTTTTCCCCATCATTGATAT	GTTGGTTTTTCCCCATCATTGATAT	0	GTTGGTTTTTCCCCATCATTGATAT/GTTGGTTTTTCCCCATCATTGATAT	GT/GT	GT/GT	GT/GT	GTTGGTTTTTCCCCATCATTGATAT/GTTGGTTTTTCCCCATCATTGATAT	GTTGGTTTTTCCCCATCATTGATAT/GTTGGTTTTTCCCCATCATTGATAT	AAGC/A	AAGC/A	AAGC/A
XM_017374114.2	DcFInDel84	1	protein BIIDXI [Daucus carota subsp. sativus]	173	AGAGAGAGACAGAGGCAGAGAGCGGAGAGAGA	32	AGAGAGAGA	9	23	AGAGAGAGA	9	AGAGAGAGACAGAGGCAGAGAGCGGAGAGAGA	32	23	AGAGAGAGA	9	AGAGAGAGACAGAGGCAGAGAGCGGAGAGAGA	32	23	AGAGAGAGACAGAGGCAGAGAGCGGAGAGAGA	AGAGAGAGACAGAGGCAGAGAGCGGAGAGAGA	0	AGAGAGAGACAGAGGCAGAGAGCGGAGAGAGA/AGAGAGAGACAGAGGCAGAGAGCGGAGAGAGA	AGAGAGAGA/AGAGAGAGA	AGAGAGAGA/AGAGAGAGA	AGAGAGAGA/AGAGAGAGA	AGAGAGAGACAGAGGCAGAGAGCGGAGAGAGA/AGAGAGAGACAGAGGCAGAGAGCGGAGAGAGA	AGAGAGAGACAGAGGCAGAGAGCGGAGAGAGA/AGAGAGAGACAGAGGCAGAGAGCGGAGAGAGA	TTCTCTCTCCTCTCTC/TTCTCTCTCCTCTCTC	TTCTCTCTCCTCTCTC/TTCTCTCTCCTCTCTC	TTCTCTCTCCTCTCTC/TTCTCTCTCCTCTCTC
XM_017386537.2	DcFInDel85	3	protein disulfide isomerase-like 5-4 isoform X1 [Daucus carota subsp. sativus]	1684	GTATTTGGAGAGTGCAGACAAATT	24	G	1	23	G	1	GTATTTGGAGAGTGCAGACAAATT	24	23	G	1	GTATTTGGAGAGTGCAGACAAATT	24	23	G	G	0	GTATTTGGAGAGTGCAGACAAATT/GTATTTGGAGAGTGCAGACAAATT	./.	GTATTTGGAGAGTGCAGACAAATT/GTATTTGGAGAGTGCAGACAAATT	./.	GTATTTGGAGAGTGCAGACAAATT/GTATTTGGAGAGTGCAGACAAATT	G/G	CCACCGATACA/CCACCGATACA	CCACCGATACA/CCACCGATACA	CCACCGATACA/CCACCGATACA
XM_017386539.2	DcFInDel86	3	protein disulfide isomerase-like 5-4 isoform X2 [Daucus carota subsp. sativus]	1420	GTATTTGGAGAGTGCAGACAAATT	24	G	1	23	G	1	GTATTTGGAGAGTGCAGACAAATT	24	23	G	1	GTATTTGGAGAGTGCAGACAAATT	24	23	GTATTTGGAGAGTGCAGACAAATT	GTATTTGGAGAGTGCAGACAAATT	0	GTATTTGGAGAGTGCAGACAAATT/GTATTTGGAGAGTGCAGACAAATT	GTATTTGGAGAGTGCAGACAAATT/GTATTTGGAGAGTGCAGACAAATT	GTATTTGGAGAGTGCAGACAAATT/GTATTTGGAGAGTGCAGACAAATT	GTATTTGGAGAGTGCAGACAAATT/G	GTATTTGGAGAGTGCAGACAAATT/GTATTTGGAGAGTGCAGACAAATT	G/G	TCGTCGGCGTCGGCGTCGGCGTCG/TCGTCGGCGTCGGCGTCGGCGTCG	TCGTCGGCGTCGGCGTCGGCGTCG/TCGTCGGCGTCGGCGTCGGCGTCG	TCGTCGGCGTCGGCGTCGGCGTCG/TCGTCGGCGTCGGCGTCGGCGTCG
XM_017389524.2	DcFInDel87	1	pentatricopeptide repeat-containing protein At5g48730, chloroplastic [Daucus carota subsp. sativus]	1765	A	1	AATATATTGAAGTTACACGGAACT	24	23	AATATATTGAAGTTACACGGAACT	24	A	1	23	AATATATTGAAGTTACACGGAACT	24	A	1	23	A	A	0	A/A	A/AATATATTGAAGTTACACGGAACT	AATATATTGAAGTTACACGGAACT/AATATATTGAAGTTACACGGAACT	AATATATTGAAGTTACACGGAACT/AATATATTGAAGTTACACGGAACT	A/A	AATATATTGAAGTTACACGGAACT/AATATATTGAAGTTACACGGAACT	CCACCGATACA/CCACCGATACA	CCACCGATACA/CCACCGATACA	CCACCGATACA/CCACCGATACA
XM_017371908.2	DcFInDel88	9	CASP-like protein 5C1 [Daucus carota subsp. sativus]	1023	ACACACAGACATTTATTATATTC	23	A	1	22	A	1	ACACACAGACATTTATTATATTC	23	22	A	1	ACACACAGACATTTATTATATTC	23	22	ACACACAGACATTTATTATATTC	ACACACAGACATTTATTATATTC	0	ACACACAGACATTTATTATATTC/ACACACAGACATTTATTATATTC	ACACACAGACATTTATTATATTC/A	./.	./.	ACACACAGACATTTATTATATTC/ACACACAGACATTTATTATATTC	ACACACAGACATTTATTATATTC/A	GAC/GAC	GAC/GAC	GAC/GAC
XM_017374903.2	DcFInDel89	1	protein NUCLEAR FUSION DEFECTIVE 4 isoform X1 [Daucus carota subsp. sativus]	2035	GTTTATAATGCAGCAGCGTTGTCTTTATAATGCAGCAGC	39	GTTTATAATGCAGCAGC	17	22	GTTTATAATGCAGCAGC	17	GTTTATAATGCAGCAGCGTTGTCTTTATAATGCAGCAGC	39	22	GTTTATAATGCAGCAGC	17	GTTTATAATGCAGCAGCGTTGTCTTTATAATGCAGCAGC	39	22	GTTTATAATGCAGCAGCGTTGTCTTTATAATGCAGCAGC	GTTTATAATGCAGCAGCGTTGTCTTTATAATGCAGCAGC	0	GTTTATAATGCAGCAGCGTTGTCTTTATAATGCAGCAGC/GTTTATAATGCAGCAGCGTTGTCTTTATAATGCAGCAGC	GTTTATAATGCAGCAGCGTTGTCTTTATAATGCAGCAGC/GTTTATAATGCAGCAGC	GTTTATAATGCAGCAGCGTTGTCTTTATAATGCAGCAGC/GTTTATAATGCAGCAGC	GTTTATAATGCAGCAGCGTTGTCTTTATAATGCAGCAGC/GTTTATAATGCAGCAGC	GTTTATAATGCAGCAGCGTTGTCTTTATAATGCAGCAGC/GTTTATAATGCAGCAGCGTTGTCTTTATAATGCAGCAGC	GTTTATAATGCAGCAGCGTTGTCTTTATAATGCAGCAGC/GTTTATAATGCAGCAGCGTTGTCTTTATAATGCAGCAGC	TC/TC	TC/TCC	TCC/TCC
XM_017381197.2	DcFInDel90	2	ubiquitin-conjugating enzyme E2-17 kDa [Daucus carota subsp. sativus]	119	ACCAGCAACACCGACGACGCCTCTT	25	ATT	3	22	ATT	3	ACCAGCAACACCGACGACGCCTCTT	25	22	ATT	3	ACCAGCAACACCGACGACGCCTCTT	25	22	ACCAGCAACACCGACGACGCCTCTT	ACCAGCAACACCGACGACGCCTCTT	0	ACCAGCAACACCGACGACGCCTCTT/ACCAGCAACACCGACGACGCCTCTT	ACCAGCAACACCGACGACGCCTCTT/ATT	ACCAGCAACACCGACGACGCCTCTT/ACCAGCAACACCGACGACGCCTCTT	./.	ACCAGCAACACCGACGACGCCTCTT/ACCAGCAACACCGACGACGCCTCTT	ACCAGCAACACCGACGACGCCTCTT/ACCAGCAACACCGACGACGCCTCTT	GGAGAG/GGAGAG	./.	./.
XM_017388408.2	DcFInDel91	1	thioredoxin reductase NTRB [Daucus carota subsp. sativus]	1428	TACATACAAACCCTTGCCTACACACA	26	TACA	4	22	TACATACAAACCCTTGCCTACACACA	26	TACA	4	22	TACATACAAACCCTTGCCTACACACA	26	TACA	4	22	TACA	TACA	0	TACA/TACA	./.	TACA/TACA	TACA/TACA	TACA/TACA	TACA/TACA	ATTCAGA/ATTCAGA	ATTCAGA/ATTCAGA	ATTCAGA/ATTCAGA
XM_064087692.1	DcFInDel92	1	cytochrome c biogenesis CcmF C-terminal-like mitochondrial protein [Daucus carota subsp. sativus]	10255	CCACTTTCTTTTATCGCCTTATTCACTTTCTTTTATCGCCTTATT	45	CCACTTTCTTTTATCGCCTTATTCACTTTCTTTTATCGCCTTATTCACTTTCTTTTATCGCCTTATT	67	22	CCACTTTCTTTTATCGCCTTATTCACTTTCTTTTATCGCCTTATTCACTTTCTTTTATCGCCTTATT	67	CCACTTTCTTTTATCGCCTTATTCACTTTCTTTTATCGCCTTATT	45	22	CCACTTTCTTTTATCGCCTTATTCACTTTCTTTTATCGCCTTATTCACTTTCTTTTATCGCCTTATT	67	CCACTTTCTTTTATCGCCTTATTCACTTTCTTTTATCGCCTTATT	45	22	CCACTTTCTTTTATCGCCTTATTCACTTTCTTTTATCGCCTTATT	CCACTTTCTTTTATCGCCTTATTCACTTTCTTTTATCGCCTTATT	0	CCACTTTCTTTTATCGCCTTATTCACTTTCTTTTATCGCCTTATT/CCACTTTCTTTTATCGCCTTATTCACTTTCTTTTATCGCCTTATT	./.	CCACTTTCTTTTATCGCCTTATTCACTTTCTTTTATCGCCTTATT/CCACTTTCTTTTATCGCCTTATTCACTTTCTTTTATCGCCTTATT	./.	CCACTTTCTTTTATCGCCTTATTCACTTTCTTTTATCGCCTTATT/CCACTTTCTTTTATCGCCTTATTCACTTTCTTTTATCGCCTTATT	CCACTTTCTTTTATCGCCTTATTCACTTTCTTTTATCGCCTTATTCACTTTCTTTTATCGCCTTATT/CCACTTTCTTTTATCGCCTTATTCACTTTCTTTTATCGCCTTATTCACTTTCTTTTATCGCCTTATT	TTTTAGTGTGTGTT/TTTTAGTGTGTGTT	TTTTAGTGTGTGTTTAGTGTGTGTT/TTTTAGTGTGTGTTTAGTGTGTGTT	TTTTAGTGTGTGTTTAGTGTGTGTT/TTTTAGTGTGTGTTTAGTGTGTGTT
XM_017359268.2	DcFInDel93	6	F-box/WD-40 repeat-containing protein At3g52030 isoform X1 [Daucus carota subsp. sativus]	#N/A	AGTTCAAGATTTAACTAGCTCTGTTCAAGATTTAACTAGCTCT	43	AGTTCAAGATTTAACTAGCTCT	22	21	AGTTCAAGATTTAACTAGCTCTGTTCAAGATTTAACTAGCTCT	43	AGTTCAAGATTTAACTAGCTCT	22	21	AGTTCAAGATTTAACTAGCTCTGTTCAAGATTTAACTAGCTCT	43	AGTTCAAGATTTAACTAGCTCT	22	21	AGTTCAAGATTTAACTAGCTCT	AGTTCAAGATTTAACTAGCTCT	0	AGTTCAAGATTTAACTAGCTCTGTTCAAGATTTAACTAGCTCT/AGTTCAAGATTTAACTAGCTCTGTTCAAGATTTAACTAGCTCT	./.	./.	./.	./.	AGTTCAAGATTTAACTAGCTCT/AGTTCAAGATTTAACTAGCTCT	TAA/TA	TAA/TAA	TAA/TAA
XM_017359269.2	DcFInDel94	6	F-box/WD-40 repeat-containing protein At3g52030 isoform X2 [Daucus carota subsp. sativus]	#N/A	AGTTCAAGATTTAACTAGCTCTGTTCAAGATTTAACTAGCTCT	43	AGTTCAAGATTTAACTAGCTCT	22	21	AGTTCAAGATTTAACTAGCTCTGTTCAAGATTTAACTAGCTCT	43	AGTTCAAGATTTAACTAGCTCT	22	21	AGTTCAAGATTTAACTAGCTCTGTTCAAGATTTAACTAGCTCT	43	AGTTCAAGATTTAACTAGCTCT	22	21	AGTTCAAGATTTAACTAGCTCT	AGTTCAAGATTTAACTAGCTCT	0	AGTTCAAGATTTAACTAGCTCT/AGTTCAAGATTTAACTAGCTCT	AGTTCAAGATTTAACTAGCTCTGTTCAAGATTTAACTAGCTCT/AGTTCAAGATTTAACTAGCTCT	./.	./.	./.	AGTTCAAGATTTAACTAGCTCT/AGTTCAAGATTTAACTAGCTCT	ATAAGTA/ATAAGTA	ATAAGTA/ATAAGTA	./.
XM_017371853.2	DcFInDel95	9	protein indeterminate-domain 4, chloroplastic isoform X1 [Daucus carota subsp. sativus]	1289	GTAGACTCAATTCTTCACTTTATAGA	26	GTAGA	5	21	GTAGACTCAATTCTTCACTTTATAGA	26	GTAGA	5	21	GTAGACTCAATTCTTCACTTTATAGA	26	GTAGA	5	21	GTAGA	GTAGA	0	GTAGA/GTAGA	./.	./.	./.	./.	GTAGACTCAATTCTTCACTTTATAGA/GTAGA	TAATAGCATATCTTCCTATCTGGTTAAATA/TAATAGCATATCTTCCTATCTGGTTAAATA	TAATAGCATATCTTCCTATCTGGTTAAATA/TAATAGCATATCTTCCTATCTGGTTAAATA	./.
XM_017375469.2	DcFInDel96	1	protein ALP1-like [Daucus carota subsp. sativus]	2142	TAT	3	TATCAGCATATTATTAGGAATCAT	24	21	TAT	3	TATCAGCATATTATTAGGAATCAT	24	21	TAT	3	TATCAGCATATTATTAGGAATCAT	24	21	TATCAGCATATTATTAGGAATCAT	TATCAGCATATTATTAGGAATCAT	0	TATCAGCATATTATTAGGAATCAT/TATCAGCATATTATTAGGAATCAT	./.	TAT/TATCAGCATATTATTAGGAATCAT	./.	./.	TATCAGCATATTATTAGGAATCAT/TATCAGCATATTATTAGGAATCAT	T/T	./.	T/T
XM_017376541.2	DcFInDel97	2	protein TRANSPORT INHIBITOR RESPONSE 1 [Daucus carota subsp. sativus]	687	ACATTAATAAGGTCCTTCTTCT	22	A	1	21	ACATTAATAAGGTCCTTCTTCT	22	A	1	21	ACATTAATAAGGTCCTTCTTCT	22	A	1	21	A	A	0	A/A	./.	./.	./.	./.	ACATTAATAAGGTCCTTCTTCT/ACATTAATAAGGTCCTTCTTCT	ATT/ATT	./.	ATT/ATT
XM_017380701.2	DcFInDel98	2	TITAN-like protein isoform X2 [Daucus carota subsp. sativus]	1447	AGTTTGGAAA	10	AGTTTGGAAAAGAGTTTATACTGTTTGGAAA	31	21	AGTTTGGAAA	10	AGTTTGGAAAAGAGTTTATACTGTTTGGAAA	31	21	AGTTTGGAAA	10	AGTTTGGAAAAGAGTTTATACTGTTTGGAAA	31	21	AGTTTGGAAAAGAGTTTATACTGTTTGGAAA	AGTTTGGAAAAGAGTTTATACTGTTTGGAAA	0	AGTTTGGAAAAGAGTTTATACTGTTTGGAAA/AGTTTGGAAAAGAGTTTATACTGTTTGGAAA	AGTTTGGAAA/AGTTTGGAAA	AGTTTGGAAA/AGTTTGGAAA	AGTTTGGAAA/AGTTTGGAAA	./.	AGTTTGGAAA/AGTTTGGAAA	CTCAATCTTGCAATTCAATCTT/CTCAATCTTGCAATTCAATCTT	CTCAATCTTGCAATTCAATCTT/CTCAATCTTGCAATTCAATCTT	CTCAATCTTGCAATTCAATCTT/CTCAATCTTGCAATTCAATCTT
XM_017387202.2	DcFInDel99	3	mediator of RNA polymerase II transcription subunit 33A [Daucus carota subsp. sativus]	4484	TATTTGCAGATTCTGTAGCTTAATT	25	TATT	4	21	TATTTGCAGATTCTGTAGCTTAATT	25	TATT	4	21	TATTTGCAGATTCTGTAGCTTAATT	25	TATT	4	21	TATTTGCAGATTCTGTAGCTTAATT	TATTTGCAGATTCTGTAGCTTAATT	0	TATT/TATT	TATTTGCAGATTCTGTAGCTTAATT/TATTTGCAGATTCTGTAGCTTAATT	TATTTGCAGATTCTGTAGCTTAATT/TATTTGCAGATTCTGTAGCTTAATT	TATTTGCAGATTCTGTAGCTTAATT/TATTTGCAGATTCTGTAGCTTAATT	TATTTGCAGATTCTGTAGCTTAATT/TATTTGCAGATTCTGTAGCTTAATT	TATTTGCAGATTCTGTAGCTTAATT/TATT	TCTCAG/TCTCAG	TCTCAG/TCTCAG	TCTCAG/TCTCAG
XM_017387663.2	DcFInDel100	3	protein phosphatase 2C 50 [Daucus carota subsp. sativus]	1984	GAAGTAAGTGGTTCTGCTGCTCAAG	25	GAAGTAAGTGGTTCTGCTGCTCAAGTAAGTGGTTCTGCTGCTCAAG	46	21	GAAGTAAGTGGTTCTGCTGCTCAAG	25	GAAGTAAGTGGTTCTGCTGCTCAAGTAAGTGGTTCTGCTGCTCAAG	46	21	GAAGTAAGTGGTTCTGCTGCTCAAG	25	GAAGTAAGTGGTTCTGCTGCTCAAGTAAGTGGTTCTGCTGCTCAAG	46	21	GAAGTAAGTGGTTCTGCTGCTCAAGTAAGTGGTTCTGCTGCTCAAG	GAAGTAAGTGGTTCTGCTGCTCAAGTAAGTGGTTCTGCTGCTCAAG	0	GAAGTAAGTGGTTCTGCTGCTCAAG/GAAGTAAGTGGTTCTGCTGCTCAAG	./.	GAAGTAAGTGGTTCTGCTGCTCAAG/GAAGTAAGTGGTTCTGCTGCTCAAGTAAGTGGTTCTGCTGCTCAAG	./.	./.	GAAGTAAGTGGTTCTGCTGCTCAAG/GAAGTAAGTGGTTCTGCTGCTCAAG	AGGG/AGGG	AGGG/AGGG	AGGG/AGGG
XM_017391828.2	DcFInDel101	4	transcription factor bHLH145 [Daucus carota subsp. sativus]	2658	GCTGAGCTCCATGTGTGAACTCCTGAGCTCCATGTGTGAACTCCT	45	GCTGAGCTCCATGTGTGAACTCCT	24	21	GCTGAGCTCCATGTGTGAACTCCT	24	GCTGAGCTCCATGTGTGAACTCCTGAGCTCCATGTGTGAACTCCT	45	21	GCTGAGCTCCATGTGTGAACTCCT	24	GCTGAGCTCCATGTGTGAACTCCTGAGCTCCATGTGTGAACTCCT	45	21	GCTGAGCTCCATGTGTGAACTCCTGAGCTCCATGTGTGAACTCCT	GCTGAGCTCCATGTGTGAACTCCTGAGCTCCATGTGTGAACTCCT	0	GCTGAGCTCCATGTGTGAACTCCT/GCTGAGCTCCATGTGTGAACTCCT	GCTGAGCTCCATGTGTGAACTCCTGAGCTCCATGTGTGAACTCCT/GCTGAGCTCCATGTGTGAACTCCTGAGCTCCATGTGTGAACTCCT	GCTGAGCTCCATGTGTGAACTCCTGAGCTCCATGTGTGAACTCCT/GCTGAGCTCCATGTGTGAACTCCTGAGCTCCATGTGTGAACTCCT	GCTGAGCTCCATGTGTGAACTCCTGAGCTCCATGTGTGAACTCCT/GCTGAGCTCCATGTGTGAACTCCTGAGCTCCATGTGTGAACTCCT	GCTGAGCTCCATGTGTGAACTCCT/GCTGAGCTCCATGTGTGAACTCCT	GCTGAGCTCCATGTGTGAACTCCTGAGCTCCATGTGTGAACTCCT/GCTGAGCTCCATGTGTGAACTCCTGAGCTCCATGTGTGAACTCCT	TCCC/TCCC	TCCC/TCCC	TCCC/TCCC
XM_017397453.2	DcFInDel102	5	patellin-3 [Daucus carota subsp. sativus]	1874	G	1	GAGCCACAGACTCCCCCGCCAC	22	21	G	1	GAGCCACAGACTCCCCCGCCAC	22	21	G	1	GAGCCACAGACTCCCCCGCCAC	22	21	GAGCCACAGACTCCCCCGCCAC	GAGCCACAGACTCCCCCGCCAC	0	GAGCCACAGACTCCCCCGCCAC/GAGCCACAGACTCCCCCGCCAC	G/G	G/G	G/G	GAGCCACAGACTCCCCCGCCAC/GAGCCACAGACTCCCCCGCCAC	G/GAGCCACAGACTCCCCCGCCAC	TGGACGTAAACCC/TGGACGTAAACCC	./.	TGGACGTAAACCC/TGGACGTAAACCC
XM_017402327.2	DcFInDel103	6	SART-1 family protein DOT2 [Daucus carota subsp. sativus]	276	TAAGACTAGTCGGAGAGATGACAAGACT	28	TAAGACT	7	21	TAAGACTAGTCGGAGAGATGACAAGACT	28	TAAGACT	7	21	TAAGACTAGTCGGAGAGATGACAAGACT	28	TAAGACT	7	21	TAAGACT	TAAGACT	0	TAAGACT/TAAGACT	TAAGACTAGTCGGAGAGATGACAAGACT/TAAGACTAGTCGGAGAGATGACAAGACT	TAAGACTAGTCGGAGAGATGACAAGACT/TAAGACTAGTCGGAGAGATGACAAGACT	./.	TAAGACT/TAAGACT	TAAGACTAGTCGGAGAGATGACAAGACT/TAAGACTAGTCGGAGAGATGACAAGACT	T/T	T/T	T/T
XM_064084957.1	DcFInDel104	9	protein indeterminate-domain 4, chloroplastic isoform X1 [Daucus carota subsp. sativus]	1992	GTAGACTCAATTCTTCACTTTATAGA	26	GTAGA	5	21	GTAGACTCAATTCTTCACTTTATAGA	26	GTAGA	5	21	GTAGACTCAATTCTTCACTTTATAGA	26	GTAGA	5	21	GTAGA	GTAGA	0	GTAGA/GTAGA	./.	./.	./.	./.	GTAGACTCAATTCTTCACTTTATAGA/GTAGA	T/T	T/T	T/T
XM_064087751.1	DcFInDel105	1	LOW QUALITY PROTEIN: probable cytochrome c biosynthesis protein [Daucus carota subsp. sativus]	6977	TCACGAG	7	TCACGAGCGCACTACCGAGTCCCACGAG	28	21	TCACGAGCGCACTACCGAGTCCCACGAG	28	TCACGAG	7	21	TCACGAGCGCACTACCGAGTCCCACGAG	28	TCACGAG	7	21	TCACGAG	TCACGAG	0	TCACGAG/TCACGAG	./.	TCACGAGCGCACTACCGAGTCCCACGAG/TCACGAGCGCACTACCGAGTCCCACGAG	TCACGAGCGCACTACCGAGTCCCACGAG/TCACGAGCGCACTACCGAGTCCCACGAG	TCACGAG/TCACGAG	TCACGAGCGCACTACCGAGTCCCACGAG/TCACGAGCGCACTACCGAGTCCCACGAG	TCCC/TCCC	TCCC/TCCC	TCCC/TCCC
XR_010286489.1	DcFInDel106	8	bifunctional protein FolD 1, mitochondrial-like [Daucus carota subsp. sativus]	1329	CCTTGTAAATCCTGCCAGTCAA	22	C	1	21	CCTTGTAAATCCTGCCAGTCAA	22	C	1	21	CCTTGTAAATCCTGCCAGTCAA	22	C	1	21	C	C	0	CCTTGTAAATCCTGCCAGTCAA/CCTTGTAAATCCTGCCAGTCAA	C/C	C/C	C/C	CCTTGTAAATCCTGCCAGTCAA/CCTTGTAAATCCTGCCAGTCAA	CCTTGTAAATCCTGCCAGTCAA/CCTTGTAAATCCTGCCAGTCAA	T/T	T/T	T/T
XR_010291364.1	DcFInDel107	4	protein ROS1C-like [Daucus carota subsp. sativus]	5796	TTGTGGCTTC	10	TTGTGGCTTCAGACATGTCAGCTGTGGCTTC	31	21	TTGTGGCTTCAGACATGTCAGCTGTGGCTTC	31	TTGTGGCTTC	10	21	TTGTGGCTTCAGACATGTCAGCTGTGGCTTC	31	TTGTGGCTTC	10	21	TTGTGGCTTC	TTGTGGCTTC	0	TTGTGGCTTC/TTGTGGCTTC	TTGTGGCTTC/TTGTGGCTTC	TTGTGGCTTC/TTGTGGCTTC	TTGTGGCTTC/TTGTGGCTTC	TTGTGGCTTC/TTGTGGCTTC	TTGTGGCTTCAGACATGTCAGCTGTGGCTTC/TTGTGGCTTCAGACATGTCAGCTGTGGCTTC	A/A	AT/AT	AT/AT
XM_017364890.2	DcFInDel108	8	probable mediator of RNA polymerase II transcription subunit 19b [Daucus carota subsp. sativus]	1226	GAAGCACTATTGTAAATATCAA	22	GA	2	20	GAAGCACTATTGTAAATATCAA	22	GA	2	20	GAAGCACTATTGTAAATATCAA	22	GA	2	20	GA	GA	0	GA/GA	GAAGCACTATTGTAAATATCAA/GA	./.	GAAGCACTATTGTAAATATCAA/GA	GA/GA	GA/GA	CAA/CAA	CAATAA/CAA	CAATAA/CAA
XM_017366378.2	DcFInDel109	8	proteasome subunit beta type-5 [Daucus carota subsp. sativus]	1075	ATGTAACATTGAATCTTTATG	21	A	1	20	ATGTAACATTGAATCTTTATG	21	A	1	20	ATGTAACATTGAATCTTTATG	21	A	1	20	A	A	0	A/A	ATGTAACATTGAATCTTTATG/ATGTAACATTGAATCTTTATG	ATGTAACATTGAATCTTTATG/ATGTAACATTGAATCTTTATG	ATGTAACATTGAATCTTTATG/ATGTAACATTGAATCTTTATG	A/A	ATGTAACATTGAATCTTTATG/ATGTAACATTGAATCTTTATG	ACC/ACC	ACC/ACC	ACC/ACC
XM_017379799.2	DcFInDel110	2	argininosuccinate synthase, chloroplastic [Daucus carota subsp. sativus]	1726	A	1	ATTTTTGTCTTGATCTTAGTT	21	20	A	1	ATTTTTGTCTTGATCTTAGTT	21	20	A	1	ATTTTTGTCTTGATCTTAGTT	21	20	ATTTTTGTCTTGATCTTAGTT	ATTTTTGTCTTGATCTTAGTT	0	ATTTTTGTCTTGATCTTAGTT/ATTTTTGTCTTGATCTTAGTT	A/A	A/A	A/A	ATTTTTGTCTTGATCTTAGTT/ATTTTTGTCTTGATCTTAGTT	A/A	CTT/CTTTT	CTT/CTTTT	CTTTT/CTTTT
XM_017398738.2	DcFInDel111	6	protein NUCLEAR FUSION DEFECTIVE 4 [Daucus carota subsp. sativus]	2144	GA	2	GATTGGGCCTGACATATGAACA	22	20	GATTGGGCCTGACATATGAACA	22	GA	2	20	GATTGGGCCTGACATATGAACA	22	GA	2	20	GA	GA	0	GA/GA	./.	GA/GATTGGGCCTGACATATGAACA	GA/GA	GA/GATTGGGCCTGACATATGAACA	GA/GA	AGACC/AGACC	AGACC/AGACC	AGACC/AGACC
XM_064080844.1	DcFInDel112	1	N-glycosylase/DNA lyase OGG1 isoform X1 [Daucus carota subsp. sativus]	2639	AAAAAGTATCTGCAAGCATCC	21	A	1	20	A	1	AAAAAGTATCTGCAAGCATCC	21	20	A	1	AAAAAGTATCTGCAAGCATCC	21	20	AAAAAGTATCTGCAAGCATCC	AAAAAGTATCTGCAAGCATCC	0	A/A	./.	./.	./.	./.	A/A	ATT/ATT	ATTT/ATTT	ATTT/ATTT
XM_064080852.1	DcFInDel113	1	N-glycosylase/DNA lyase OGG1 isoform X1 [Daucus carota subsp. sativus]	2729	AAAAAGTATCTGCAAGCATCC	21	A	1	20	A	1	AAAAAGTATCTGCAAGCATCC	21	20	A	1	AAAAAGTATCTGCAAGCATCC	21	20	AAAAAGTATCTGCAAGCATCC	AAAAAGTATCTGCAAGCATCC	0	A/A	A/A	./.	./.	./.	A/A	TG/TG	TG/TGG	TG/TG
XM_064081763.1	DcFInDel114	7	alanine aminotransferase 1, mitochondrial isoform X4 [Daucus carota subsp. sativus]	367	GGAGCGTATAGTCATAGCCAAG	22	GG	2	20	GG	2	GGAGCGTATAGTCATAGCCAAG	22	20	GG	2	GGAGCGTATAGTCATAGCCAAG	22	20	GGAGCGTATAGTCATAGCCAAG	GGAGCGTATAGTCATAGCCAAG	0	GGAGCGTATAGTCATAGCCAAG/GGAGCGTATAGTCATAGCCAAG	GGAGCGTATAGTCATAGCCAAG/GGAGCGTATAGTCATAGCCAAG	GGAGCGTATAGTCATAGCCAAG/GGAGCGTATAGTCATAGCCAAG	./.	GGAGCGTATAGTCATAGCCAAG/GGAGCGTATAGTCATAGCCAAG	GGAGCGTATAGTCATAGCCAAG/GG	GTTT/GTTT	GTTT/GTTT	GTT/GTT
XM_017363613.2	DcFInDel115	7	beta-galactosidase 3 [Daucus carota subsp. sativus]	2883	T	1	TCAGACAGTTCTTGAG	16	15	TCAGACAGTTCTTGAG	16	T	1	15	TCAGACAGTTCTTGAG	16	T	1	15	TCAGACAGTTCTTGAG	TCAGACAGTTCTTGAG	0	TCAGACAGTTCTTGAG/TCAGACAGTTCTTGAG	TCAGACAGTTCTTGAG/TCAGACAGTTCTTGAG	TCAGACAGTTCTTGAG/TCAGACAGTTCTTGAG	TCAGACAGTTCTTGAG/TCAGACAGTTCTTGAG	TCAGACAGTTCTTGAG/TCAGACAGTTCTTGAG	TCAGACAGTTCTTGAG/TCAGACAGTTCTTGAG	TA/TA	TA/TA	TA/TA
XM_017364232.2	DcFInDel116	7	DNA-directed RNA polymerase I subunit rpa49 [Daucus carota subsp. sativus]	1438	CTGATGCAGTTGAGAGTTCTT	21	CT	2	19	CTGATGCAGTTGAGAGTTCTT	21	CT	2	19	CTGATGCAGTTGAGAGTTCTT	21	CT	2	19	CTGATGCAGTTGAGAGTTCTT	CTGATGCAGTTGAGAGTTCTT	0	CT/CT	CTGATGCAGTTGAGAGTTCTT/CTGATGCAGTTGAGAGTTCTT	CTGATGCAGTTGAGAGTTCTT/CTGATGCAGTTGAGAGTTCTT	CTGATGCAGTTGAGAGTTCTT/CTGATGCAGTTGAGAGTTCTT	CTGATGCAGTTGAGAGTTCTT/CT	CTGATGCAGTTGAGAGTTCTT/CT	CTT/CTT	CTT/CTT	CTT/CTT
XM_017373341.2	DcFInDel117	8	serine acetyltransferase 5 isoform X1 [Daucus carota subsp. sativus]	1001	A	1	AATGGGTTAAGAGTGTTGTT	20	19	AATGGGTTAAGAGTGTTGTT	20	A	1	19	AATGGGTTAAGAGTGTTGTT	20	A	1	19	A	A	0	AATGGGTTAAGAGTGTTGTT/AATGGGTTAAGAGTGTTGTT	A/A	A/A	A/A	A/A	AATGGGTTAAGAGTGTTGTT/AATGGGTTAAGAGTGTTGTT	TAA/TAA	TAA/TAA	TAA/TAA
XM_017379585.2	DcFInDel118	2	3-hydroxyacyl-[acyl-carrier-protein] dehydratase, mitochondrial [Daucus carota subsp. sativus]	659	GGGATGTTGATGTTATGGTT	20	G	1	19	G	1	GGGATGTTGATGTTATGGTT	20	19	G	1	GGGATGTTGATGTTATGGTT	20	19	G	G	0	GGGATGTTGATGTTATGGTT/GGGATGTTGATGTTATGGTT	G/G	GGGATGTTGATGTTATGGTT/G	GGGATGTTGATGTTATGGTT/G	GGGATGTTGATGTTATGGTT/GGGATGTTGATGTTATGGTT	G/G	TACACACACA/TACACACACA	TACACACACA/TACACACACA	./.
XM_017398714.2	DcFInDel119	5	protein CHLOROPLAST IMPORT APPARATUS 2 [Daucus carota subsp. sativus]	747	TG	2	TGATGCATAAAATTCTGTGAG	21	19	TG	2	TGATGCATAAAATTCTGTGAG	21	19	TG	2	TGATGCATAAAATTCTGTGAG	21	19	TGATGCATAAAATTCTGTGAG	TGATGCATAAAATTCTGTGAG	0	TGATGCATAAAATTCTGTGAG/TGATGCATAAAATTCTGTGAG	./.	TGATGCATAAAATTCTGTGAG/TGATGCATAAAATTCTGTGAG	TG/TGATGCATAAAATTCTGTGAG	./.	TG/TG	TTATAT/TTATAT	TTAT/TTAT	TTAT/TTAT
XM_017402529.2	DcFInDel120	6	phosphoenolpyruvate carboxylase 2 [Daucus carota subsp. sativus]	3224	T	1	TTTTTAATTTACGTGAAAAC	20	19	TTTTTAATTTACGTGAAAAC	20	T	1	19	TTTTTAATTTACGTGAAAAC	20	T	1	19	T	T	0	T/T	TTTTTAATTTACGTGAAAAC/TTTTTAATTTACGTGAAAAC	TTTTTAATTTACGTGAAAAC/TTTTTAATTTACGTGAAAAC	T/TTTTTAATTTACGTGAAAAC	T/T	T/T	CAAAAA/CAAAA	./.	CAAAA/CAAAA
XM_064080363.1	DcFInDel121	6	phosphoenolpyruvate carboxylase 2 [Daucus carota subsp. sativus]	3246	T	1	TTTTTAATTTACGTGAAAAC	20	19	TTTTTAATTTACGTGAAAAC	20	T	1	19	TTTTTAATTTACGTGAAAAC	20	T	1	19	TTTTTAATTTACGTGAAAAC	TTTTTAATTTACGTGAAAAC	0	TTTTTAATTTACGTGAAAAC/TTTTTAATTTACGTGAAAAC	TTTTTAATTTACGTGAAAAC/TTTTTAATTTACGTGAAAAC	TTTTTAATTTACGTGAAAAC/TTTTTAATTTACGTGAAAAC	TTTTTAATTTACGTGAAAAC/TTTTTAATTTACGTGAAAAC	T/T	T/T	A/A	A/A	./.
XR_001807360.2	DcFInDel122	5	protein CHLOROPLAST IMPORT APPARATUS 2 [Daucus carota subsp. sativus]	1969	TG	2	TGATGCATAAAATTCTGTGAG	21	19	TG	2	TGATGCATAAAATTCTGTGAG	21	19	TG	2	TGATGCATAAAATTCTGTGAG	21	19	TGATGCATAAAATTCTGTGAG	TGATGCATAAAATTCTGTGAG	0	TGATGCATAAAATTCTGTGAG/TGATGCATAAAATTCTGTGAG	TG/TG	TG/TGATGCATAAAATTCTGTGAG	TG/TG	./.	TG/TG	CTTT/CTTT	./.	CTTT/CT
XM_017362682.2	DcFInDel123	7	ATP-dependent helicase BRM isoform X1 [Daucus carota subsp. sativus]	6807	CGA	3	CGAATCTCAATTTAAGAATGA	21	18	CGAATCTCAATTTAAGAATGA	21	CGA	3	18	CGAATCTCAATTTAAGAATGA	21	CGA	3	18	CGA	CGA	0	CGA/CGA	CGAATCTCAATTTAAGAATGA/CGAATCTCAATTTAAGAATGA	./.	CGAATCTCAATTTAAGAATGA/CGAATCTCAATTTAAGAATGA	CGA/CGA	CGAATCTCAATTTAAGAATGA/CGAATCTCAATTTAAGAATGA	CTTATT/CTTATT	CTTATT/CTTATTATT	CTTATT/CTTATTATT
XM_017362683.2	DcFInDel124	7	ATP-dependent helicase BRM isoform X2 [Daucus carota subsp. sativus]	6698	CGA	3	CGAATCTCAATTTAAGAATGA	21	18	CGAATCTCAATTTAAGAATGA	21	CGA	3	18	CGAATCTCAATTTAAGAATGA	21	CGA	3	18	CGA	CGA	0	CGA/CGA	CGAATCTCAATTTAAGAATGA/CGAATCTCAATTTAAGAATGA	./.	CGAATCTCAATTTAAGAATGA/CGAATCTCAATTTAAGAATGA	CGA/CGA	CGAATCTCAATTTAAGAATGA/CGAATCTCAATTTAAGAATGA	TGTGA/TGTGA	./.	TGTGA/TGTGA
XM_017364840.2	DcFInDel125	8	O-fucosyltransferase 29 [Daucus carota subsp. sativus]	2161	ATCCCAATCACATTACTACT	20	ATCCCAATCACATTACTACTCCCAATCACATTACTACT	38	18	ATCCCAATCACATTACTACTCCCAATCACATTACTACT	38	ATCCCAATCACATTACTACT	20	18	ATCCCAATCACATTACTACTCCCAATCACATTACTACT	38	ATCCCAATCACATTACTACT	20	18	ATCCCAATCACATTACTACT	ATCCCAATCACATTACTACT	0	ATCCCAATCACATTACTACT/ATCCCAATCACATTACTACT	ATCCCAATCACATTACTACT/ATCCCAATCACATTACTACT	ATCCCAATCACATTACTACT/ATCCCAATCACATTACTACT	ATCCCAATCACATTACTACT/ATCCCAATCACATTACTACT	ATCCCAATCACATTACTACT/ATCCCAATCACATTACTACT	ATCCCAATCACATTACTACT/ATCCCAATCACATTACTACT	TACACACACA/TACACACACA	./.	TACACACACA/TACACACACA
XM_017373340.2	DcFInDel126	8	serine acetyltransferase 5 isoform X1 [Daucus carota subsp. sativus]	1046	CATG	4	CATGGGTTAAGAGTGTTGTATG	22	18	CATG	4	CATGGGTTAAGAGTGTTGTATG	22	18	CATG	4	CATGGGTTAAGAGTGTTGTATG	22	18	CATGGGTTAAGAGTGTTGTATG	CATGGGTTAAGAGTGTTGTATG	0	CATG/CATG	./.	CATGGGTTAAGAGTGTTGTATG/CATGGGTTAAGAGTGTTGTATG	CATGGGTTAAGAGTGTTGTATG/CATGGGTTAAGAGTGTTGTATG	CATGGGTTAAGAGTGTTGTATG/CATGGGTTAAGAGTGTTGTATG	CATG/CATG	TATTTTGATTTTGATTTTGATTT/TATTTTGATTTTGATTT	TATTTTGATTTTGATTT/TATTTTGATTTTGATTT	TATTTTGATTTTGATTT/TATTTTGATTTTGATTT
XM_017373341.2	DcFInDel127	8	serine acetyltransferase 5 isoform X1 [Daucus carota subsp. sativus]	1001	CATG	4	CATGGGTTAAGAGTGTTGTATG	22	18	CATG	4	CATGGGTTAAGAGTGTTGTATG	22	18	CATG	4	CATGGGTTAAGAGTGTTGTATG	22	18	CATGGGTTAAGAGTGTTGTATG	CATGGGTTAAGAGTGTTGTATG	0	CATG/CATG	CATGGGTTAAGAGTGTTGTATG/CATGGGTTAAGAGTGTTGTATG	CATGGGTTAAGAGTGTTGTATG/CATGGGTTAAGAGTGTTGTATG	CATGGGTTAAGAGTGTTGTATG/CATGGGTTAAGAGTGTTGTATG	CATGGGTTAAGAGTGTTGTATG/CATGGGTTAAGAGTGTTGTATG	CATG/CATG	TAAA/TAAA	TAA/TAA	TAA/TAA
XM_017374414.2	DcFInDel128	1	U-box domain-containing protein 28-like [Daucus carota subsp. sativus]	102	CGATTTCATTGCAAAGTATGA	21	CGA	3	18	CGATTTCATTGCAAAGTATGA	21	CGA	3	18	CGATTTCATTGCAAAGTATGA	21	CGA	3	18	CGA	CGA	0	CGA/CGA	CGA/CGA	CGA/CGA	CGA/CGA	CGA/CGA	CGATTTCATTGCAAAGTATGA/CGA	CAAGAAG/CAAGAAG	CAAGAAG/CAAGAAG	CAAGAAG/CAAGAAG
XM_017377197.2	DcFInDel129	2	AP2-like ethylene-responsive transcription factor AIL1 [Daucus carota subsp. sativus]	1919	CC	2	CCGGCCATCTCCAGGAATTC	20	18	CC	2	CCGGCCATCTCCAGGAATTC	20	18	CC	2	CCGGCCATCTCCAGGAATTC	20	18	CCGGCCATCTCCAGGAATTC	CCGGCCATCTCCAGGAATTC	0	CCGGCCATCTCCAGGAATTC/CCGGCCATCTCCAGGAATTC	./.	./.	./.	CC/CCGGCCATCTCCAGGAATTC	CCGGCCATCTCCAGGAATTC/CCGGCCATCTCCAGGAATTC	CAG/CAG	CAG/CAG	CAG/CAG
XM_017380311.2	DcFInDel130	1	increased DNA methylation 2 [Daucus carota subsp. sativus]	1553	TCGTTTGGGAAATCGGAAA	19	T	1	18	TCGTTTGGGAAATCGGAAA	19	T	1	18	TCGTTTGGGAAATCGGAAA	19	T	1	18	T	T	0	T/T	TCGTTTGGGAAATCGGAAA/T	TCGTTTGGGAAATCGGAAA/T	TCGTTTGGGAAATCGGAAA/T	T/T	TCGTTTGGGAAATCGGAAA/TCGTTTGGGAAATCGGAAA	TG/TG	TG/TG	TG/TG
XM_017380556.2	DcFInDel131	1	polygalacturonase QRT3 [Daucus carota subsp. sativus]	239	TAGTGCTCATCGGCATAGGA	20	TA	2	18	TA	2	TAGTGCTCATCGGCATAGGA	20	18	TA	2	TAGTGCTCATCGGCATAGGA	20	18	TAGTGCTCATCGGCATAGGA	TAGTGCTCATCGGCATAGGA	0	TAGTGCTCATCGGCATAGGA/TAGTGCTCATCGGCATAGGA	./.	./.	./.	TAGTGCTCATCGGCATAGGA/TAGTGCTCATCGGCATAGGA	./.	CCTCTCTCTCTCTCT/CCTCTCTCTCTCTCT	./.	CCTCTCTCTCTCTCT/CCTCTCTCTCTCTCT
XM_017392670.2	DcFInDel132	4	plastidial pyruvate kinase 4, chloroplastic [Daucus carota subsp. sativus]	77	TCTCTCTCTCTCTCACACAC	20	TC	2	18	TCTCTCTCTCTCTCACACAC	20	TC	2	18	TCTCTCTCTCTCTCACACAC	20	TC	2	18	TC	TC	0	TC/TC	./.	./.	./.	TCTCTCTCTCTCTCACACAC/TC	TCTCTCTCTCTCTCACACAC/TC	CTCTTAAATCTTAA/CTCTTAAATCTTAA	CTCTTAAATCTTAA/CTCTTAAATCTTAA	./.
XM_017392957.2	DcFInDel133	4	probable 1-acylglycerol-3-phosphate O-acyltransferase [Daucus carota subsp. sativus]	1568	CA	2	CATCACCACCGTCATATAAA	20	18	CATCACCACCGTCATATAAA	20	CA	2	18	CATCACCACCGTCATATAAA	20	CA	2	18	CA	CA	0	CA/CA	CA/CA	CA/CA	CA/CA	CA/CA	CA/CATCACCACCGTCATATAAA	AT/AT	AT/AT	AT/AT
XM_017396288.2	DcFInDel134	1	probable amidase At4g34880 [Daucus carota subsp. sativus]	1658	TGTACTCTGCAATCTATAAGTA	22	TGTA	4	18	TGTA	4	TGTACTCTGCAATCTATAAGTA	22	18	TGTA	4	TGTACTCTGCAATCTATAAGTA	22	18	TGTACTCTGCAATCTATAAGTA	TGTACTCTGCAATCTATAAGTA	0	TGTACTCTGCAATCTATAAGTA/TGTACTCTGCAATCTATAAGTA	TGTACTCTGCAATCTATAAGTA/TGTACTCTGCAATCTATAAGTA	TGTACTCTGCAATCTATAAGTA/TGTACTCTGCAATCTATAAGTA	./.	TGTACTCTGCAATCTATAAGTA/TGTACTCTGCAATCTATAAGTA	TGTACTCTGCAATCTATAAGTA/TGTACTCTGCAATCTATAAGTA	CT/CTTT	CTTT/CTTT	CTTT/CTTT
XM_017397881.2	DcFInDel135	5	shaggy-related protein kinase alpha [Daucus carota subsp. sativus]	1825	GTGAAGCAATCTTGGCT	17	G	1	16	GTGAAGCAATCTTGGCT	17	G	1	16	GTGAAGCAATCTTGGCT	17	G	1	16	G	G	0	G/G	./.	./.	./.	GTGAAGCAATCTTGGCT/GTGAAGCAATCTTGGCT	G/G	TC/TC	TC/TC	TC/TC
XM_017401153.2	DcFInDel136	6	malonyl-coenzyme A:anthocyanin 3-O-glucoside-6''-O-malonyltransferase [Daucus carota subsp. sativus]	1635	T	1	TCTGGTAATAATTATTTCC	19	18	T	1	TCTGGTAATAATTATTTCC	19	18	T	1	TCTGGTAATAATTATTTCC	19	18	TCTGGTAATAATTATTTCC	TCTGGTAATAATTATTTCC	0	TCTGGTAATAATTATTTCC/TCTGGTAATAATTATTTCC	T/T	./.	T/TCTGGTAATAATTATTTCC	./.	T/T	TAAAA/TAAAA	TAAA/TAAA	TAAA/TAAAA
XM_017402780.2	DcFInDel137	6	phospholipase D alpha 1 [Daucus carota subsp. sativus]	2673	AGGAGACTTATAGAGATTTGG	21	AGG	3	18	AGGAGACTTATAGAGATTTGG	21	AGG	3	18	AGGAGACTTATAGAGATTTGG	21	AGG	3	18	AGGAGACTTATAGAGATTTGG	AGGAGACTTATAGAGATTTGG	0	AGG/AGG	AGGAGACTTATAGAGATTTGG/AGGAGACTTATAGAGATTTGG	AGGAGACTTATAGAGATTTGG/AGGAGACTTATAGAGATTTGG	AGGAGACTTATAGAGATTTGG/AGGAGACTTATAGAGATTTGG	AGGAGACTTATAGAGATTTGG/AGGAGACTTATAGAGATTTGG	AGG/AGG	TTCC/T	TTCC/TTCC	TTCC/TTCC
XM_017402781.2	DcFInDel138	6	phospholipase D alpha 1 [Daucus carota subsp. sativus]	2711	AGGAGACTTATAGAGATTTGG	21	AGG	3	18	AGGAGACTTATAGAGATTTGG	21	AGG	3	18	AGGAGACTTATAGAGATTTGG	21	AGG	3	18	AGGAGACTTATAGAGATTTGG	AGGAGACTTATAGAGATTTGG	0	AGG/AGG	AGGAGACTTATAGAGATTTGG/AGGAGACTTATAGAGATTTGG	AGGAGACTTATAGAGATTTGG/AGGAGACTTATAGAGATTTGG	AGGAGACTTATAGAGATTTGG/AGGAGACTTATAGAGATTTGG	AGGAGACTTATAGAGATTTGG/AGGAGACTTATAGAGATTTGG	AGG/AGG	TGCTCAA/TGCTCAAGCTCAA	./.	./.
XM_064087510.1	DcFInDel139	1	NADH dehydrogenase subunit 5 (plastid) [Daucus carota subsp. sativus]	8988	CCAAAGGGATATTAAATGACAAAGGGATATTAAATGA	37	CCAAAGGGATATTAAATGA	19	18	CCAAAGGGATATTAAATGA	19	CCAAAGGGATATTAAATGACAAAGGGATATTAAATGA	37	18	CCAAAGGGATATTAAATGA	19	CCAAAGGGATATTAAATGACAAAGGGATATTAAATGA	37	18	CCAAAGGGATATTAAATGACAAAGGGATATTAAATGA	CCAAAGGGATATTAAATGACAAAGGGATATTAAATGA	0	CCAAAGGGATATTAAATGACAAAGGGATATTAAATGA/CCAAAGGGATATTAAATGACAAAGGGATATTAAATGA	CCAAAGGGATATTAAATGA/CCAAAGGGATATTAAATGA	CCAAAGGGATATTAAATGA/CCAAAGGGATATTAAATGA	CCAAAGGGATATTAAATGA/CCAAAGGGATATTAAATGA	CCAAAGGGATATTAAATGACAAAGGGATATTAAATGA/CCAAAGGGATATTAAATGACAAAGGGATATTAAATGA	CCAAAGGGATATTAAATGA/CCAAAGGGATATTAAATGA	CTTTTTTTT/CTTTTTTTT	./.	./.
XM_064087533.1	DcFInDel140	1	Ycf1 (plastid) [Daucus carota subsp. sativus]	30371	CCAAAGGGATATTAAATGACAAAGGGATATTAAATGA	37	CCAAAGGGATATTAAATGA	19	18	CCAAAGGGATATTAAATGA	19	CCAAAGGGATATTAAATGACAAAGGGATATTAAATGA	37	18	CCAAAGGGATATTAAATGA	19	CCAAAGGGATATTAAATGACAAAGGGATATTAAATGA	37	18	CCAAAGGGATATTAAATGACAAAGGGATATTAAATGA	CCAAAGGGATATTAAATGACAAAGGGATATTAAATGA	0	CCAAAGGGATATTAAATGACAAAGGGATATTAAATGA/CCAAAGGGATATTAAATGACAAAGGGATATTAAATGA	CCAAAGGGATATTAAATGA/CCAAAGGGATATTAAATGA	CCAAAGGGATATTAAATGA/CCAAAGGGATATTAAATGA	CCAAAGGGATATTAAATGA/CCAAAGGGATATTAAATGA	CCAAAGGGATATTAAATGACAAAGGGATATTAAATGA/CCAAAGGGATATTAAATGACAAAGGGATATTAAATGA	CCAAAGGGATATTAAATGA/CCAAAGGGATATTAAATGA	AAACAA/AAACAA	./.	./.
XM_064089706.1	DcFInDel141	3	probable 2-carboxy-D-arabinitol-1-phosphatase isoform X2 [Daucus carota subsp. sativus]	1742	T	1	TACAGTGTACATCGAATGA	19	18	T	1	TACAGTGTACATCGAATGA	19	18	T	1	TACAGTGTACATCGAATGA	19	18	TACAGTGTACATCGAATGA	TACAGTGTACATCGAATGA	0	TACAGTGTACATCGAATGA/TACAGTGTACATCGAATGA	T/T	T/T	T/T	./.	TACAGTGTACATCGAATGA/TACAGTGTACATCGAATGA	CAAAAAA/CAAAAAA	CAAAAAAA/CAAAAAA	CAAAAAAA/CAAAAAA
XM_064094211.1	DcFInDel142	5	protein TIC 214 [Daucus carota subsp. sativus]	455	TTCATTTAATATCCCTTTGTCATTTAATATCCCTTTG	37	TTCATTTAATATCCCTTTG	19	18	TTCATTTAATATCCCTTTG	19	TTCATTTAATATCCCTTTGTCATTTAATATCCCTTTG	37	18	TTCATTTAATATCCCTTTG	19	TTCATTTAATATCCCTTTGTCATTTAATATCCCTTTG	37	18	TTCATTTAATATCCCTTTGTCATTTAATATCCCTTTG	TTCATTTAATATCCCTTTGTCATTTAATATCCCTTTG	0	TTCATTTAATATCCCTTTGTCATTTAATATCCCTTTG/TTCATTTAATATCCCTTTGTCATTTAATATCCCTTTG	TTCATTTAATATCCCTTTG/TTCATTTAATATCCCTTTG	TTCATTTAATATCCCTTTG/TTCATTTAATATCCCTTTG	TTCATTTAATATCCCTTTG/TTCATTTAATATCCCTTTG	TTCATTTAATATCCCTTTGTCATTTAATATCCCTTTG/TTCATTTAATATCCCTTTGTCATTTAATATCCCTTTG	TTCATTTAATATCCCTTTG/TTCATTTAATATCCCTTTG	CTAT/CTAT	CT/CT	CT/CT
XM_017393418.2	DcFInDel143	5	cysteine proteinase 15A [Daucus carota subsp. sativus]	170	TCCACCGCCACCGCCACCGCCACCGCCACCGCCACCGC	38	TCCACCGCCACCGCCACCGC	20	18	TCCACCGCCACCGCCACCGCCACCGCCACCGCCACCGC	38	TCCACCGCCACCGCCACCGC	20	18	TCCACCGCCACCGCCACCGCCACCGCCACCGCCACCGC	38	TCCACCGCCACCGCCACCGC	20	18	TCCACCGCCACCGCCACCGC	TCCACCGCCACCGCCACCGC	0	TCCACCGCCACCGCCACCGC/TCCACCGCCACCGCCACCGC	TCCACCGCCACCGCCACCGCCACCGCCACCGCCACCGC/TCCACCGCCACCGCCACCGCCACCGCCACCGCCACCGC	TCCACCGCCACCGCCACCGCCACCGCCACCGCCACCGC/TCCACCGCCACCGCCACCGCCACCGCCACCGCCACCGC	TCCACCGCCACCGCCACCGCCACCGCCACCGCCACCGC/TCCACCGCCACCGCCACCGCCACCGCCACCGCCACCGC	TCCACCGCCACCGCCACCGC/TCCACCGCCACCGCCACCGC	TCCACCGCCACCGCCACCGCCACCGCCACCGCCACCGC/TCCACCGCCACCGC	./.	CTTT/CTTT	CTTT/CTTT
XM_017360165.2	DcFInDel144	7	probable nucleoredoxin 1 [Daucus carota subsp. sativus]	193	ACAGTTTCCAAAGAACTGCAGT	22	ACAGT	5	17	ACAGTTTCCAAAGAACTGCAGT	22	ACAGT	5	17	ACAGTTTCCAAAGAACTGCAGT	22	ACAGT	5	17	ACAGTTTCCAAAGAACTGCAGT	ACAGTTTCCAAAGAACTGCAGT	0	ACAGTTTCCAAAGAACTGCAGT/ACAGTTTCCAAAGAACTGCAGT	ACAGTTTCCAAAGAACTGCAGT/ACAGTTTCCAAAGAACTGCAGT	ACAGTTTCCAAAGAACTGCAGT/ACAGTTTCCAAAGAACTGCAGT	ACAGTTTCCAAAGAACTGCAGT/ACAGTTTCCAAAGAACTGCAGT	ACAGTTTCCAAAGAACTGCAGT/ACAGT	ACAGTTTCCAAAGAACTGCAGT/ACAGTTTCCAAAGAACTGCAGT	TACACA/TACACA	TACACA/TACACACA	TACACA/TACACA
XM_017367137.2	DcFInDel145	8	TNF receptor-associated factor homolog 1a isoform X1 [Daucus carota subsp. sativus]	3863	GTTTCGATGCACAAGT	16	GTTTCGATGCACAAGTTATTTCGATGCACAAGT	33	17	GTTTCGATGCACAAGT	16	GTTTCGATGCACAAGTTATTTCGATGCACAAGT	33	17	GTTTCGATGCACAAGT	16	GTTTCGATGCACAAGTTATTTCGATGCACAAGT	33	17	GTTTCGATGCACAAGTTATTTCGATGCACAAGT	GTTTCGATGCACAAGTTATTTCGATGCACAAGT	0	GTTTCGATGCACAAGTTATTTCGATGCACAAGT/GTTTCGATGCACAAGTTATTTCGATGCACAAGT	GTTTCGATGCACAAGT/GTTTCGATGCACAAGT	GTTTCGATGCACAAGT/GTTTCGATGCACAAGT	GTTTCGATGCACAAGT/GTTTCGATGCACAAGT	GTTTCGATGCACAAGTTATTTCGATGCACAAGT/GTTTCGATGCACAAGTTATTTCGATGCACAAGT	GTTTCGATGCACAAGT/GTTTCGATGCACAAGT	GGATGACTGATGA/GGATGACTGATGA	GGATGACTGATGA/GGATGACTGATGA	GGATGA/GGATGA
XM_017367138.2	DcFInDel146	8	TNF receptor-associated factor homolog 1a isoform X2 [Daucus carota subsp. sativus]	3860	GTTTCGATGCACAAGT	16	GTTTCGATGCACAAGTTATTTCGATGCACAAGT	33	17	GTTTCGATGCACAAGT	16	GTTTCGATGCACAAGTTATTTCGATGCACAAGT	33	17	GTTTCGATGCACAAGT	16	GTTTCGATGCACAAGTTATTTCGATGCACAAGT	33	17	GTTTCGATGCACAAGTTATTTCGATGCACAAGT	GTTTCGATGCACAAGTTATTTCGATGCACAAGT	0	GTTTCGATGCACAAGTTATTTCGATGCACAAGT/GTTTCGATGCACAAGTTATTTCGATGCACAAGT	GTTTCGATGCACAAGT/GTTTCGATGCACAAGT	GTTTCGATGCACAAGT/GTTTCGATGCACAAGT	GTTTCGATGCACAAGT/GTTTCGATGCACAAGT	GTTTCGATGCACAAGT/GTTTCGATGCACAAGTTATTTCGATGCACAAGT	GTTTCGATGCACAAGT/GTTTCGATGCACAAGT	ACTGAT/A	ACTGAT/ACTGAT	ACTGAT/ACTGAT
XM_017367139.2	DcFInDel147	8	TNF receptor-associated factor homolog 1a isoform X3 [Daucus carota subsp. sativus]	3506	GTTTCGATGCACAAGT	16	GTTTCGATGCACAAGTTATTTCGATGCACAAGT	33	17	GTTTCGATGCACAAGT	16	GTTTCGATGCACAAGTTATTTCGATGCACAAGT	33	17	GTTTCGATGCACAAGT	16	GTTTCGATGCACAAGTTATTTCGATGCACAAGT	33	17	GTTTCGATGCACAAGTTATTTCGATGCACAAGT	GTTTCGATGCACAAGTTATTTCGATGCACAAGT	0	GTTTCGATGCACAAGTTATTTCGATGCACAAGT/GTTTCGATGCACAAGTTATTTCGATGCACAAGT	GTTTCGATGCACAAGT/GTTTCGATGCACAAGT	./.	GTTTCGATGCACAAGT/GTTTCGATGCACAAGT	GTTTCGATGCACAAGTTATTTCGATGCACAAGT/GTTTCGATGCACAAGTTATTTCGATGCACAAGT	GTTTCGATGCACAAGT/GTTTCGATGCACAAGT	GTTTTTT/GTTTTTTT	GTTTTTT/GTTTTTT	GTTTTTT/GTTTTTT
XM_017374578.2	DcFInDel148	1	alpha-L-fucosidase 2 [Daucus carota subsp. sativus]	276	CA	2	CACACACACACACACTATA	19	17	CA	2	CACACACACACACACTATA	19	17	CA	2	CACACACACACACACTATA	19	17	CACACACACACACACTATA	CACACACACACACACTATA	0	CACACACACACACACTATA/CACACACACACACACTATA	./.	./.	./.	./.	CA/CA	AA/AA	./.	./.
XM_017379193.2	DcFInDel149	2	tyrosine--tRNA ligase, chloroplastic/mitochondrial [Daucus carota subsp. sativus]	55	AAGATACTGTACGCTGATAGATA	23	AAGATA	6	17	AAGATA	6	AAGATACTGTACGCTGATAGATA	23	17	AAGATA	6	AAGATACTGTACGCTGATAGATA	23	17	AAGATACTGTACGCTGATAGATA	AAGATACTGTACGCTGATAGATA	0	AAGATACTGTACGCTGATAGATA/AAGATACTGTACGCTGATAGATA	AAGATACTGTACGCTGATAGATA/AAGATA	AAGATA/AAGATA	AAGATA/AAGATA	AAGATACTGTACGCTGATAGATA/AAGATA	AAGATACTGTACGCTGATAGATA/AAGATA	CTTGGG/CTTGGG	./.	./.
XM_017381218.2	DcFInDel150	2	lysM domain receptor-like kinase 3 [Daucus carota subsp. sativus]	2235	TCACGTTCATGTCAAATG	18	T	1	17	TCACGTTCATGTCAAATG	18	T	1	17	TCACGTTCATGTCAAATG	18	T	1	17	T	T	0	T/T	TCACGTTCATGTCAAATG/TCACGTTCATGTCAAATG	TCACGTTCATGTCAAATG/TCACGTTCATGTCAAATG	TCACGTTCATGTCAAATG/TCACGTTCATGTCAAATG	./.	TCACGTTCATGTCAAATG/TCACGTTCATGTCAAATG	GC/G	./.	./.
XM_017383045.2	DcFInDel151	3	putative ALA-interacting subunit 4 isoform X2 [Daucus carota subsp. sativus]	179	TATATACGATACACACGCATATA	23	TATATA	6	17	TATATA	6	TATATACGATACACACGCATATA	23	17	TATATA	6	TATATACGATACACACGCATATA	23	17	TATATACGATACACACGCATATA	TATATACGATACACACGCATATA	0	TATATACGATACACACGCATATA/TATATACGATACACACGCATATA	./.	./.	./.	TATATACGATACACACGCATATA/TATATACGATACACACGCATATA	TATATACGATACACACGCATATA/TATATA	CAAA/CAAA	./.	./.
XM_017398756.2	DcFInDel152	6	succinate dehydrogenase [ubiquinone] iron-sulfur subunit 2, mitochondrial [Daucus carota subsp. sativus]	97	CCT	3	CCTATAGACACAACATTTCT	20	17	CCT	3	CCTATAGACACAACATTTCT	20	17	CCT	3	CCTATAGACACAACATTTCT	20	17	CCTATAGACACAACATTTCT	CCTATAGACACAACATTTCT	0	CCTATAGACACAACATTTCT/CCTATAGACACAACATTTCT	CCT/CCT	CCT/CCT	CCT/CCTATAGACACAACATTTCT	CCT/CCTATAGACACAACATTTCT	CCT/CCT	CCAACAA/CCAACAA	CCAA/CCAA	CCAA/CCAA
XM_017398998.2	DcFInDel153	6	NADH--cytochrome b5 reductase 1 [Daucus carota subsp. sativus]	30	C	1	CTGGTTGCATCAATCACT	18	17	CTGGTTGCATCAATCACT	18	C	1	17	CTGGTTGCATCAATCACT	18	C	1	17	C	C	0	C/C	./.	./.	./.	./.	CTGGTTGCATCAATCACT/CTGGTTGCATCAATCACT	CTAT/CTAT	CT/CT	CTAT/CTAT
XM_017402556.2	DcFInDel154	6	structural maintenance of chromosomes protein 3 [Daucus carota subsp. sativus]	4221	TATCACCAAAGATTAGTAATC	21	TATC	4	17	TATC	4	TATCACCAAAGATTAGTAATC	21	17	TATC	4	TATCACCAAAGATTAGTAATC	21	17	TATCACCAAAGATTAGTAATC	TATCACCAAAGATTAGTAATC	0	TATCACCAAAGATTAGTAATC/TATCACCAAAGATTAGTAATC	TATC/TATC	TATC/TATC	TATC/TATC	TATCACCAAAGATTAGTAATC/TATCACCAAAGATTAGTAATC	TATC/TATC	CT/CT	./.	./.
XM_064078941.1	DcFInDel155	6	NEDD8-conjugating enzyme Ubc12 isoform X1 [Daucus carota subsp. sativus]	662	TGGATTAATTTCCTTAGAGGAT	22	TGGAT	5	17	TGGATTAATTTCCTTAGAGGAT	22	TGGAT	5	17	TGGATTAATTTCCTTAGAGGAT	22	TGGAT	5	17	TGGAT	TGGAT	0	TGGATTAATTTCCTTAGAGGAT/TGGATTAATTTCCTTAGAGGAT	TGGATTAATTTCCTTAGAGGAT/TGGATTAATTTCCTTAGAGGAT	TGGATTAATTTCCTTAGAGGAT/TGGATTAATTTCCTTAGAGGAT	TGGAT/TGGAT	TGGAT/TGGAT	TGGATTAATTTCCTTAGAGGAT/TGGATTAATTTCCTTAGAGGAT	ATCTCTCTCTCTCTCTCTCTC/ATCTCTCTCTCTCTCTCTC	./.	ATCTCTCTCTCTCTCTCTCTC/ATCTCTCTCTCTCTCTC
XM_064078942.1	DcFInDel156	6	NEDD8-conjugating enzyme Ubc12 isoform X3 [Daucus carota subsp. sativus]	897	TGGATTAATTTCCTTAGAGGAT	22	TGGAT	5	17	TGGATTAATTTCCTTAGAGGAT	22	TGGAT	5	17	TGGATTAATTTCCTTAGAGGAT	22	TGGAT	5	17	TGGAT	TGGAT	0	TGGATTAATTTCCTTAGAGGAT/TGGATTAATTTCCTTAGAGGAT	TGGATTAATTTCCTTAGAGGAT/TGGATTAATTTCCTTAGAGGAT	TGGATTAATTTCCTTAGAGGAT/TGGATTAATTTCCTTAGAGGAT	TGGAT/TGGAT	TGGAT/TGGAT	TGGATTAATTTCCTTAGAGGAT/TGGATTAATTTCCTTAGAGGAT	CAAAAA/CAAAAA	CAAAAA/CAAAAA	CAAAAA/CAAAAA
XM_064079059.1	DcFInDel157	6	structural maintenance of chromosomes protein 3 [Daucus carota subsp. sativus]	4134	TATCACCAAAGATTAGTAATC	21	TATC	4	17	TATC	4	TATCACCAAAGATTAGTAATC	21	17	TATC	4	TATCACCAAAGATTAGTAATC	21	17	TATCACCAAAGATTAGTAATC	TATCACCAAAGATTAGTAATC	0	TATCACCAAAGATTAGTAATC/TATCACCAAAGATTAGTAATC	TATC/TATC	TATC/TATC	TATC/TATC	TATCACCAAAGATTAGTAATC/TATCACCAAAGATTAGTAATC	TATC/TATC	CAGAAAA/CAGAAAA	CAGAAAAGAAAA/CAGAAAAGAAAA	CAGAAAAGAAAA/CAGAAAAGAAAA
XM_064084894.1	DcFInDel158	9	probable boron transporter 2 [Daucus carota subsp. sativus]	55	ATAGTGCAGTGATTTGCGTAG	21	ATAG	4	17	ATAGTGCAGTGATTTGCGTAG	21	ATAG	4	17	ATAGTGCAGTGATTTGCGTAG	21	ATAG	4	17	ATAG	ATAG	0	ATAG/ATAG	ATAGTGCAGTGATTTGCGTAG/ATAGTGCAGTGATTTGCGTAG	./.	./.	ATAGTGCAGTGATTTGCGTAG/ATAGTGCAGTGATTTGCGTAG	ATAGTGCAGTGATTTGCGTAG/ATAGTGCAGTGATTTGCGTAG	AAAAGAAA/AAAAGAAA	AAAA/AAAA	AAAA/AAAA
XM_064091913.1	DcFInDel159	4	alternative NAD(P)H-ubiquinone oxidoreductase C1, chloroplastic/mitochondrial isoform X2 [Daucus carota subsp. sativus]	1671	AGGT	4	AGGTCTCTAGCTGGCAATGGT	21	17	AGGT	4	AGGTCTCTAGCTGGCAATGGT	21	17	AGGT	4	AGGTCTCTAGCTGGCAATGGT	21	17	AGGT	AGGT	0	AGGT/AGGT	AGGT/AGGT	AGGT/AGGT	AGGT/AGGT	AGGT/AGGT	AGGT/AGGTCTCTAGCTGGCAATGGT	ATGCTGG/ATGCTGG	ATGCTGGATTGCTGG/ATGCTGGATTGCTGG	ATGCTGGATTGCTGG/ATGCTGGATTGCTGG
XM_017359550.2	DcFInDel160	1	F-box protein CPR1 [Daucus carota subsp. sativus]	1466	GAG	3	GAGATCAATATTCTTACAG	19	16	GAG	3	GAGATCAATATTCTTACAG	19	16	GAG	3	GAGATCAATATTCTTACAG	19	16	GAGATCAATATTCTTACAG	GAGATCAATATTCTTACAG	0	GAGATCAATATTCTTACAG/GAGATCAATATTCTTACAG	./.	./.	./.	./.	GAG/GAG	AAGA/AAGA	AA/AA	AA/AA
XM_017360429.2	DcFInDel161	7	GDP-mannose 3,5-epimerase 2 [Daucus carota subsp. sativus]	37	TTAGAGGGCCCTTGCTCT	18	TT	2	16	TTAGAGGGCCCTTGCTCT	18	TT	2	16	TTAGAGGGCCCTTGCTCT	18	TT	2	16	TT	TT	0	TT/TT	TTAGAGGGCCCTTGCTCT/TT	./.	TT/TT	TT/TT	TTAGAGGGCCCTTGCTCT/TT	CTTTT/CTTTT	CTTTT/CTTTT	CTTTT/CTTTT
XM_017361976.2	DcFInDel162	7	MA3 DOMAIN-CONTAINING TRANSLATION REGULATORY FACTOR 1-like [Daucus carota subsp. sativus]	351	G	1	GTGAATCACTTCATTCT	17	16	GTGAATCACTTCATTCT	17	G	1	16	GTGAATCACTTCATTCT	17	G	1	16	G	G	0	G/G	GTGAATCACTTCATTCT/GTGAATCACTTCATTCT	GTGAATCACTTCATTCT/GTGAATCACTTCATTCT	GTGAATCACTTCATTCT/GTGAATCACTTCATTCT	G/G	GTGAATCACTTCATTCT/GTGAATCACTTCATTCT	./.	AATTGTTATCCACAACA/AATTGTTATCCACAACA	./.
XM_017363900.2	DcFInDel163	7	nucleolar complex-associated protein 2 [Daucus carota subsp. sativus]	2571	TTCAT	5	TTCATTTTAACTTATTATCAT	21	16	TTCAT	5	TTCATTTTAACTTATTATCAT	21	16	TTCAT	5	TTCATTTTAACTTATTATCAT	21	16	TTCATTTTAACTTATTATCAT	TTCATTTTAACTTATTATCAT	0	TTCATTTTAACTTATTATCAT/TTCATTTTAACTTATTATCAT	TTCAT/TTCAT	TTCAT/TTCAT	./.	./.	TTCATTTTAACTTATTATCAT/TTCATTTTAACTTATTATCAT	TGG/TGG	TGG/TGG	TGG/TGG
XM_017367187.2	DcFInDel164	8	ultraviolet-B receptor UVR8 [Daucus carota subsp. sativus]	2272	TGCATATGTAAACTTTC	17	T	1	16	TGCATATGTAAACTTTC	17	T	1	16	TGCATATGTAAACTTTC	17	T	1	16	T	T	0	TGCATATGTAAACTTTC/TGCATATGTAAACTTTC	TGCATATGTAAACTTTC/TGCATATGTAAACTTTC	TGCATATGTAAACTTTC/TGCATATGTAAACTTTC	./.	./.	TGCATATGTAAACTTTC/TGCATATGTAAACTTTC	./.	./.	GAGATCAATATTCTTACAG/GAGATCAATATTCTTACAG
XM_017378103.2	DcFInDel165	1	mechanosensitive ion channel protein 10 [Daucus carota subsp. sativus]	2796	CATACATTCCTCAGTCGATAC	21	CATAC	5	16	CATAC	5	CATACATTCCTCAGTCGATAC	21	16	CATAC	5	CATACATTCCTCAGTCGATAC	21	16	CATACATTCCTCAGTCGATAC	CATACATTCCTCAGTCGATAC	0	CATACATTCCTCAGTCGATAC/CATACATTCCTCAGTCGATAC	CATACATTCCTCAGTCGATAC/CATACATTCCTCAGTCGATAC	CATACATTCCTCAGTCGATAC/CATACATTCCTCAGTCGATAC	./.	./.	CATACATTCCTCAGTCGATAC/CATACATTCCTCAGTCGATAC	GAA/GAA	GAA/GAA	GAA/GA
XM_017382798.2	DcFInDel166	3	photosystem I subunit O [Daucus carota subsp. sativus]	42	TCAAGCAGTGCCAATAACAAGC	22	TCAAGC	6	16	TCAAGCAGTGCCAATAACAAGC	22	TCAAGC	6	16	TCAAGCAGTGCCAATAACAAGC	22	TCAAGC	6	16	TCAAGC	TCAAGC	0	TCAAGC/TCAAGC	TCAAGCAGTGCCAATAACAAGC/TCAAGCAGTGCCAATAACAAGC	TCAAGCAGTGCCAATAACAAGC/TCAAGC	TCAAGCAGTGCCAATAACAAGC/TCAAGCAGTGCCAATAACAAGC	TCAAGC/TCAAGC	TCAAGCAGTGCCAATAACAAGC/TCAAGCAGTGCCAATAACAAGC	CA/CA	CAA/CAA	CAA/CAA
XM_017383359.2	DcFInDel167	1	dolichol-phosphate mannose synthase subunit 2 [Daucus carota subsp. sativus]	517	CCTACATATACTG	13	CCTACATATACTGGGTTCTACATATACTG	29	16	CCTACATATACTG	13	CCTACATATACTGGGTTCTACATATACTG	29	16	CCTACATATACTG	13	CCTACATATACTGGGTTCTACATATACTG	29	16	CCTACATATACTGGGTTCTACATATACTG	CCTACATATACTGGGTTCTACATATACTG	0	CCTACATATACTGGGTTCTACATATACTG/CCTACATATACTGGGTTCTACATATACTG	CCTACATATACTG/CCTACATATACTGGGTTCTACATATACTG	CCTACATATACTG/CCTACATATACTGGGTTCTACATATACTG	CCTACATATACTG/CCTACATATACTGGGTTCTACATATACTG	CCTACATATACTG/CCTACATATACTGGGTTCTACATATACTG	CCTACATATACTGGGTTCTACATATACTG/CCTACATATACTGGGTTCTACATATACTG	TGC/T	TGC/TGC	TGC/TGC
XM_017391660.2	DcFInDel168	4	BEL1-like homeodomain protein 1 [Daucus carota subsp. sativus]	524	CCTCTCTCTCTCTCCTTCTCTCTCTCTCTCTCC	33	CCTCTCTCTCTCTCTCC	17	16	CCTCTCTCTCTCTCTCC	17	CCTCTCTCTCTCTCCTTCTCTCTCTCTCTCTCC	33	16	CCTCTCTCTCTCTCTCC	17	CCTCTCTCTCTCTCCTTCTCTCTCTCTCTCTCC	33	16	CCTCTCTCTCTCTCCTTCTCTCTCTCTCTCTCC	CCTCTCTCTCTCTCCTTCTCTCTCTCTCTCTCC	0	CCTCTCTCTCTCTCCTTCTCTCTCTCTCTCTCC/CCTCTCTCTCTCTCCTTCTCTCTCTCTCTCTCC	CCTCTCTCTCTCTCTCC/CCTCTCTCTCTCTCTCC	CCTCTCTCTCTCTCTCC/CCTCTCTCTCTCTCTCC	CCTCTCTCTCTCTCTCC/CCTCTCTCTCTCTCTCC	CCTCTCTCTCTCTCTCC/CCTCTCTCTCTCTCTCC	./.	CA/CA	./.	CATAATGAACAAGA/CATAATGAACAAGA
XM_017397326.2	DcFInDel169	5	chaperone protein ClpD, chloroplastic [Daucus carota subsp. sativus]	186	CT	2	CTATAATCTCTCTGCAAT	18	16	CTATAATCTCTCTGCAAT	18	CT	2	16	CTATAATCTCTCTGCAAT	18	CT	2	16	CT	CT	0	CT/CT	./.	./.	CT/CTATAATCTCTCTGCAAT	CT/CT	CT/CT	TA/TA	TA/TA	TA/TA
XM_017397881.2	DcFInDel170	5	shaggy-related protein kinase alpha [Daucus carota subsp. sativus]	1825	TTGAAGCAATTGTGAAGCA	19	T	1	18	TTGAAGCAATTGTGAAGCA	19	T	1	18	TTGAAGCAATTGTGAAGCA	19	T	1	18	T	T	0	T/T	./.	./.	./.	TTGAAGCAATTGTGAAGCA/TTGAAGCAATTGTGAAGCA	T/T	GA/GA	GA/GA	GA/GA
XM_017400173.2	DcFInDel171	6	probable inactive purple acid phosphatase 27 [Daucus carota subsp. sativus]	2196	TATAGAAACAGAGATGCATAG	21	TATAG	5	16	TATAGAAACAGAGATGCATAG	21	TATAG	5	16	TATAGAAACAGAGATGCATAG	21	TATAG	5	16	TATAGAAACAGAGATGCATAG	TATAGAAACAGAGATGCATAG	0	TATAGAAACAGAGATGCATAG/TATAGAAACAGAGATGCATAG	./.	TATAGAAACAGAGATGCATAG/TATAGAAACAGAGATGCATAG	./.	./.	TATAGAAACAGAGATGCATAG/TATAGAAACAGAGATGCATAG	ATTTTT/ATTTTT	./.	./.
XM_064081344.1	DcFInDel172	7	pentatricopeptide repeat-containing protein At4g38150 [Daucus carota subsp. sativus]	833	CTGACTGGTATTTGTGTTGACTGGTATTTGTGT	33	CTGACTGGTATTTGTGT	17	16	CTGACTGGTATTTGTGTTGACTGGTATTTGTGT	33	CTGACTGGTATTTGTGT	17	16	CTGACTGGTATTTGTGTTGACTGGTATTTGTGT	33	CTGACTGGTATTTGTGT	17	16	CTGACTGGTATTTGTGTTGACTGGTATTTGTGT	CTGACTGGTATTTGTGTTGACTGGTATTTGTGT	0	CTGACTGGTATTTGTGT/CTGACTGGTATTTGTGT	CTGACTGGTATTTGTGTTGACTGGTATTTGTGT/CTGACTGGTATTTGTGTTGACTGGTATTTGTGT	CTGACTGGTATTTGTGTTGACTGGTATTTGTGT/CTGACTGGTATTTGTGTTGACTGGTATTTGTGT	CTGACTGGTATTTGTGTTGACTGGTATTTGTGT/CTGACTGGTATTTGTGTTGACTGGTATTTGTGT	CTGACTGGTATTTGTGTTGACTGGTATTTGTGT/CTGACTGGTATTTGTGTTGACTGGTATTTGTGT	CTGACTGGTATTTGTGT/CTGACTGGTATTTGTGT	AACCACCACCACCACCA/AACCACCACCACCACCA	AACCACCACCACCACCA/AACCACCACCACCACCA	AACCACCACCACCA/AACCACCACCACCACCA
XM_064092692.1	DcFInDel173	4	E3 ubiquitin-protein ligase HAKAI homolog isoform X1 [Daucus carota subsp. sativus]	1181	A	1	AGCCCATAGTCCAAATT	17	16	A	1	AGCCCATAGTCCAAATT	17	16	A	1	AGCCCATAGTCCAAATT	17	16	AGCCCATAGTCCAAATT	AGCCCATAGTCCAAATT	0	AGCCCATAGTCCAAATT/AGCCCATAGTCCAAATT	./.	./.	./.	./.	A/A	GAAAAAAA/GAAAAAAA	GAAAAAAA/GAAAAAA	GAAAAAAA/GAAAAAA
XM_017363906.2	DcFInDel174	7	biotin--protein ligase 2 isoform X1 [Daucus carota subsp. sativus]	136	TTCAGCCCACCGCGACTCAGCC	22	TTCAGCC	7	15	TTCAGCCCACCGCGACTCAGCC	22	TTCAGCC	7	15	TTCAGCCCACCGCGACTCAGCC	22	TTCAGCC	7	15	TTCAGCC	TTCAGCC	0	TTCAGCCCACCGCGACTCAGCC/TTCAGCCCACCGCGACTCAGCC	./.	./.	TTCAGCC/TTCAGCC	./.	TTCAGCCCACCGCGACTCAGCC/TTCAGCCCACCGCGACTCAGCC	ATACTACT/ATACTACTACT	ATACTACT/ATACTACT	ATACTACT/ATACTACT
XM_017364086.2	DcFInDel175	7	fructokinase-like 2, chloroplastic [Daucus carota subsp. sativus]	2018	CACGATTTTAATACAGA	17	CA	2	15	CA	2	CACGATTTTAATACAGA	17	15	CA	2	CACGATTTTAATACAGA	17	15	CACGATTTTAATACAGA	CACGATTTTAATACAGA	0	CACGATTTTAATACAGA/CACGATTTTAATACAGA	./.	CACGATTTTAATACAGA/CACGATTTTAATACAGA	CACGATTTTAATACAGA/CACGATTTTAATACAGA	CACGATTTTAATACAGA/CACGATTTTAATACAGA	CA/CA	CTTATGAAATTT/CTTATGAAATTT	CTTATGAAATTT/CTTATGAAATTT	CTTATGAAATTT/CTTATGAAATTT
XM_017366230.1	DcFInDel176	8	translocase of chloroplast 159, chloroplastic [Daucus carota subsp. sativus]	1227	GTGTTGTTGAAAAGACTGTTGTTGAAAAGACTGTTGTTG	39	GTGTTGTTGAAAAGACTGTTGTTG	24	15	GTGTTGTTGAAAAGACTGTTGTTG	24	GTGTTGTTGAAAAGACTGTTGTTGAAAAGACTGTTGTTG	39	15	GTGTTGTTGAAAAGACTGTTGTTG	24	GTGTTGTTGAAAAGACTGTTGTTGAAAAGACTGTTGTTG	39	15	GTGTTGTTGAAAAGACTGTTGTTGAAAAGACTGTTGTTG	GTGTTGTTGAAAAGACTGTTGTTGAAAAGACTGTTGTTG	0	GTGTTGTTGAAAAGACTGTTGTTGAAAAGACTGTTGTTG/GTGTTGTTGAAAAGACTGTTGTTGAAAAGACTGTTGTTG	./.	GTGTTGTTGAAAAGACTGTTGTTGAAAAGACTGTTGTTG/GTGTTGTTGAAAAGACTGTTGTTGAAAAGACTGTTGTTG	./.	GTGTTGTTGAAAAGACTGTTGTTGAAAAGACTGTTGTTG/GTGTTGTTGAAAAGACTGTTGTTGAAAAGACTGTTGTTG	GTGTTGTTGAAAAGACTGTTGTTGAAAAGACTGTTGTTG/GTGTTGTTGAAAAGACTGTTGTTG	CCAT/CCATCAT	CCATCAT/CCATCAT	CCATCAT/CCATCAT
XM_017367015.2	DcFInDel177	8	probable AMP deaminase isoform X1 [Daucus carota subsp. sativus]	301	TGTTTCCGATTTAGAAGT	18	TGT	3	15	TGTTTCCGATTTAGAAGT	18	TGT	3	15	TGTTTCCGATTTAGAAGT	18	TGT	3	15	TGT	TGT	0	TGTTTCCGATTTAGAAGT/TGTTTCCGATTTAGAAGT	TGTTTCCGATTTAGAAGT/TGTTTCCGATTTAGAAGT	TGTTTCCGATTTAGAAGT/TGTTTCCGATTTAGAAGT	TGTTTCCGATTTAGAAGT/TGTTTCCGATTTAGAAGT	TGT/TGT	TGTTTCCGATTTAGAAGT/TGTTTCCGATTTAGAAGT	CT/CTTT	CT/CT	CT/CT
XM_017368955.2	DcFInDel178	9	mitotic checkpoint protein BUB3.1 [Daucus carota subsp. sativus]	1267	TCTTCGTCTCTCTCTC	16	T	1	15	T	1	TCTTCGTCTCTCTCTC	16	15	T	1	TCTTCGTCTCTCTCTC	16	15	TCTTCGTCTCTCTCTC	TCTTCGTCTCTCTCTC	0	TCTTCGTCTCTCTCTC/TCTTCGTCTCTCTCTC	T/T	T/T	TCTTCGTCTCTCTCTC/T	TCTTCGTCTCTCTCTC/T	T/T	GCACTGT/GCACTGT	GCACTGT/GCACTGT	GCACTGT/GCACTGT
XM_017372188.2	DcFInDel179	9	acyltransferase GLAUCE [Daucus carota subsp. sativus]	1577	TATTGTAAGAGAGAGAA	17	TA	2	15	TATTGTAAGAGAGAGAA	17	TA	2	15	TATTGTAAGAGAGAGAA	17	TA	2	15	TA	TA	0	TATTGTAAGAGAGAGAA/TATTGTAAGAGAGAGAA	./.	./.	./.	./.	TATTGTAAGAGAGAGAA/TATTGTAAGAGAGAGAA	ATTT/ATTT	./.	./.
XM_017374219.2	DcFInDel180	1	probable WRKY transcription factor 48 [Daucus carota subsp. sativus]	285	ACAACATCAGTAGCAGCA	18	ACA	3	15	ACAACATCAGTAGCAGCA	18	ACA	3	15	ACAACATCAGTAGCAGCA	18	ACA	3	15	ACA	ACA	0	ACA/ACA	ACAACATCAGTAGCAGCA/ACAACATCAGTAGCAGCA	ACAACATCAGTAGCAGCA/ACAACATCAGTAGCAGCA	ACAACATCAGTAGCAGCA/ACAACATCAGTAGCAGCA	ACAACATCAGTAGCAGCA/ACA	ACAACATCAGTAGCAGCA/ACAACATCAGTAGCAGCA	TCTG/TCTGATGCAGGGACTG	TCTG/TCTG	TCTG/TCTG
XM_017376373.2	DcFInDel181	2	ureide permease 2 isoform X1 [Daucus carota subsp. sativus]	271	GCACACAGATGTACAT	16	G	1	15	GCACACAGATGTACAT	16	G	1	15	GCACACAGATGTACAT	16	G	1	15	G	G	0	G/G	./.	./.	./.	./.	GCACACAGATGTACAT/G	ATTTTTTTTT/ATTTTTTTTT	ATTTTTTTTT/ATTTTTTTTT	ATTTTTTTTT/ATTTTTTTTT
XM_017379583.2	DcFInDel182	2	tRNA ligase 1 [Daucus carota subsp. sativus]	3616	AA	2	AAAGTGCGCTGCATCGA	17	15	AAAGTGCGCTGCATCGA	17	AA	2	15	AAAGTGCGCTGCATCGA	17	AA	2	15	AA	AA	0	AA/AA	AA/AA	AA/AA	AA/AA	AA/AA	AA/AAAGTGCGCTGCATCGA	ACTTAA/ACTTAA	AAA/AAA	AAA/AAA
XM_017381522.2	DcFInDel183	2	pleiotropic drug resistance protein 1 [Daucus carota subsp. sativus]	119	TTGTTAATTTGTTGCATG	18	TTG	3	15	TTG	3	TTGTTAATTTGTTGCATG	18	15	TTG	3	TTGTTAATTTGTTGCATG	18	15	TTGTTAATTTGTTGCATG	TTGTTAATTTGTTGCATG	0	TTGTTAATTTGTTGCATG/TTGTTAATTTGTTGCATG	TTGTTAATTTGTTGCATG/TTG	TTGTTAATTTGTTGCATG/TTGTTAATTTGTTGCATG	TTGTTAATTTGTTGCATG/TTG	TTGTTAATTTGTTGCATG/TTGTTAATTTGTTGCATG	TTG/TTG	TTCCACCTACTCCACCT/TTCCACCTACTCCACCT	TTCCACCTACTCCACCT/TTCCACCTACTCCACCT	TTCCACCTACTCCACCT/TTCCACCTACTCCACCT
XM_017388412.2	DcFInDel184	4	HMG1/2-like protein [Daucus carota subsp. sativus]	703	AT	2	ATGATGATAATGATGTT	17	15	ATGATGATAATGATGTT	17	AT	2	15	ATGATGATAATGATGTT	17	AT	2	15	AT	AT	0	AT/AT	AT/AT	AT/AT	AT/AT	AT/AT	AT/AT	TCC/TCC	TCC/TCC	./.
XM_017389123.2	DcFInDel185	4	phosphatidate phosphatase PAH2 [Daucus carota subsp. sativus]	3819	GGAAGTGCTAGATAAAGAAGTGC	23	GGAAGTGC	8	15	GGAAGTGCTAGATAAAGAAGTGC	23	GGAAGTGC	8	15	GGAAGTGCTAGATAAAGAAGTGC	23	GGAAGTGC	8	15	GGAAGTGC	GGAAGTGC	0	GGAAGTGCTAGATAAAGAAGTGC/GGAAGTGCTAGATAAAGAAGTGC	GGAAGTGCTAGATAAAGAAGTGC/GGAAGTGCTAGATAAAGAAGTGC	./.	GGAAGTGCTAGATAAAGAAGTGC/GGAAGTGCTAGATAAAGAAGTGC	GGAAGTGCTAGATAAAGAAGTGC/GGAAGTGCTAGATAAAGAAGTGC	GGAAGTGCTAGATAAAGAAGTGC/GGAAGTGCTAGATAAAGAAGTGC	GTT/GTT	GTTTTT/GTTTTT	./.
XM_017389487.2	DcFInDel186	4	rRNA-processing protein EBP2-like [Daucus carota subsp. sativus]	1043	CGAGGAGGAAGAGGAAGAGGAGGA	24	CGAGGAGGA	9	15	CGAGGAGGAAGAGGAAGAGGAGGA	24	CGAGGAGGA	9	15	CGAGGAGGAAGAGGAAGAGGAGGA	24	CGAGGAGGA	9	15	CGAGGAGGAAGAGGAAGAGGAGGA	CGAGGAGGAAGAGGAAGAGGAGGA	0	CGAGGAGGA/CGAGGAGGA	CGAGGAGGAAGAGGAAGAGGAGGA/CGAGGAGGAAGAGGAAGAGGAGGA	CGAGGAGGAAGAGGAAGAGGAGGA/CGAGGAGGAAGAGGAAGAGGAGGA	CGAGGAGGAAGAGGAAGAGGAGGA/CGAGGAGGAAGAGGAAGAGGAGGA	CGAGGAGGA/CGAGGAGGA	CGAGGAGGAAGAGGAAGAGGAGGA/CGAGGAGGAAGAGGAAGAGGAGGA	TGTAGTA/TGTAGTA	TGTAGTA/TGTAGTA	TGTAGTA/TGTAGTA
XM_017392419.2	DcFInDel187	4	fructose-bisphosphate aldolase 1, cytoplasmic [Daucus carota subsp. sativus]	183	CTCTCTCTC	9	CTCTCTCTCTTTAAAATCTCTCTC	24	15	CTCTCTCTC	9	CTCTCTCTCTTTAAAATCTCTCTC	24	15	CTCTCTCTC	9	CTCTCTCTCTTTAAAATCTCTCTC	24	15	CTCTCTCTCTTTAAAATCTCTCTC	CTCTCTCTCTTTAAAATCTCTCTC	0	CTCTCTCTCTTTAAAATCTCTCTC/CTCTCTCTCTTTAAAATCTCTCTC	CTCTCTCTC/CTCTCTCTC	CTCTCTCTC/CTCTCTCTC	CTCTCTCTC/CTCTCTCTC	CTCTCTCTCTTTAAAATCTCTCTC/CTCTCTCTCTTTAAAATCTCTCTC	CTCTCTCTCTTTAAAATCTCTCTC/CTCTCTCTCTTTAAAATCTCTCTC	ATTT/ATTT	./.	./.
XM_017393362.2	DcFInDel188	5	3-epi-6-deoxocathasterone 23-monooxygenase CYP90C1 isoform X2 [Daucus carota subsp. sativus]	2183	TCTCTCTCTCCCTCTC	16	TCTCTCTCTCCCTCTCCTCTCTCTCCCTCTC	31	15	TCTCTCTCTCCCTCTC	16	TCTCTCTCTCCCTCTCCTCTCTCTCCCTCTC	31	15	TCTCTCTCTCCCTCTC	16	TCTCTCTCTCCCTCTCCTCTCTCTCCCTCTC	31	15	TCTCTCTCTCCCTCTCCTCTCTCTCCCTCTC	TCTCTCTCTCCCTCTCCTCTCTCTCCCTCTC	0	TCTCTCTCTCCCTCTCCTCTCTCTCCCTCTC/TCTCTCTCTCCCTCTCCTCTCTCTCCCTCTC	./.	./.	./.	./.	TCTCTCTCTCCCTCTCCTCTCTCTCCCTCTC/TCTCTCTCTCCCTCTCCTCTCTCTCCCTCTC	GAAAAAAAAAA/GAAAAAAAAAA	GAAAAAAAAAA/GAAAAAAAAAA	./.
XM_017394403.2	DcFInDel189	5	TATA-box-binding protein [Daucus carota subsp. sativus]	128	CAATTGATTTAGATAGA	17	CA	2	15	CAATTGATTTAGATAGA	17	CA	2	15	CAATTGATTTAGATAGA	17	CA	2	15	CAATTGATTTAGATAGA	CAATTGATTTAGATAGA	0	CA/CA	CAATTGATTTAGATAGA/CAATTGATTTAGATAGA	CAATTGATTTAGATAGA/CAATTGATTTAGATAGA	CAATTGATTTAGATAGA/CAATTGATTTAGATAGA	CAATTGATTTAGATAGA/CA	CAATTGATTTAGATAGA/CAATTGATTTAGATAGA	TGTAGTA/TGTAGTA	TGTAGTA/TGTAGTA	TGTAGTA/TGTAGTA
XM_017396970.2	DcFInDel190	5	UBP1-associated protein 2A [Daucus carota subsp. sativus]	1819	GAAGACAAGGATGTGAAAGACAAGG	25	GAAGACAAGG	10	15	GAAGACAAGGATGTGAAAGACAAGG	25	GAAGACAAGG	10	15	GAAGACAAGGATGTGAAAGACAAGG	25	GAAGACAAGG	10	15	GAAGACAAGG	GAAGACAAGG	0	GAAGACAAGG/GAAGACAAGG	GAAGACAAGGATGTGAAAGACAAGG/GAAGACAAGGATGTGAAAGACAAGG	GAAGACAAGGATGTGAAAGACAAGG/GAAGACAAGGATGTGAAAGACAAGG	GAAGACAAGGATGTGAAAGACAAGG/GAAGACAAGGATGTGAAAGACAAGG	GAAGACAAGGATGTGAAAGACAAGG/GAAGACAAGGATGTGAAAGACAAGG	GAAGACAAGGATGTGAAAGACAAGG/GAAGACAAGGATGTGAAAGACAAGG	./.	ATTT/ATTT	./.
XM_017396971.2	DcFInDel191	5	UBP1-associated protein 2A [Daucus carota subsp. sativus]	1793	GAAGACAAGGATGTGAAAGACAAGG	25	GAAGACAAGG	10	15	GAAGACAAGGATGTGAAAGACAAGG	25	GAAGACAAGG	10	15	GAAGACAAGGATGTGAAAGACAAGG	25	GAAGACAAGG	10	15	GAAGACAAGG	GAAGACAAGG	0	GAAGACAAGG/GAAGACAAGG	GAAGACAAGGATGTGAAAGACAAGG/GAAGACAAGGATGTGAAAGACAAGG	GAAGACAAGGATGTGAAAGACAAGG/GAAGACAAGGATGTGAAAGACAAGG	GAAGACAAGGATGTGAAAGACAAGG/GAAGACAAGGATGTGAAAGACAAGG	GAAGACAAGGATGTGAAAGACAAGG/GAAGACAAGGATGTGAAAGACAAGG	GAAGACAAGGATGTGAAAGACAAGG/GAAGACAAGGATGTGAAAGACAAGG	AGTTAACATTGACTGGTTACAGAGA/AGTTAACATTGACTGGTTACAGAGA	AAGA/AAGA	AAGA/AAGA
XM_017396973.2	DcFInDel192	5	UBP1-associated protein 2A [Daucus carota subsp. sativus]	794	GAAGACAAGGATGTGAAAGACAAGG	25	GAAGACAAGG	10	15	GAAGACAAGGATGTGAAAGACAAGG	25	GAAGACAAGG	10	15	GAAGACAAGGATGTGAAAGACAAGG	25	GAAGACAAGG	10	15	GAAGACAAGG	GAAGACAAGG	0	GAAGACAAGG/GAAGACAAGG	GAAGACAAGGATGTGAAAGACAAGG/GAAGACAAGGATGTGAAAGACAAGG	GAAGACAAGGATGTGAAAGACAAGG/GAAGACAAGGATGTGAAAGACAAGG	GAAGACAAGGATGTGAAAGACAAGG/GAAGACAAGGATGTGAAAGACAAGG	GAAGACAAGGATGTGAAAGACAAGG/GAAGACAAGGATGTGAAAGACAAGG	GAAGACAAGGATGTGAAAGACAAGG/GAAGACAAGGATGTGAAAGACAAGG	GAGTACCTAGTACCTA/GAGTACCTAGTACCTA	GAGTACCTA/GAGTACCTA	GAGTACCTA/GAGTACCTA
XM_017397359.2	DcFInDel193	5	DNA ligase 1 isoform X1 [Daucus carota subsp. sativus]	2752	TTATATTGTATACTTGTATATTGT	24	TTATATTGT	9	15	TTATATTGT	9	TTATATTGTATACTTGTATATTGT	24	15	TTATATTGT	9	TTATATTGTATACTTGTATATTGT	24	15	TTATATTGTATACTTGTATATTGT	TTATATTGTATACTTGTATATTGT	0	TTATATTGTATACTTGTATATTGT/TTATATTGTATACTTGTATATTGT	TTATATTGT/TTATATTGT	TTATATTGT/TTATATTGT	TTATATTGTATACTTGTATATTGT/TTATATTGT	TTATATTGTATACTTGTATATTGT/TTATATTGTATACTTGTATATTGT	TTATATTGTATACTTGTATATTGT/TTATATTGT	ACTAAAGTCTAAA/ACTAAA	ACTAAAGTCTAAA/ACTAAAGTCTAAA	ACTAAAGTCTAAA/ACTAAAGTCTAAA
XM_017400009.2	DcFInDel194	6	lysM domain receptor-like kinase 3 [Daucus carota subsp. sativus]	840	CTCATTCCAATCGTGATCATT	21	CTCATT	6	15	CTCATTCCAATCGTGATCATT	21	CTCATT	6	15	CTCATTCCAATCGTGATCATT	21	CTCATT	6	15	CTCATT	CTCATT	0	CTCATT/CTCATT	CTCATTCCAATCGTGATCATT/CTCATTCCAATCGTGATCATT	CTCATTCCAATCGTGATCATT/CTCATT	CTCATTCCAATCGTGATCATT/CTCATTCCAATCGTGATCATT	CTCATTCCAATCGTGATCATT/CTCATT	CTCATTCCAATCGTGATCATT/CTCATTCCAATCGTGATCATT	GATTACAA/GATTACAATTACAA	GATTACAA/GATTACAA	GATTACAA/GATTACAA
XM_017400092.2	DcFInDel195	6	protein ALUMINUM SENSITIVE 3 [Daucus carota subsp. sativus]	108	A	1	ACTTGTACAAACACAT	16	15	A	1	ACTTGTACAAACACAT	16	15	A	1	ACTTGTACAAACACAT	16	15	ACTTGTACAAACACAT	ACTTGTACAAACACAT	0	ACTTGTACAAACACAT/ACTTGTACAAACACAT	./.	A/A	./.	ACTTGTACAAACACAT/ACTTGTACAAACACAT	A/ACTTGTACAAACACAT	C/C	C/C	C/C
XM_017403606.2	DcFInDel196	6	G-type lectin S-receptor-like serine/threonine-protein kinase At4g27290 [Daucus carota subsp. sativus]	143	CTCTGTTTTCATACCTTCT	19	CTCT	4	15	CTCTGTTTTCATACCTTCT	19	CTCT	4	15	CTCTGTTTTCATACCTTCT	19	CTCT	4	15	CTCT	CTCT	0	CTCT/CTCT	CTCT/CTCT	CTCT/CTCT	CTCT/CTCT	CTCT/CTCT	CTCTGTTTTCATACCTTCT/CTCT	TGC/TGC	TGC/TGCGC	TGC/TGCGC
XM_064084957.1	DcFInDel197	9	protein indeterminate-domain 4, chloroplastic isoform X1 [Daucus carota subsp. sativus]	1992	ATT	3	ATTTTAGTGTGTGAGCTT	18	15	ATT	3	ATTTTAGTGTGTGAGCTT	18	15	ATT	3	ATTTTAGTGTGTGAGCTT	18	15	ATTTTAGTGTGTGAGCTT	ATTTTAGTGTGTGAGCTT	0	ATTTTAGTGTGTGAGCTT/ATTTTAGTGTGTGAGCTT	./.	./.	./.	./.	ATT/ATTTTAGTGTGTGAGCTT	GAAAA/GAAAA	GAAAA/GAAAA	GAAAA/GAAAA
XM_064087873.1	DcFInDel198	2	ureide permease 2 isoform X2 [Daucus carota subsp. sativus]	275	GCACACAGATGTACAT	16	G	1	15	GCACACAGATGTACAT	16	G	1	15	GCACACAGATGTACAT	16	G	1	15	G	G	0	G/G	./.	./.	./.	./.	GCACACAGATGTACAT/GCACACAGATGTACAT	GAACATCTGTGCA/GAACATCTGTGCA	GAACATCTGTGCA/GAACATCTGTGCA	GAACATCTGTGCA/GAACATCTGTGCA
XM_064087874.1	DcFInDel199	2	ureide permease 2 isoform X1 [Daucus carota subsp. sativus]	277	GCACACAGATGTACAT	16	G	1	15	GCACACAGATGTACAT	16	G	1	15	GCACACAGATGTACAT	16	G	1	15	G	G	0	G/G	./.	./.	./.	./.	GCACACAGATGTACAT/GCACACAGATGTACAT	ATTTTTTTTTTTTTT/ATTTTTTT	./.	./.
XM_064092651.1	DcFInDel200	4	nucleobase-ascorbate transporter 6 isoform X1 [Daucus carota subsp. sativus]	1706	T	1	TGATGCCAATTTAAAC	16	15	T	1	TGATGCCAATTTAAAC	16	15	T	1	TGATGCCAATTTAAAC	16	15	TGATGCCAATTTAAAC	TGATGCCAATTTAAAC	0	T/T	./.	TGATGCCAATTTAAAC/TGATGCCAATTTAAAC	./.	./.	T/T	ATTTT/ATTTT	./.	ATTTTT/ATTTTT
XM_017379751.2	DcFInDel201	2	uncharacterized protein LOC108209045 [Daucus carota subsp. sativus]	3902	AAACAAGCATTTTCTTCAGGACAAGTCCCTTTGCGCTTGCTGCAACAAGCATTTTCTTCAGGACAAGTCCCTTTGCGCTTGCTGC	85	AAACAAGCATTTTCTTCAGGACAAGTCCCTTTGCGCTTGCTGC	43	42	AAACAAGCATTTTCTTCAGGACAAGTCCCTTTGCGCTTGCTGC	43	AAACAAGCATTTTCTTCAGGACAAGTCCCTTTGCGCTTGCTGCAACAAGCATTTTCTTCAGGACAAGTCCCTTTGCGCTTGCTGC	85	42	AAACAAGCATTTTCTTCAGGACAAGTCCCTTTGCGCTTGCTGC	43	AAACAAGCATTTTCTTCAGGACAAGTCCCTTTGCGCTTGCTGCAACAAGCATTTTCTTCAGGACAAGTCCCTTTGCGCTTGCTGC	85	42	AAACAAGCATTTTCTTCAGGACAAGTCCCTTTGCGCTTGCTGCAACAAGCATTTTCTTCAGGACAAGTCCCTTTGCGCTTGCTGC	AAACAAGCATTTTCTTCAGGACAAGTCCCTTTGCGCTTGCTGCAACAAGCATTTTCTTCAGGACAAGTCCCTTTGCGCTTGCTGC	0	AAACAAGCATTTTCTTCAGGACAAGTCCCTTTGCGCTTGCTGCAACAAGCATTTTCTTCAGGACAAGTCCCTTTGCGCTTGCTGC/AAACAAGCATTTTCTTCAGGACAAGTCCCTTTGCGCTTGCTGCAACAAGCATTTTCTTCAGGACAAGTCCCTTTGCGCTTGCTGC	./.	AAACAAGCATTTTCTTCAGGACAAGTCCCTTTGCGCTTGCTGCAACAAGCATTTTCTTCAGGACAAGTCCCTTTGCGCTTGCTGC/AAACAAGCATTTTCTTCAGGACAAGTCCCTTTGCGCTTGCTGCAACAAGCATTTTCTTCAGGACAAGTCCCTTTGCGCTTGCTGC	./.	./.	AAACAAGCATTTTCTTCAGGACAAGTCCCTTTGCGCTTGCTGCAACAAGCATTTTCTTCAGGACAAGTCCCTTTGCGCTTGCTGC/AAACAAGCATTTTCTTCAGGACAAGTCCCTTTGCGCTTGCTGC	CCCT/CCCT	CCCT/CCCT	CCCT/CCCT
XM_017383518.2	DcFInDel202	3	uncharacterized protein LOC108211821 isoform X3 [Daucus carota subsp. sativus]	760	TCTGACACTGGGTAGTGCATACTCTTTTGTAAAGCCAATGGGCT	44	TCT	3	41	TCT	3	TCTGACACTGGGTAGTGCATACTCTTTTGTAAAGCCAATGGGCT	44	41	TCT	3	TCTGACACTGGGTAGTGCATACTCTTTTGTAAAGCCAATGGGCT	44	41	TCTGACACTGGGTAGTGCATACTCTTTTGTAAAGCCAATGGGCT	TCTGACACTGGGTAGTGCATACTCTTTTGTAAAGCCAATGGGCT	0	TCTGACACTGGGTAGTGCATACTCTTTTGTAAAGCCAATGGGCT/TCTGACACTGGGTAGTGCATACTCTTTTGTAAAGCCAATGGGCT	./.	./.	./.	TCTGACACTGGGTAGTGCATACTCTTTTGTAAAGCCAATGGGCT/TCTGACACTGGGTAGTGCATACTCTTTTGTAAAGCCAATGGGCT	TCTGACACTGGGTAGTGCATACTCTTTTGTAAAGCCAATGGGCT/TCT	AC/AC	./.	./.
XM_064080748.1	DcFInDel203	7	uncharacterized protein LOC108196039 [Daucus carota subsp. sativus]	376	GATAAGTTGATTTATGCTACACTACATAGACTTGCATACAAA	42	G	1	41	GATAAGTTGATTTATGCTACACTACATAGACTTGCATACAAA	42	G	1	41	GATAAGTTGATTTATGCTACACTACATAGACTTGCATACAAA	42	G	1	41	G	G	0	G/G	GATAAGTTGATTTATGCTACACTACATAGACTTGCATACAAA/G	./.	./.	./.	G/G	./.	C/CT	C/CT
XM_064092710.1	DcFInDel204	4	uncharacterized protein LOC135152422 [Daucus carota subsp. sativus]	719	AATGATGGTAGTACTCTCAGATTAAACTCAGTTTTTCAGGA	41	AA	2	39	AATGATGGTAGTACTCTCAGATTAAACTCAGTTTTTCAGGA	41	AA	2	39	AATGATGGTAGTACTCTCAGATTAAACTCAGTTTTTCAGGA	41	AA	2	39	AA	AA	0	AA/AA	AATGATGGTAGTACTCTCAGATTAAACTCAGTTTTTCAGGA/AATGATGGTAGTACTCTCAGATTAAACTCAGTTTTTCAGGA	AATGATGGTAGTACTCTCAGATTAAACTCAGTTTTTCAGGA/AATGATGGTAGTACTCTCAGATTAAACTCAGTTTTTCAGGA	AATGATGGTAGTACTCTCAGATTAAACTCAGTTTTTCAGGA/AATGATGGTAGTACTCTCAGATTAAACTCAGTTTTTCAGGA	AATGATGGTAGTACTCTCAGATTAAACTCAGTTTTTCAGGA/AATGATGGTAGTACTCTCAGATTAAACTCAGTTTTTCAGGA	AATGATGGTAGTACTCTCAGATTAAACTCAGTTTTTCAGGA/AATGATGGTAGTACTCTCAGATTAAACTCAGTTTTTCAGGA	CGTAGG/CGTAGG	CGTAGG/CG	CGTAGG/CGTAGG
XM_017374067.2	DcFInDel205	1	uncharacterized protein LOC108204561 [Daucus carota subsp. sativus]	1724	AGAATAATGATCAGTTTCAGTTTCCCTATATAGTGCCCG	39	AG	2	37	AG	2	AGAATAATGATCAGTTTCAGTTTCCCTATATAGTGCCCG	39	37	AG	2	AGAATAATGATCAGTTTCAGTTTCCCTATATAGTGCCCG	39	37	AGAATAATGATCAGTTTCAGTTTCCCTATATAGTGCCCG	AGAATAATGATCAGTTTCAGTTTCCCTATATAGTGCCCG	0	AGAATAATGATCAGTTTCAGTTTCCCTATATAGTGCCCG/AGAATAATGATCAGTTTCAGTTTCCCTATATAGTGCCCG	AGAATAATGATCAGTTTCAGTTTCCCTATATAGTGCCCG/AG	AGAATAATGATCAGTTTCAGTTTCCCTATATAGTGCCCG/AGAATAATGATCAGTTTCAGTTTCCCTATATAGTGCCCG	AGAATAATGATCAGTTTCAGTTTCCCTATATAGTGCCCG/AG	AGAATAATGATCAGTTTCAGTTTCCCTATATAGTGCCCG/AGAATAATGATCAGTTTCAGTTTCCCTATATAGTGCCCG	AGAATAATGATCAGTTTCAGTTTCCCTATATAGTGCCCG/AG	TTATAT/TTATATAT	TTATAT/TTATAT	TTATAT/TTATAT
XM_017360584.2	DcFInDel206	7	uncharacterized protein LOC108193769 [Daucus carota subsp. sativus]	1167	ACTTGTGGTGATGATGTATTTTGATTGCTTTATCCTCTTGT	41	ACTTGT	6	35	ACTTGTGGTGATGATGTATTTTGATTGCTTTATCCTCTTGT	41	ACTTGT	6	35	ACTTGTGGTGATGATGTATTTTGATTGCTTTATCCTCTTGT	41	ACTTGT	6	35	ACTTGT	ACTTGT	0	ACTTGT/ACTTGT	ACTTGTGGTGATGATGTATTTTGATTGCTTTATCCTCTTGT/ACTTGTGGTGATGATGTATTTTGATTGCTTTATCCTCTTGT	ACTTGTGGTGATGATGTATTTTGATTGCTTTATCCTCTTGT/ACTTGTGGTGATGATGTATTTTGATTGCTTTATCCTCTTGT	ACTTGTGGTGATGATGTATTTTGATTGCTTTATCCTCTTGT/ACTTGTGGTGATGATGTATTTTGATTGCTTTATCCTCTTGT	ACTTGTGGTGATGATGTATTTTGATTGCTTTATCCTCTTGT/ACTTGT	ACTTGTGGTGATGATGTATTTTGATTGCTTTATCCTCTTGT/ACTTGTGGTGATGATGTATTTTGATTGCTTTATCCTCTTGT	AATAT/AATAT	AATAT/AATAT	AATAT/AATAT
XM_064091423.1	DcFInDel207	1	uncharacterized protein LOC108211311 [Daucus carota subsp. sativus]	709	AAGTTTTTGTATGTGTCCTGTGAATAGAAAAGCAACAG	38	AAG	3	35	AAGTTTTTGTATGTGTCCTGTGAATAGAAAAGCAACAG	38	AAG	3	35	AAGTTTTTGTATGTGTCCTGTGAATAGAAAAGCAACAG	38	AAG	3	35	AAG	AAG	0	AAG/AAG	AAGTTTTTGTATGTGTCCTGTGAATAGAAAAGCAACAG/AAGTTTTTGTATGTGTCCTGTGAATAGAAAAGCAACAG	AAGTTTTTGTATGTGTCCTGTGAATAGAAAAGCAACAG/AAGTTTTTGTATGTGTCCTGTGAATAGAAAAGCAACAG	AAGTTTTTGTATGTGTCCTGTGAATAGAAAAGCAACAG/AAGTTTTTGTATGTGTCCTGTGAATAGAAAAGCAACAG	AAGTTTTTGTATGTGTCCTGTGAATAGAAAAGCAACAG/AAGTTTTTGTATGTGTCCTGTGAATAGAAAAGCAACAG	AAGTTTTTGTATGTGTCCTGTGAATAGAAAAGCAACAG/AAGTTTTTGTATGTGTCCTGTGAATAGAAAAGCAACAG	G/GCA	./.	G/G
XM_017371085.2	DcFInDel208	9	uncharacterized protein At4g26485-like [Daucus carota subsp. sativus]	303	TTGAACTGAAAATATGTCAAGGTTTTTATTCTGA	34	TTGA	4	30	TTGAACTGAAAATATGTCAAGGTTTTTATTCTGA	34	TTGA	4	30	TTGAACTGAAAATATGTCAAGGTTTTTATTCTGA	34	TTGA	4	30	TTGA	TTGA	0	TTGA/TTGA	TTGAACTGAAAATATGTCAAGGTTTTTATTCTGA/TTGAACTGAAAATATGTCAAGGTTTTTATTCTGA	TTGAACTGAAAATATGTCAAGGTTTTTATTCTGA/TTGAACTGAAAATATGTCAAGGTTTTTATTCTGA	TTGAACTGAAAATATGTCAAGGTTTTTATTCTGA/TTGAACTGAAAATATGTCAAGGTTTTTATTCTGA	TTGAACTGAAAATATGTCAAGGTTTTTATTCTGA/TTGA	TTGAACTGAAAATATGTCAAGGTTTTTATTCTGA/TTGAACTGAAAATATGTCAAGGTTTTTATTCTGA	CTTTTTTT/CTTTTTTT	./.	CTTTTTTT/CTTTTTTT
XM_017376842.2	DcFInDel209	1	uncharacterized protein LOC108206514 [Daucus carota subsp. sativus]	78	GCATAGTCTTAAAAACAAGTAGTCACCA	28	G	1	27	GCATAGTCTTAAAAACAAGTAGTCACCA	28	G	1	27	GCATAGTCTTAAAAACAAGTAGTCACCA	28	G	1	27	G	G	0	G/G	G/G	G/G	G/G	./.	G/G	CCCAAAACC/CCCAAAACC	./.	CCCAAAACC/CCCAAAACC
XM_017381067.2	DcFInDel210	2	uncharacterized protein LOC108209876 [Daucus carota subsp. sativus]	2497	CGTTCATTCACAAGTGTGCATACACAG	27	C	1	26	CGTTCATTCACAAGTGTGCATACACAG	27	C	1	26	CGTTCATTCACAAGTGTGCATACACAG	27	C	1	26	C	C	0	C/C	CGTTCATTCACAAGTGTGCATACACAG/C	CGTTCATTCACAAGTGTGCATACACAG/C	CGTTCATTCACAAGTGTGCATACACAG/C	C/C	CGTTCATTCACAAGTGTGCATACACAG/CGTTCATTCACAAGTGTGCATACACAG	CC/CC	CC/CC	CC/CC
XM_017392246.2	DcFInDel211	4	uncharacterized protein LOC108219017 [Daucus carota subsp. sativus]	704	CTAGTCATTCATATACTTGAAGACTGA	27	C	1	26	CTAGTCATTCATATACTTGAAGACTGA	27	C	1	26	CTAGTCATTCATATACTTGAAGACTGA	27	C	1	26	CTAGTCATTCATATACTTGAAGACTGA	CTAGTCATTCATATACTTGAAGACTGA	0	CTAGTCATTCATATACTTGAAGACTGA/CTAGTCATTCATATACTTGAAGACTGA	CTAGTCATTCATATACTTGAAGACTGA/CTAGTCATTCATATACTTGAAGACTGA	CTAGTCATTCATATACTTGAAGACTGA/CTAGTCATTCATATACTTGAAGACTGA	CTAGTCATTCATATACTTGAAGACTGA/CTAGTCATTCATATACTTGAAGACTGA	CTAGTCATTCATATACTTGAAGACTGA/CTAGTCATTCATATACTTGAAGACTGA	CTAGTCATTCATATACTTGAAGACTGA/CTAGTCATTCATATACTTGAAGACTGA	AT/AT	AT/AT	AT/AT
XM_017391727.2	DcFInDel212	4	uncharacterized protein LOC108219332 isoform X3 [Daucus carota subsp. sativus]	6313	ACAAGCTCCTTTGGGGATCAACTGCTCAAGCTCCTTTGGGGATCAACTGCT	51	ACAAGCTCCTTTGGGGATCAACTGCT	26	25	ACAAGCTCCTTTGGGGATCAACTGCTCAAGCTCCTTTGGGGATCAACTGCT	51	ACAAGCTCCTTTGGGGATCAACTGCT	26	25	ACAAGCTCCTTTGGGGATCAACTGCTCAAGCTCCTTTGGGGATCAACTGCT	51	ACAAGCTCCTTTGGGGATCAACTGCT	26	25	ACAAGCTCCTTTGGGGATCAACTGCT	ACAAGCTCCTTTGGGGATCAACTGCT	0	ACAAGCTCCTTTGGGGATCAACTGCT/ACAAGCTCCTTTGGGGATCAACTGCT	ACAAGCTCCTTTGGGGATCAACTGCTCAAGCTCCTTTGGGGATCAACTGCT/ACAAGCTCCTTTGGGGATCAACTGCTCAAGCTCCTTTGGGGATCAACTGCT	./.	ACAAGCTCCTTTGGGGATCAACTGCTCAAGCTCCTTTGGGGATCAACTGCT/ACAAGCTCCTTTGGGGATCAACTGCTCAAGCTCCTTTGGGGATCAACTGCT	./.	ACAAGCTCCTTTGGGGATCAACTGCTCAAGCTCCTTTGGGGATCAACTGCT/ACAAGCTCCTTTGGGGATCAACTGCTCAAGCTCCTTTGGGGATCAACTGCT	TAAAAAAAA/TAAAAAAAAA	./.	TAAAAAAAA/TAAAAAAAA
XM_017362114.2	DcFInDel213	7	uncharacterized protein LOC108195161 [Daucus carota subsp. sativus]	271	A	1	AGCTTCAGAAACGAATATCGGTTTC	25	24	AGCTTCAGAAACGAATATCGGTTTC	25	A	1	24	AGCTTCAGAAACGAATATCGGTTTC	25	A	1	24	A	A	0	AGCTTCAGAAACGAATATCGGTTTC/AGCTTCAGAAACGAATATCGGTTTC	./.	./.	./.	./.	AGCTTCAGAAACGAATATCGGTTTC/AGCTTCAGAAACGAATATCGGTTTC	T/T	T/T	T/T
XM_017388150.2	DcFInDel214	4	uncharacterized protein LOC108215630 [Daucus carota subsp. sativus]	120	GGATGCTCTAAAACGAGCATTAGCAGA	27	GGA	3	24	GGATGCTCTAAAACGAGCATTAGCAGA	27	GGA	3	24	GGATGCTCTAAAACGAGCATTAGCAGA	27	GGA	3	24	GGATGCTCTAAAACGAGCATTAGCAGA	GGATGCTCTAAAACGAGCATTAGCAGA	0	GGA/GGA	GGATGCTCTAAAACGAGCATTAGCAGA/GGA	GGA/GGA	GGATGCTCTAAAACGAGCATTAGCAGA/GGA	GGATGCTCTAAAACGAGCATTAGCAGA/GGATGCTCTAAAACGAGCATTAGCAGA	GGATGCTCTAAAACGAGCATTAGCAGA/GGATGCTCTAAAACGAGCATTAGCAGA	T/T	T/T	T/T
XR_010292285.1	DcFInDel215	5	uncharacterized protein LOC108200770 isoform X1 [Daucus carota subsp. sativus]	24223	GTGGCGAATTATTGAGGATAGTCTCTGG	28	GTGG	4	24	GTGGCGAATTATTGAGGATAGTCTCTGG	28	GTGG	4	24	GTGGCGAATTATTGAGGATAGTCTCTGG	28	GTGG	4	24	GTGG	GTGG	0	GTGG/GTGG	./.	./.	./.	./.	GTGGCGAATTATTGAGGATAGTCTCTGG/GTGGCGAATTATTGAGGATAGTCTCTGG	TGTAGTAGTA/TGTAGTA	TGTAGTAGTA/TGTAGTA	TGTAGTAGTA/TGTAGTA
[truncated: 56 more rows]

## Sheet: Table S4
Table S4: Primer sequences of 57 validated InDels with the detailed gene function
Sl. No.	Nomenclature	mRNA ID	LOC ID	Chr. No.	Forward sequence (5'->3')	Reverse sequence (5'->3')	Annealing temperature	Gene function	References
[truncated: 57 more rows]

## Sheet: Table S5
Table S5. Comparison of heritability for 13 quantitative traits across two locations
[truncated: 14 more rows]

## Sheet: TableS6
Table S6. Principal component analysis showing the eigenvalue and % contribution of variance of 13 principal components across 13 traits at two locations
[truncated: 45 more rows]

[truncated: 1 more sheets: Table S7]
